# Supplementary material for: Composition and metabolic potential of microbiomes associated with mesopelagic animals from Monterey Canyon
Source: ISME Commun. 2022 Nov 22;2:117. doi: 10.1038/s43705-022-00195-4 (PMC9723714; doi:10.1038/s43705-022-00195-4)
Supplement: Supplementary file 2 — Supplementary Tables [file 43705_2022_195_MOESM2_ESM.xlsx]

## Sheet: Table S1
Table S1 ASV abundance and taxonomic classifications for mesopelagic fish and invertebrate gut microbiomes based on filtered 16S rRNA amplicon data.
ASV	Acanthamunnopsis1	Acanthamunnopsis3	Acanthamunnopsis4	Cyclothone1	Cyclothone2	Cyclothone3	Cyclothone4	Euphausia1	Euphausia2	Euphausia3	Euphausia4	Munneurycope1	Munneurycope2	Munneurycope3	Stenobrachius1	Stenobrachius2	Stenobrachius3	Stenobrachius4	Poeobius1	Poeobius2	Poeobius3	Poeobius4	Poeobius5	Poeobius6	Eusergestes1	Eusergestes2	Eusergestes3	Eusergestes4	Tomopteris1	Tomopteris2	Vampyroteuthis1	Vampyroteuthis2	Vitreosalpa1	Vitreosalpa2	Vitreosalpa3	Vitreosalpa4	Vitreosalpa5	Taxonomy
Zotu1314	0	0	0	0	0	0	0	0	0	0	0	14	14	0	0	0	0	0	0	0	0	1	0	0	0	0	0	19	0	0	0	0	1	0	0	0	0	Archaea;Crenarchaeota;Nitrososphaeria;Nitrosopumilales;Nitrosopumilaceae;Candidatus Nitrosopumilus;Unassigned
Zotu1595	0	0	0	0	0	0	0	0	0	0	0	1	10	10	0	0	0	0	0	0	0	0	0	0	0	0	0	0	0	0	0	0	0	1	0	0	0	Archaea;Crenarchaeota;Nitrososphaeria;Nitrosopumilales;Nitrosopumilaceae;Candidatus Nitrosopumilus;Unassigned
Zotu2167	0	0	0	14	0	0	0	0	0	0	0	0	0	0	0	0	0	0	0	0	0	0	0	0	0	0	0	0	0	0	0	0	0	1	0	0	0	Archaea;Crenarchaeota;Nitrososphaeria;Nitrosopumilales;Nitrosopumilaceae;Candidatus Nitrosopumilus;Unassigned
Zotu1245	0	0	0	0	0	0	0	0	0	0	0	0	0	0	0	0	0	0	0	0	0	0	0	0	0	0	0	0	0	0	0	0	3	0	0	43	0	Archaea;Crenarchaeota;Nitrososphaeria;Nitrosopumilales;Nitrosopumilaceae;Unassigned;Unassigned
Zotu551	0	0	0	14	0	0	0	0	0	0	0	0	0	0	0	0	0	0	0	0	0	0	0	0	0	8	155	0	0	0	0	0	11	0	0	0	0	Archaea;Crenarchaeota;Nitrososphaeria;Nitrosopumilales;Nitrosopumilaceae;Unassigned;Unassigned
Zotu966	0	0	0	0	0	0	0	0	0	0	0	0	0	0	0	0	0	0	0	63	0	0	0	0	0	0	0	0	0	0	0	0	3	0	0	0	0	Archaea;Crenarchaeota;Nitrososphaeria;Nitrosopumilales;Nitrosopumilaceae;Unassigned;Unassigned
Zotu1241	0	0	2	28	0	0	0	0	0	0	0	0	0	0	0	0	0	0	0	12	0	0	0	0	0	0	0	8	0	0	0	0	14	0	0	0	0	Archaea;Thermoplasmatota;Thermoplasmata;Thermoplasmata Marine Group II;Unassigned;Unassigned;Unassigned
Zotu1441	0	0	0	0	0	0	0	1	0	17	3	0	14	2	0	0	0	0	0	8	0	3	0	0	0	0	0	0	0	0	0	0	3	0	0	0	0	Archaea;Thermoplasmatota;Thermoplasmata;Thermoplasmata Marine Group II;Unassigned;Unassigned;Unassigned
Zotu1773	0	0	0	19	0	0	0	0	0	0	0	0	0	0	0	0	0	0	0	0	0	0	0	0	0	0	0	0	0	0	0	0	13	0	0	0	0	Archaea;Thermoplasmatota;Thermoplasmata;Thermoplasmata Marine Group II;Unassigned;Unassigned;Unassigned
Zotu2326	0	0	0	0	0	0	0	0	0	0	0	0	2	0	0	0	0	0	0	0	0	0	0	0	0	0	0	0	0	0	0	0	19	0	0	0	0	Archaea;Thermoplasmatota;Thermoplasmata;Thermoplasmata Marine Group II;Unassigned;Unassigned;Unassigned
Zotu765	0	0	0	15	0	0	0	0	0	0	0	0	6	0	0	0	0	0	0	79	0	0	0	0	0	1	0	0	0	0	0	0	0	0	0	0	0	Archaea;Thermoplasmatota;Thermoplasmata;Thermoplasmata Marine Group II;Unassigned;Unassigned;Unassigned
Zotu1200	0	0	0	0	0	0	0	0	0	0	0	0	0	0	0	0	0	0	0	0	0	0	0	0	0	0	0	0	0	0	0	0	28	0	0	0	28	Bacteria;Acidobacteriota;Acidobacteriota Subgroup 21;Unassigned;Unassigned;Unassigned;Unassigned
Zotu2160	0	0	0	0	0	0	0	0	0	0	0	5	5	0	0	0	0	0	0	0	0	0	0	0	0	0	0	0	0	0	0	0	0	3	0	0	16	Bacteria;Acidobacteriota;Acidobacteriota Subgroup 26;Unassigned;Unassigned;Unassigned;Unassigned
Zotu1462	0	0	0	0	0	0	0	0	0	0	0	0	0	0	0	0	0	0	0	0	0	0	0	0	0	0	0	0	0	0	0	0	0	3	0	0	43	Bacteria;Acidobacteriota;Thermoanaerobaculia;Thermoanaerobaculales;Thermoanaerobaculaceae;Subgroup 10;Unassigned
Zotu1564	0	0	0	0	0	0	0	0	0	24	0	0	3	0	0	0	0	0	0	0	0	0	0	0	0	0	0	0	0	0	0	0	0	3	0	0	13	Bacteria;Acidobacteriota;Thermoanaerobaculia;Thermoanaerobaculales;Thermoanaerobaculaceae;Subgroup 10;Unassigned
Zotu1573	0	0	0	0	0	0	0	0	0	0	0	0	3	0	0	0	0	0	0	0	0	0	0	0	0	0	0	0	0	0	0	0	0	0	0	0	34	Bacteria;Acidobacteriota;Thermoanaerobaculia;Thermoanaerobaculales;Thermoanaerobaculaceae;Subgroup 10;Unassigned
Zotu1969	0	0	0	0	0	0	0	0	0	0	0	0	3	0	0	0	0	0	0	0	0	0	0	0	0	0	0	0	0	0	0	0	0	2	0	0	17	Bacteria;Acidobacteriota;Thermoanaerobaculia;Thermoanaerobaculales;Thermoanaerobaculaceae;Subgroup 10;Unassigned
Zotu2261	0	0	0	0	0	0	0	0	0	0	0	0	3	0	0	0	0	0	0	0	0	0	15	0	0	0	0	0	0	0	0	0	0	0	0	0	0	Bacteria;Acidobacteriota;Thermoanaerobaculia;Thermoanaerobaculales;Thermoanaerobaculaceae;Subgroup 10;Unassigned
Zotu1402	0	0	0	0	0	0	0	0	0	0	1	0	4	0	0	0	0	0	0	0	0	0	0	0	0	0	0	0	0	0	0	0	7	9	0	0	29	Bacteria;Acidobacteriota;Thermoanaerobaculia;Thermoanaerobaculales;Thermoanaerobaculaceae;Subgroup 23;Unassigned
Zotu2114	0	0	0	0	0	0	0	0	0	0	0	0	0	0	0	0	0	0	0	0	0	0	0	0	0	0	0	0	0	0	0	0	0	1	0	24	0	Bacteria;Acidobacteriota;Vicinamibacteria;Vicinamibacteria Subgroup 9;Unassigned;Unassigned;Unassigned
Zotu375	0	0	0	33	0	0	0	0	0	0	0	14	37	76	0	0	0	0	0	0	0	21	0	156	0	0	0	0	0	0	0	0	0	0	0	0	0	Bacteria;Actinobacteriota;Acidimicrobiia;Actinomarinales;Actinomarinaceae;Candidatus Actinomarina;Unassigned
Zotu1101	0	0	0	0	0	0	0	0	0	0	0	0	0	0	0	0	0	0	0	0	0	0	0	0	0	0	0	0	0	0	0	0	35	0	0	0	30	Bacteria;Actinobacteriota;Acidimicrobiia;Actinomarinales;Unassigned;Unassigned;Unassigned
Zotu1105	0	0	0	0	0	0	0	0	0	0	0	0	0	0	0	0	0	0	0	0	0	0	0	0	0	0	0	0	0	0	0	0	0	7	0	0	54	Bacteria;Actinobacteriota;Acidimicrobiia;Actinomarinales;Unassigned;Unassigned;Unassigned
Zotu1295	0	0	0	0	0	0	0	0	0	0	0	0	0	0	0	0	0	0	0	0	0	0	0	0	0	0	0	0	0	0	0	0	0	1	0	0	53	Bacteria;Actinobacteriota;Acidimicrobiia;Actinomarinales;Unassigned;Unassigned;Unassigned
Zotu1473	0	0	0	0	0	0	0	0	0	0	0	0	1	0	0	0	0	0	0	0	0	0	0	0	0	0	0	0	0	0	0	0	0	0	0	0	33	Bacteria;Actinobacteriota;Acidimicrobiia;Actinomarinales;Unassigned;Unassigned;Unassigned
Zotu1502	0	0	35	0	0	0	0	0	0	0	0	0	0	0	0	0	0	0	0	0	0	0	0	0	0	0	0	0	0	0	0	0	0	2	0	0	1	Bacteria;Actinobacteriota;Acidimicrobiia;Actinomarinales;Unassigned;Unassigned;Unassigned
Zotu1754	0	0	0	0	0	0	0	0	0	0	0	0	0	0	0	0	0	0	0	0	0	0	0	0	0	0	0	0	0	0	0	0	0	4	0	0	20	Bacteria;Actinobacteriota;Acidimicrobiia;Actinomarinales;Unassigned;Unassigned;Unassigned
Zotu1800	0	0	0	0	0	0	0	0	0	0	0	0	0	0	0	0	0	0	0	0	0	0	0	0	0	0	0	0	0	0	0	0	0	3	0	0	21	Bacteria;Actinobacteriota;Acidimicrobiia;Actinomarinales;Unassigned;Unassigned;Unassigned
Zotu1870	0	0	0	0	0	0	0	0	0	0	0	0	0	0	0	0	0	0	0	0	0	0	0	0	0	0	0	0	0	0	0	0	0	2	0	0	16	Bacteria;Actinobacteriota;Acidimicrobiia;Actinomarinales;Unassigned;Unassigned;Unassigned
Zotu1899	0	0	0	0	0	0	0	0	0	0	0	0	0	0	0	0	0	0	0	0	0	0	0	0	0	0	0	0	0	0	0	0	0	5	0	0	26	Bacteria;Actinobacteriota;Acidimicrobiia;Actinomarinales;Unassigned;Unassigned;Unassigned
Zotu1910	0	0	0	0	0	0	0	0	0	0	0	0	4	0	0	0	0	0	0	0	0	0	0	0	0	22	0	0	0	0	0	0	0	0	0	0	0	Bacteria;Actinobacteriota;Acidimicrobiia;Actinomarinales;Unassigned;Unassigned;Unassigned
Zotu2315	0	0	0	0	0	0	0	0	0	0	0	0	0	0	0	0	0	0	0	0	0	0	0	0	0	0	0	0	0	0	0	0	0	3	0	0	12	Bacteria;Actinobacteriota;Acidimicrobiia;Actinomarinales;Unassigned;Unassigned;Unassigned
Zotu382	0	0	0	0	0	0	0	0	0	0	0	0	4	36	0	0	0	0	0	0	0	0	0	0	0	81	0	0	0	0	0	0	1	14	0	0	139	Bacteria;Actinobacteriota;Acidimicrobiia;Actinomarinales;Unassigned;Unassigned;Unassigned
Zotu481	0	0	0	0	0	0	0	0	0	0	0	0	4	0	0	0	0	0	0	0	0	0	0	0	178	0	0	0	0	0	0	0	0	3	0	0	40	Bacteria;Actinobacteriota;Acidimicrobiia;Actinomarinales;Unassigned;Unassigned;Unassigned
Zotu705	0	0	0	0	0	0	0	0	0	0	0	0	6	0	0	0	0	0	0	0	0	0	0	0	0	142	0	0	0	0	0	0	0	0	0	0	0	Bacteria;Actinobacteriota;Acidimicrobiia;Actinomarinales;Unassigned;Unassigned;Unassigned
Zotu808	0	0	0	0	0	0	0	0	0	0	0	0	2	0	0	0	0	0	0	0	0	0	0	0	0	0	0	0	0	0	0	0	0	13	0	0	95	Bacteria;Actinobacteriota;Acidimicrobiia;Actinomarinales;Unassigned;Unassigned;Unassigned
Zotu134	0	0	0	0	0	0	0	0	0	58	0	33	35	167	0	0	0	0	278	0	0	2	0	0	0	264	0	38	0	0	0	0	114	14	0	0	290	Bacteria;Actinobacteriota;Acidimicrobiia;Microtrichales;Ilumatobacteraceae;Ilumatobacter;Ilumatobacter nonamiensis YM16-303
Zotu1762	0	0	0	0	0	0	0	0	0	0	0	0	3	0	0	0	0	0	0	0	0	0	0	0	0	21	0	0	0	0	0	0	0	0	0	0	8	Bacteria;Actinobacteriota;Acidimicrobiia;Microtrichales;Ilumatobacteraceae;Ilumatobacter;Unassigned
Zotu248	0	0	0	0	0	0	0	0	0	0	0	4	91	32	0	0	0	0	0	0	0	0	0	0	44	244	0	0	0	0	0	0	40	5	0	0	136	Bacteria;Actinobacteriota;Acidimicrobiia;Microtrichales;Ilumatobacteraceae;Ilumatobacter;Unassigned
Zotu1356	0	0	0	0	0	0	0	0	0	0	0	0	1	0	0	0	0	0	0	0	0	0	0	0	0	38	0	0	0	0	0	0	0	0	0	0	0	Bacteria;Actinobacteriota;Acidimicrobiia;Microtrichales;Microtrichaceae;Sva0996 Marine Group;Unassigned
Zotu1556	0	0	2	0	0	0	0	0	0	0	0	0	5	0	0	0	20	0	0	0	0	1	0	0	0	0	0	0	0	0	0	0	0	0	0	0	0	Bacteria;Actinobacteriota;Acidimicrobiia;Microtrichales;Microtrichaceae;Sva0996 Marine Group;Unassigned
Zotu1763	0	0	0	20	0	0	0	0	0	40	0	0	0	0	0	0	0	0	0	0	0	0	0	0	0	0	0	0	0	0	0	0	0	0	0	0	0	Bacteria;Actinobacteriota;Acidimicrobiia;Microtrichales;Microtrichaceae;Sva0996 Marine Group;Unassigned
Zotu424	0	0	0	2	0	0	0	0	0	0	0	0	1	37	0	0	96	0	0	0	0	1	0	0	0	72	0	0	0	0	0	0	13	0	0	0	0	Bacteria;Actinobacteriota;Acidimicrobiia;Microtrichales;Microtrichaceae;Sva0996 Marine Group;Unassigned
Zotu920	0	0	0	0	0	0	0	0	0	0	0	0	13	0	0	0	0	0	0	0	0	0	0	0	0	0	0	0	0	0	0	0	86	0	0	0	0	Bacteria;Actinobacteriota;Acidimicrobiia;Microtrichales;Unassigned;Unassigned;Unassigned
Zotu933	0	0	0	0	0	0	0	0	0	0	0	0	0	0	0	0	0	0	0	0	0	0	0	0	0	98	0	0	0	0	0	0	0	0	0	0	16	Bacteria;Actinobacteriota;Actinobacteria;Actinobacteria PeM15;Unassigned;Unassigned;Unassigned
Zotu306	0	0	0	0	0	0	0	0	0	0	0	0	0	0	116	0	0	0	0	0	0	0	96	140	0	0	0	0	0	0	0	0	0	0	0	45	0	Bacteria;Actinobacteriota;Actinobacteria;Corynebacteriales;Corynebacteriaceae;Corynebacterium;Corynebacterium kroppenstedtii
Zotu2360	0	0	0	0	10	0	0	0	0	0	0	0	0	0	0	0	0	0	0	0	0	0	0	0	0	0	0	0	0	0	0	0	0	0	0	0	2	Bacteria;Actinobacteriota;Actinobacteria;Corynebacteriales;Corynebacteriaceae;Corynebacterium;Unassigned
Zotu358	0	0	0	0	0	0	0	0	0	0	1	0	0	0	0	0	0	0	0	0	0	0	0	0	0	0	0	0	0	0	0	0	0	2	267	0	0	Bacteria;Actinobacteriota;Actinobacteria;Corynebacteriales;Corynebacteriaceae;Corynebacterium;Unassigned
Zotu621	0	0	0	0	0	33	0	0	0	0	0	0	0	0	0	0	0	0	0	0	0	0	0	0	0	0	105	0	0	0	0	0	0	0	0	0	0	Bacteria;Actinobacteriota;Actinobacteria;Corynebacteriales;Corynebacteriaceae;Corynebacterium;Unassigned
Zotu684	0	0	0	0	0	0	26	0	0	0	0	0	0	0	0	0	0	0	0	0	0	0	0	0	104	0	0	0	0	0	0	0	0	0	0	0	0	Bacteria;Actinobacteriota;Actinobacteria;Corynebacteriales;Corynebacteriaceae;Corynebacterium;Unassigned
Zotu836	0	0	0	0	28	61	0	0	0	0	0	0	0	0	0	0	0	0	0	0	0	0	0	0	0	0	0	0	0	0	0	0	0	0	0	0	0	Bacteria;Actinobacteriota;Actinobacteria;Corynebacteriales;Corynebacteriaceae;Lawsonella;Unassigned
Zotu555	0	0	28	0	0	0	0	0	0	0	0	0	3	4	0	0	0	0	0	0	0	0	0	0	132	8	0	0	0	0	0	0	27	3	0	0	0	Bacteria;Actinobacteriota;Actinobacteria;Corynebacteriales;Mycobacteriaceae;Mycobacterium;Unassigned
Zotu1515	0	0	0	0	0	0	0	0	0	0	0	0	0	0	0	0	0	0	0	0	0	5	0	24	0	0	0	0	0	0	0	0	0	0	0	0	0	Bacteria;Actinobacteriota;Actinobacteria;Corynebacteriales;Nocardiaceae;Rhodococcus;Unassigned
Zotu1757	0	0	26	0	0	0	0	0	0	0	0	2	0	0	0	0	0	0	0	1	0	0	0	0	0	0	0	0	0	0	0	0	0	0	0	0	0	Bacteria;Actinobacteriota;Actinobacteria;Micrococcales;Intrasporangiaceae;Unassigned;Unassigned
Zotu1804	0	0	0	0	0	0	0	0	0	31	0	0	0	0	0	0	0	0	0	0	0	2	0	0	0	0	0	0	0	0	0	0	0	0	0	0	0	Bacteria;Actinobacteriota;Actinobacteria;Micrococcales;Microbacteriaceae;Candidatus Aquiluna;Unassigned
Zotu443	0	0	0	0	0	0	0	0	0	0	0	0	0	0	0	0	0	0	0	0	0	0	250	0	0	0	0	0	0	0	0	0	5	0	0	0	0	Bacteria;Actinobacteriota;Actinobacteria;Micrococcales;Microbacteriaceae;Unassigned;Unassigned
Zotu1140	0	0	0	0	0	0	0	0	0	0	0	0	0	0	0	0	72	0	0	0	38	0	0	0	0	0	0	0	0	0	0	0	0	0	0	0	0	Bacteria;Actinobacteriota;Actinobacteria;Micrococcales;Micrococcaceae;Kocuria;Kocuria marina
Zotu496	0	0	0	0	0	0	0	0	0	0	0	0	0	0	0	29	0	0	0	0	1	0	0	0	0	0	0	0	0	0	0	0	0	0	151	42	0	Bacteria;Actinobacteriota;Actinobacteria;Micrococcales;Micrococcaceae;Kocuria;Unassigned
Zotu221	0	0	0	0	0	45	0	0	0	0	0	0	0	0	0	0	0	0	0	0	1	0	498	3	0	0	0	0	0	0	0	0	0	0	126	0	0	Bacteria;Actinobacteriota;Actinobacteria;Micrococcales;Micrococcaceae;Micrococcus;Unassigned
Zotu848	0	0	25	0	0	0	0	0	0	0	0	0	0	0	0	0	0	0	0	0	0	0	0	0	0	0	0	0	0	0	0	68	0	0	0	8	0	Bacteria;Actinobacteriota;Actinobacteria;Micrococcales;Micrococcaceae;Nesterenkonia;Unassigned
Zotu1053	0	0	0	0	0	0	0	0	0	0	0	6	0	0	0	0	0	0	0	57	0	0	0	0	0	0	0	0	0	0	0	0	0	0	0	0	0	Bacteria;Actinobacteriota;Actinobacteria;Nitriliruptorales;Nitriliruptoraceae;Unassigned;Unassigned
Zotu1325	0	0	0	0	0	0	0	0	0	0	0	0	3	0	0	0	0	0	0	0	0	0	0	0	0	55	0	0	0	0	0	0	0	0	0	0	17	Bacteria;Actinobacteriota;Actinobacteria;Propionibacteriales;Propionibacteriaceae;Unassigned;Unassigned
Zotu1335	0	0	34	0	0	0	0	0	0	0	0	0	0	0	0	0	0	0	0	0	0	0	0	0	0	47	0	0	0	0	0	0	0	0	0	0	0	Bacteria;Actinobacteriota;Actinobacteria;Propionibacteriales;Propionibacteriaceae;Unassigned;Unassigned
Zotu2112	0	0	21	0	0	0	0	0	0	0	0	0	9	0	0	0	0	0	0	0	0	0	0	0	0	0	0	0	0	0	0	0	0	0	0	0	0	Bacteria;Actinobacteriota;Actinobacteria;Unassigned;Unassigned;Unassigned;Unassigned
Zotu1621	0	0	0	0	0	0	0	0	0	0	0	4	2	0	0	0	0	0	0	0	0	0	0	0	0	0	0	0	0	0	0	0	0	0	0	0	27	Bacteria;Actinobacteriota;Coriobacteriia;Coriobacteriia OPB41;Unassigned;Unassigned;Unassigned
Zotu2266	0	0	0	0	0	0	0	0	0	0	0	0	0	0	0	0	0	0	0	0	0	0	0	0	0	12	0	0	0	0	0	0	0	0	0	0	13	Bacteria;Actinobacteriota;Thermoleophilia;Solirubrobacterales;Solirubrobacterales 67-14;Unassigned;Unassigned
Zotu1323	0	1	0	0	0	0	0	0	0	0	0	0	0	0	0	0	0	0	0	0	0	0	0	0	43	0	0	0	0	0	0	0	0	0	0	0	0	Bacteria;Bacteroidota;Bacteroidia;Bacteroidales;Bacteroidaceae;Bacteroides;Bacteroides acidifaciens
Zotu473	0	0	0	134	0	0	1	1	0	0	1	0	0	0	0	0	1	27	0	0	0	0	0	0	1	1	0	0	0	0	0	0	0	0	0	0	0	Bacteria;Bacteroidota;Bacteroidia;Bacteroidales;Bacteroidaceae;Bacteroides;Bacteroides dorei
Zotu2066	0	0	0	15	0	0	0	0	0	0	1	0	0	0	0	0	0	0	0	0	0	0	0	0	0	2	0	0	0	0	1	0	0	0	0	0	0	Bacteria;Bacteroidota;Bacteroidia;Bacteroidales;Bacteroidaceae;Bacteroides;Bacteroides stercoris
Zotu64	0	858	70	82	473	875	273	4	13	1	1	37	6	1	0	3	26	78	1	0	0	0	1	240	1103	0	0	32	375	0	478	208	99	9	341	166	0	Bacteria;Bacteroidota;Bacteroidia;Bacteroidales;Bacteroidaceae;Bacteroides;Bacteroides thetaiotaomicron
Zotu781	0	0	0	107	0	1	0	0	0	0	0	0	0	0	0	0	1	0	0	0	0	0	0	0	0	0	0	0	0	0	0	0	0	0	0	0	0	Bacteria;Bacteroidota;Bacteroidia;Bacteroidales;Bacteroidaceae;Bacteroides;Bacteroides uniformis
Zotu1426	0	1	1	4	0	28	0	0	0	0	3	0	1	2	0	2	0	0	0	0	0	0	0	2	0	2	0	0	0	0	0	0	0	1	0	0	2	Bacteria;Bacteroidota;Bacteroidia;Bacteroidales;Bacteroidaceae;Bacteroides;Bacteroides vulgatus
Zotu1106	0	0	1	8	0	46	1	0	0	0	0	1	0	0	0	0	0	0	0	0	0	0	0	0	0	0	0	0	0	0	0	0	0	0	0	0	0	Bacteria;Bacteroidota;Bacteroidia;Bacteroidales;Bacteroidaceae;Bacteroides;Unassigned
Zotu138	0	122	20	7	176	279	84	0	0	0	1	0	0	0	0	0	0	2	0	0	0	0	0	0	1	0	0	0	113	0	195	221	0	3	0	13	0	Bacteria;Bacteroidota;Bacteroidia;Bacteroidales;Bacteroidaceae;Bacteroides;Unassigned
Zotu1483	0	38	0	0	0	0	0	0	0	0	0	0	0	0	0	0	0	0	0	0	0	0	0	0	0	0	0	0	1	0	0	0	0	0	0	0	0	Bacteria;Bacteroidota;Bacteroidia;Bacteroidales;Bacteroidaceae;Bacteroides;Unassigned
Zotu1511	0	0	0	51	0	0	0	0	0	0	0	0	0	0	0	0	0	0	0	0	0	0	0	0	0	0	0	0	0	0	0	0	0	2	0	0	0	Bacteria;Bacteroidota;Bacteroidia;Bacteroidales;Bacteroidaceae;Bacteroides;Unassigned
Zotu1900	0	0	0	20	0	0	6	0	0	0	0	0	0	0	0	0	0	0	0	0	0	0	0	0	0	0	0	0	0	0	0	0	0	0	0	0	0	Bacteria;Bacteroidota;Bacteroidia;Bacteroidales;Bacteroidaceae;Bacteroides;Unassigned
Zotu2078	0	0	0	28	0	0	0	0	0	0	0	0	1	0	0	0	0	0	0	0	0	0	0	0	0	0	0	0	0	0	0	0	0	0	0	0	0	Bacteria;Bacteroidota;Bacteroidia;Bacteroidales;Bacteroidaceae;Bacteroides;Unassigned
Zotu238	0	134	0	3	0	0	21	0	0	78	0	0	0	0	0	0	0	0	0	0	0	0	0	0	274	0	0	0	0	0	0	0	0	0	0	0	0	Bacteria;Bacteroidota;Bacteroidia;Bacteroidales;Bacteroidaceae;Bacteroides;Unassigned
Zotu572	0	28	3	12	0	0	24	0	1	0	0	1	0	1	0	1	0	1	0	0	0	0	0	0	0	0	0	0	0	0	0	108	0	0	0	0	0	Bacteria;Bacteroidota;Bacteroidia;Bacteroidales;Bacteroidaceae;Bacteroides;Unassigned
Zotu927	0	1	0	0	74	0	0	1	0	0	0	0	0	0	0	0	0	0	0	0	0	0	0	0	0	0	0	0	0	0	0	0	0	0	0	1	0	Bacteria;Bacteroidota;Bacteroidia;Bacteroidales;Bacteroidaceae;Bacteroides;Unassigned
Zotu1508	0	0	0	0	0	0	0	3	0	0	0	0	0	0	0	0	0	0	0	0	0	0	0	0	0	0	0	0	0	0	0	0	0	0	0	0	30	Bacteria;Bacteroidota;Bacteroidia;Bacteroidales;Bacteroidetes BD2-2;Unassigned;Unassigned
Zotu430	0	32	0	0	0	0	0	0	0	0	0	0	0	0	0	0	0	0	0	0	0	0	0	0	240	0	0	0	0	0	0	0	0	0	0	0	0	Bacteria;Bacteroidota;Bacteroidia;Bacteroidales;Marinifilaceae;Odoribacter;Unassigned
Zotu535	0	0	0	22	0	0	147	0	0	0	0	0	0	0	0	0	0	0	0	0	0	0	0	0	0	0	0	0	0	0	0	0	0	0	0	0	0	Bacteria;Bacteroidota;Bacteroidia;Bacteroidales;Marinifilaceae;Odoribacter;Unassigned
Zotu880	0	0	0	0	0	0	0	0	0	1	0	0	0	0	0	0	0	0	0	0	0	0	0	0	0	0	0	0	0	0	0	0	83	0	0	0	0	Bacteria;Bacteroidota;Bacteroidia;Bacteroidales;Muribaculaceae;Muribaculum;Unassigned
Zotu104	0	787	68	0	106	591	284	2	0	0	0	60	14	0	0	0	5	38	0	0	0	0	0	0	0	0	0	0	0	0	406	42	199	4	124	64	0	Bacteria;Bacteroidota;Bacteroidia;Bacteroidales;Muribaculaceae;Unassigned;Unassigned
Zotu106	0	344	77	0	213	833	62	12	0	0	0	70	11	0	0	0	65	83	0	0	0	0	0	0	0	0	0	0	0	0	882	0	234	2	239	7	0	Bacteria;Bacteroidota;Bacteroidia;Bacteroidales;Muribaculaceae;Unassigned;Unassigned
Zotu1171	0	28	0	0	0	54	0	0	0	0	0	0	0	0	0	0	0	0	0	0	0	0	0	0	0	0	0	0	0	0	0	0	0	0	58	0	0	Bacteria;Bacteroidota;Bacteroidia;Bacteroidales;Muribaculaceae;Unassigned;Unassigned
Zotu1172	0	74	11	0	3	100	29	0	0	0	0	12	0	0	0	0	0	0	0	0	0	0	0	0	153	0	0	0	0	0	8	0	61	0	72	1	0	Bacteria;Bacteroidota;Bacteroidia;Bacteroidales;Muribaculaceae;Unassigned;Unassigned
Zotu1179	0	8	25	0	0	54	98	0	0	0	0	0	2	0	0	0	0	0	0	0	0	0	0	0	0	0	0	0	0	0	0	0	0	1	0	0	0	Bacteria;Bacteroidota;Bacteroidia;Bacteroidales;Muribaculaceae;Unassigned;Unassigned
Zotu1190	0	0	0	0	0	0	0	0	0	0	0	0	0	0	0	0	0	0	0	0	0	0	0	0	0	0	0	0	0	0	3	0	1	0	0	76	0	Bacteria;Bacteroidota;Bacteroidia;Bacteroidales;Muribaculaceae;Unassigned;Unassigned
Zotu1195	0	63	0	0	0	0	0	0	0	0	0	0	0	0	0	0	0	0	0	0	0	0	0	0	0	0	0	0	0	0	3	0	0	0	0	0	0	Bacteria;Bacteroidota;Bacteroidia;Bacteroidales;Muribaculaceae;Unassigned;Unassigned
Zotu1204	0	50	0	0	0	1	0	0	0	0	0	0	0	0	0	0	0	0	0	0	0	0	0	0	0	0	0	0	0	0	0	0	0	0	0	0	0	Bacteria;Bacteroidota;Bacteroidia;Bacteroidales;Muribaculaceae;Unassigned;Unassigned
Zotu1218	0	0	58	0	0	63	0	0	0	0	0	2	0	0	0	0	0	0	0	0	0	0	0	0	0	0	0	0	0	0	3	0	0	0	0	0	0	Bacteria;Bacteroidota;Bacteroidia;Bacteroidales;Muribaculaceae;Unassigned;Unassigned
Zotu1276	0	0	0	0	0	52	0	0	0	0	0	0	0	0	0	0	0	0	0	0	0	0	0	0	0	0	0	0	0	0	2	0	0	0	0	0	0	Bacteria;Bacteroidota;Bacteroidia;Bacteroidales;Muribaculaceae;Unassigned;Unassigned
Zotu13	294	8825	1331	0	821	7852	2981	25	89	0	0	776	181	0	1	34	472	1038	0	0	0	0	0	116	92	0	192	448	669	209	6956	803	2029	80	4921	873	0	Bacteria;Bacteroidota;Bacteroidia;Bacteroidales;Muribaculaceae;Unassigned;Unassigned
Zotu1301	0	0	0	0	0	0	0	0	0	0	0	0	0	0	0	0	0	0	0	0	0	0	0	0	0	0	0	0	0	0	2	0	55	0	0	0	0	Bacteria;Bacteroidota;Bacteroidia;Bacteroidales;Muribaculaceae;Unassigned;Unassigned
Zotu1401	0	37	0	0	0	0	0	0	0	0	0	6	0	0	0	0	0	0	0	0	0	0	0	0	0	0	0	0	0	0	1	0	0	0	0	0	0	Bacteria;Bacteroidota;Bacteroidia;Bacteroidales;Muribaculaceae;Unassigned;Unassigned
Zotu15	0	8482	1186	0	1720	6692	3521	49	27	0	0	704	109	0	184	1	166	581	0	0	84	0	0	67	0	0	297	290	883	127	6336	1789	1469	111	4072	454	0	Bacteria;Bacteroidota;Bacteroidia;Bacteroidales;Muribaculaceae;Unassigned;Unassigned
Zotu1667	0	38	0	0	0	6	1	0	0	0	0	1	0	0	0	0	0	0	0	0	0	0	0	0	0	0	0	0	0	0	1	0	0	0	0	0	0	Bacteria;Bacteroidota;Bacteroidia;Bacteroidales;Muribaculaceae;Unassigned;Unassigned
Zotu1671	0	0	45	0	0	1	1	0	0	0	0	1	0	0	0	0	0	0	0	0	0	0	0	0	3	0	0	0	0	0	0	0	0	0	0	0	0	Bacteria;Bacteroidota;Bacteroidia;Bacteroidales;Muribaculaceae;Unassigned;Unassigned
Zotu1708	0	0	0	32	0	0	0	0	0	0	0	0	0	0	0	0	0	0	0	0	0	0	0	0	0	0	0	0	0	0	0	3	0	0	0	0	0	Bacteria;Bacteroidota;Bacteroidia;Bacteroidales;Muribaculaceae;Unassigned;Unassigned
Zotu1726	0	26	0	0	45	68	0	0	0	0	0	0	0	0	0	0	0	0	0	0	0	0	0	0	0	0	0	0	0	0	42	0	0	0	0	2	0	Bacteria;Bacteroidota;Bacteroidia;Bacteroidales;Muribaculaceae;Unassigned;Unassigned
Zotu1734	0	0	0	0	0	1	0	0	0	0	0	0	0	0	0	0	0	0	0	0	0	0	0	0	0	0	0	0	0	0	0	0	61	0	0	0	0	Bacteria;Bacteroidota;Bacteroidia;Bacteroidales;Muribaculaceae;Unassigned;Unassigned
Zotu1789	0	0	0	0	0	31	0	0	0	0	0	0	0	0	0	0	0	0	0	0	0	0	0	2	0	0	0	0	0	0	0	0	0	0	0	0	0	Bacteria;Bacteroidota;Bacteroidia;Bacteroidales;Muribaculaceae;Unassigned;Unassigned
Zotu1794	0	0	13	0	0	0	0	0	0	0	0	1	0	0	0	0	0	0	0	0	0	0	0	0	0	0	0	0	0	0	24	0	0	0	0	0	0	Bacteria;Bacteroidota;Bacteroidia;Bacteroidales;Muribaculaceae;Unassigned;Unassigned
Zotu1858	0	92	94	0	23	169	213	1	0	0	0	1	1	0	0	0	0	1	0	0	0	0	0	0	0	0	0	0	0	0	30	0	68	3	0	60	0	Bacteria;Bacteroidota;Bacteroidia;Bacteroidales;Muribaculaceae;Unassigned;Unassigned
Zotu1951	0	37	3	0	55	10	4	0	0	0	0	0	2	0	0	0	0	0	0	0	0	0	0	0	0	0	0	0	0	0	42	0	0	0	0	4	0	Bacteria;Bacteroidota;Bacteroidia;Bacteroidales;Muribaculaceae;Unassigned;Unassigned
Zotu2107	0	0	0	0	0	3	20	0	0	0	0	0	0	0	0	0	0	0	0	0	0	0	0	0	0	0	0	0	0	0	0	0	0	0	0	0	0	Bacteria;Bacteroidota;Bacteroidia;Bacteroidales;Muribaculaceae;Unassigned;Unassigned
Zotu312	0	138	0	0	53	38	0	0	0	0	0	14	11	0	0	0	0	29	0	0	0	0	0	0	0	0	0	0	0	0	1	0	38	0	64	89	0	Bacteria;Bacteroidota;Bacteroidia;Bacteroidales;Muribaculaceae;Unassigned;Unassigned
Zotu318	0	0	0	0	0	0	0	0	0	0	0	0	0	0	0	0	0	0	0	0	0	0	0	108	210	0	0	0	0	0	0	0	0	0	4	0	0	Bacteria;Bacteroidota;Bacteroidia;Bacteroidales;Muribaculaceae;Unassigned;Unassigned
Zotu336	0	87	0	0	0	139	90	0	17	0	0	17	9	0	0	0	0	46	0	0	0	0	0	0	0	0	0	0	0	0	10	0	3	1	2	1	0	Bacteria;Bacteroidota;Bacteroidia;Bacteroidales;Muribaculaceae;Unassigned;Unassigned
Zotu347	0	85	0	0	0	0	0	0	0	0	0	0	0	0	0	0	0	0	0	0	0	0	0	0	213	0	0	0	0	0	0	0	0	0	0	0	0	Bacteria;Bacteroidota;Bacteroidia;Bacteroidales;Muribaculaceae;Unassigned;Unassigned
Zotu380	0	0	2	0	0	0	0	0	0	0	0	0	0	0	0	0	0	0	0	0	0	0	0	0	246	0	0	0	0	0	0	0	0	0	0	0	0	Bacteria;Bacteroidota;Bacteroidia;Bacteroidales;Muribaculaceae;Unassigned;Unassigned
Zotu395	0	0	0	0	0	0	0	0	0	0	0	0	0	0	0	0	0	0	0	0	0	0	0	0	120	0	0	0	0	0	0	71	0	0	0	54	0	Bacteria;Bacteroidota;Bacteroidia;Bacteroidales;Muribaculaceae;Unassigned;Unassigned
Zotu399	0	0	0	70	0	0	0	0	0	0	0	0	0	0	0	0	0	0	0	0	0	0	0	0	215	0	0	0	0	0	0	0	0	0	0	0	0	Bacteria;Bacteroidota;Bacteroidia;Bacteroidales;Muribaculaceae;Unassigned;Unassigned
Zotu449	0	93	0	0	12	3	92	0	0	0	0	1	0	0	0	0	0	1	0	0	0	0	0	0	0	0	0	0	0	0	3	0	0	3	0	38	0	Bacteria;Bacteroidota;Bacteroidia;Bacteroidales;Muribaculaceae;Unassigned;Unassigned
Zotu46	0	540	86	0	972	1911	211	6	47	1	2	97	22	0	2	2	203	69	0	0	112	0	1	179	729	1	0	1	1978	0	660	535	105	18	117	789	0	Bacteria;Bacteroidota;Bacteroidia;Bacteroidales;Muribaculaceae;Unassigned;Unassigned
Zotu530	0	0	0	0	0	0	0	0	1	0	0	0	4	0	0	0	0	0	0	0	0	0	0	0	0	0	0	0	0	0	0	0	0	0	156	0	0	Bacteria;Bacteroidota;Bacteroidia;Bacteroidales;Muribaculaceae;Unassigned;Unassigned
Zotu533	0	1	0	0	0	0	0	0	0	0	0	0	0	0	0	0	0	0	0	0	0	0	0	1	0	0	0	0	171	0	0	0	0	1	0	0	0	Bacteria;Bacteroidota;Bacteroidia;Bacteroidales;Muribaculaceae;Unassigned;Unassigned
Zotu575	0	0	11	0	2	25	2	0	0	0	0	3	0	0	0	0	0	0	0	0	0	0	0	86	0	0	0	0	0	0	7	0	60	7	147	0	0	Bacteria;Bacteroidota;Bacteroidia;Bacteroidales;Muribaculaceae;Unassigned;Unassigned
Zotu609	0	0	0	0	0	2	165	0	0	0	0	0	0	0	0	0	0	0	0	0	0	0	0	0	0	0	0	0	0	0	0	0	0	0	0	0	0	Bacteria;Bacteroidota;Bacteroidia;Bacteroidales;Muribaculaceae;Unassigned;Unassigned
Zotu615	0	12	0	0	0	32	0	0	0	0	0	4	0	0	0	0	0	0	0	0	0	0	0	0	0	0	0	0	0	0	45	0	0	0	123	0	0	Bacteria;Bacteroidota;Bacteroidia;Bacteroidales;Muribaculaceae;Unassigned;Unassigned
Zotu888	0	303	44	0	0	162	8	0	0	0	0	32	0	0	0	0	0	0	0	0	0	0	0	0	0	0	0	0	0	0	56	0	1	2	0	1	0	Bacteria;Bacteroidota;Bacteroidia;Bacteroidales;Muribaculaceae;Unassigned;Unassigned
Zotu89	0	863	83	0	10	907	236	2	0	0	0	26	15	0	0	0	73	33	0	0	0	0	0	116	0	0	0	138	7	10	644	13	111	21	460	150	0	Bacteria;Bacteroidota;Bacteroidia;Bacteroidales;Muribaculaceae;Unassigned;Unassigned
Zotu899	0	1	0	0	0	0	0	0	0	0	0	0	0	0	0	0	0	0	0	0	0	0	0	0	0	0	0	0	0	0	76	0	0	0	0	0	0	Bacteria;Bacteroidota;Bacteroidia;Bacteroidales;Muribaculaceae;Unassigned;Unassigned
Zotu921	0	70	0	0	0	1	1	0	0	0	0	0	0	0	0	0	0	0	0	0	0	0	0	0	0	0	0	0	0	0	0	0	0	0	0	0	0	Bacteria;Bacteroidota;Bacteroidia;Bacteroidales;Muribaculaceae;Unassigned;Unassigned
Zotu950	0	5	0	0	0	4	0	0	0	0	0	0	0	0	0	0	0	0	0	0	0	0	0	0	0	0	0	0	0	0	83	0	0	0	0	0	0	Bacteria;Bacteroidota;Bacteroidia;Bacteroidales;Muribaculaceae;Unassigned;Unassigned
Zotu964	0	5	0	0	0	0	0	0	0	0	0	0	0	0	0	0	0	0	0	0	0	0	0	0	0	0	0	0	0	0	0	0	0	0	0	66	0	Bacteria;Bacteroidota;Bacteroidia;Bacteroidales;Muribaculaceae;Unassigned;Unassigned
Zotu1021	0	0	0	0	47	0	0	0	0	0	0	16	0	0	0	0	0	0	0	0	0	0	0	0	0	0	0	0	0	0	0	0	0	0	0	0	0	Bacteria;Bacteroidota;Bacteroidia;Bacteroidales;Prevotellaceae;Prevotella;Prevotella corporis
Zotu1791	0	1	0	0	0	26	0	0	0	0	0	0	0	0	0	0	0	0	0	0	0	0	0	0	0	0	0	0	0	0	0	0	0	0	0	0	0	Bacteria;Bacteroidota;Bacteroidia;Bacteroidales;Prevotellaceae;Prevotella;Unassigned
Zotu544	0	0	0	17	0	70	0	0	0	0	0	0	0	0	0	0	0	0	0	0	0	0	0	0	0	0	0	0	0	0	0	0	0	0	0	65	0	Bacteria;Bacteroidota;Bacteroidia;Bacteroidales;Rikenellaceae;Alistipes;Alistipes onderdonkii
Zotu665	0	0	0	0	0	0	9	0	0	55	0	4	0	0	0	0	0	0	0	0	0	0	0	0	59	0	0	0	0	0	0	0	0	0	0	0	0	Bacteria;Bacteroidota;Bacteroidia;Bacteroidales;Rikenellaceae;Alistipes;Unassigned
Zotu809	0	0	0	9	0	75	0	0	0	0	0	0	0	0	0	0	0	0	0	1	0	0	0	0	0	1	0	0	0	0	0	0	0	0	0	0	0	Bacteria;Bacteroidota;Bacteroidia;Bacteroidales;Rikenellaceae;Alistipes;Unassigned
Zotu285	0	0	0	0	0	0	0	0	0	0	0	0	0	0	0	0	0	0	0	0	0	0	0	0	0	350	41	0	0	0	0	0	0	0	0	0	0	Bacteria;Bacteroidota;Bacteroidia;Bacteroidetes VC2.1 Bac22;Unassigned;Unassigned;Unassigned
Zotu275	0	0	0	0	0	0	0	0	0	0	0	0	0	117	0	0	0	0	0	0	0	0	0	0	0	0	0	0	0	353	0	0	0	0	0	0	0	Bacteria;Bacteroidota;Bacteroidia;Chitinophagales;Chitinophagaceae;Sediminibacterium;Unassigned
Zotu1068	0	0	0	24	0	0	0	0	29	0	4	6	0	0	0	0	0	0	0	43	0	0	0	0	0	0	0	0	0	0	0	0	0	0	0	0	0	Bacteria;Bacteroidota;Bacteroidia;Chitinophagales;Saprospiraceae;Aureispira;Unassigned
Zotu1233	0	0	0	0	0	0	0	0	0	0	0	0	14	53	0	0	0	0	0	0	0	2	0	0	0	0	0	0	0	0	0	0	0	0	0	0	0	Bacteria;Bacteroidota;Bacteroidia;Chitinophagales;Saprospiraceae;Aureispira;Unassigned
Zotu2236	0	0	0	0	0	0	0	2	0	0	0	9	18	0	0	0	0	0	0	0	0	0	0	0	0	0	0	0	0	0	0	0	0	0	0	0	0	Bacteria;Bacteroidota;Bacteroidia;Chitinophagales;Saprospiraceae;Aureispira;Unassigned
Zotu319	0	0	25	0	0	0	0	3	0	36	0	0	5	0	0	0	0	0	0	3	0	0	0	268	0	0	0	0	0	0	0	0	0	0	0	36	0	Bacteria;Bacteroidota;Bacteroidia;Chitinophagales;Saprospiraceae;Aureispira;Unassigned
Zotu381	0	0	0	15	0	0	0	1	0	0	11	1	19	192	125	0	0	0	0	0	0	0	0	0	0	0	0	0	0	0	0	0	20	5	0	0	0	Bacteria;Bacteroidota;Bacteroidia;Chitinophagales;Saprospiraceae;Aureispira;Unassigned
Zotu56	0	0	139	606	0	17	0	185	834	2300	245	299	164	194	0	64	250	0	0	313	0	20	0	0	0	340	0	0	0	0	0	0	210	2	0	0	0	Bacteria;Bacteroidota;Bacteroidia;Chitinophagales;Saprospiraceae;Lewinella;Unassigned
Zotu307	0	0	0	0	0	0	0	0	0	0	0	0	0	0	0	0	0	0	0	0	0	0	0	273	0	82	0	0	0	0	0	0	3	0	0	0	53	Bacteria;Bacteroidota;Bacteroidia;Chitinophagales;Saprospiraceae;Saprospira;Unassigned
Zotu1009	0	0	0	0	0	0	0	0	0	58	0	0	0	0	0	0	0	0	0	15	0	0	0	0	0	0	0	0	0	0	0	0	0	0	0	0	0	Bacteria;Bacteroidota;Bacteroidia;Chitinophagales;Saprospiraceae;Unassigned;Unassigned
Zotu1093	0	0	0	30	0	0	0	0	0	24	0	0	0	0	0	0	0	0	0	0	0	0	0	0	0	0	0	0	0	0	0	0	0	0	0	0	0	Bacteria;Bacteroidota;Bacteroidia;Chitinophagales;Saprospiraceae;Unassigned;Unassigned
Zotu197	0	0	0	187	0	0	0	11	0	262	35	25	19	16	0	0	0	0	0	42	0	1	0	0	0	0	0	0	0	0	0	0	0	0	0	139	0	Bacteria;Bacteroidota;Bacteroidia;Chitinophagales;Saprospiraceae;Unassigned;Unassigned
Zotu284	0	0	0	35	0	0	0	6	0	88	5	37	20	0	0	0	25	0	0	105	0	5	0	0	0	93	0	0	0	0	0	0	0	3	0	0	0	Bacteria;Bacteroidota;Bacteroidia;Chitinophagales;Saprospiraceae;Unassigned;Unassigned
Zotu299	0	0	0	0	0	0	0	3	0	57	17	48	17	76	0	0	103	0	0	0	0	10	0	0	0	0	0	0	0	0	0	0	33	0	0	0	0	Bacteria;Bacteroidota;Bacteroidia;Chitinophagales;Saprospiraceae;Unassigned;Unassigned
Zotu671	0	0	81	0	0	0	0	0	0	40	0	5	0	0	0	0	0	0	0	0	0	0	0	0	0	0	0	0	0	0	0	0	0	0	0	0	0	Bacteria;Bacteroidota;Bacteroidia;Chitinophagales;Saprospiraceae;Unassigned;Unassigned
Zotu86	0	0	0	0	0	46	0	275	36	189	1785	0	0	0	0	103	143	0	0	0	0	0	0	0	0	0	0	0	0	0	0	0	0	0	0	179	0	Bacteria;Bacteroidota;Bacteroidia;Chitinophagales;Saprospiraceae;Unassigned;Unassigned
Zotu206	0	0	52	81	0	0	0	0	49	41	6	2	7	48	0	0	0	0	0	59	0	0	0	271	0	66	0	0	0	0	0	0	0	0	0	0	0	Bacteria;Bacteroidota;Bacteroidia;Chitinophagales;Unassigned;Unassigned;Unassigned
Zotu218	0	0	0	0	0	0	0	0	0	0	0	3	12	0	0	0	0	0	0	0	0	0	0	0	0	0	0	0	0	0	0	0	0	0	0	602	0	Bacteria;Bacteroidota;Bacteroidia;Chitinophagales;Unassigned;Unassigned;Unassigned
Zotu45	0	0	0	0	0	579	0	0	0	0	0	0	0	0	0	0	0	0	0	0	0	0	0	0	0	0	0	0	0	0	0	0	0	0	0	7208	0	Bacteria;Bacteroidota;Bacteroidia;Chitinophagales;Unassigned;Unassigned;Unassigned
Zotu532	0	0	0	0	0	0	0	0	32	0	39	0	0	0	0	0	104	0	0	0	0	0	0	0	0	0	0	0	0	0	0	0	0	0	0	0	0	Bacteria;Bacteroidota;Bacteroidia;Cytophagales;Amoebophilaceae;Candidatus Amoebophilus;Unassigned
Zotu974	0	0	0	0	0	0	0	0	0	80	0	5	0	0	0	0	0	0	0	0	0	0	0	0	0	0	0	0	0	0	0	0	0	0	0	0	0	Bacteria;Bacteroidota;Bacteroidia;Cytophagales;Amoebophilaceae;Unassigned;Unassigned
Zotu687	0	0	21	0	0	0	0	2	0	0	0	0	0	0	0	0	0	0	0	84	0	0	0	0	0	0	0	0	0	0	0	0	0	0	0	0	0	Bacteria;Bacteroidota;Bacteroidia;Cytophagales;Cyclobacteriaceae;Ekhidna;Unassigned
Zotu1018	0	0	0	0	0	0	0	0	0	35	0	0	0	0	0	0	0	0	0	0	0	0	0	0	0	21	0	0	0	0	0	0	5	0	0	0	0	Bacteria;Bacteroidota;Bacteroidia;Cytophagales;Cyclobacteriaceae;Reichenbachiella;Unassigned
Zotu1234	0	0	0	0	0	0	0	0	0	0	0	0	0	0	0	0	0	0	0	0	0	0	0	0	0	0	0	0	0	0	0	0	42	0	0	0	7	Bacteria;Bacteroidota;Bacteroidia;Cytophagales;Cyclobacteriaceae;Unassigned;Unassigned
Zotu129	0	0	0	0	0	0	0	0	0	0	0	0	0	0	0	0	0	0	0	0	0	0	0	0	0	946	0	0	0	0	0	0	67	0	0	0	333	Bacteria;Bacteroidota;Bacteroidia;Cytophagales;Cyclobacteriaceae;Unassigned;Unassigned
Zotu1464	0	0	0	0	0	0	0	0	0	0	0	0	0	0	0	0	0	0	0	0	0	0	0	0	0	12	0	0	0	0	0	0	25	0	0	0	0	Bacteria;Bacteroidota;Bacteroidia;Cytophagales;Cyclobacteriaceae;Unassigned;Unassigned
Zotu162	0	0	0	0	0	0	0	0	0	0	0	3	0	0	0	0	0	0	0	0	0	0	162	0	0	694	0	0	0	0	0	0	5	0	0	0	151	Bacteria;Bacteroidota;Bacteroidia;Cytophagales;Cyclobacteriaceae;Unassigned;Unassigned
Zotu220	0	0	0	0	0	0	0	0	0	0	0	0	0	0	0	0	0	0	0	0	0	0	0	0	0	242	0	0	0	0	0	0	70	6	0	0	266	Bacteria;Bacteroidota;Bacteroidia;Cytophagales;Cyclobacteriaceae;Unassigned;Unassigned
Zotu226	0	0	5	15	0	0	0	0	0	0	0	0	0	0	0	0	0	0	0	0	0	0	0	0	0	437	0	20	0	0	0	0	57	1	0	0	0	Bacteria;Bacteroidota;Bacteroidia;Cytophagales;Cyclobacteriaceae;Unassigned;Unassigned
Zotu453	0	0	0	0	0	0	0	0	0	0	0	0	0	0	0	0	0	0	0	0	0	0	0	0	0	167	0	6	0	0	0	0	51	0	0	0	0	Bacteria;Bacteroidota;Bacteroidia;Cytophagales;Cyclobacteriaceae;Unassigned;Unassigned
Zotu541	0	0	24	9	0	0	0	0	0	0	0	0	12	0	0	0	0	0	0	0	0	0	0	0	0	29	70	0	0	0	0	0	12	0	0	0	0	Bacteria;Bacteroidota;Bacteroidia;Cytophagales;Cyclobacteriaceae;Unassigned;Unassigned
Zotu656	0	0	0	0	0	0	0	0	0	0	0	0	6	0	0	0	0	0	0	0	0	0	0	0	0	112	0	0	0	0	0	0	0	0	0	0	0	Bacteria;Bacteroidota;Bacteroidia;Cytophagales;Cyclobacteriaceae;Unassigned;Unassigned
Zotu83	0	0	0	25	0	0	0	0	0	0	0	0	4	0	0	0	18	0	1	0	0	0	0	0	67	2285	0	338	0	0	0	0	544	0	0	0	27	Bacteria;Bacteroidota;Bacteroidia;Cytophagales;Cyclobacteriaceae;Unassigned;Unassigned
Zotu139	0	0	0	0	0	0	0	0	0	0	0	0	0	1	0	0	0	0	0	0	0	0	0	1158	0	0	0	0	0	0	0	0	0	0	0	0	0	Bacteria;Bacteroidota;Bacteroidia;Flavobacteriales;Crocinitomicaceae;Crocinitomix;Unassigned
Zotu2339	0	0	0	0	0	0	0	0	0	0	0	0	0	0	0	0	0	0	0	0	0	0	0	0	0	0	0	4	0	0	0	0	7	0	0	0	0	Bacteria;Bacteroidota;Bacteroidia;Flavobacteriales;Crocinitomicaceae;Crocinitomix;Unassigned
Zotu260	0	0	0	54	0	0	0	3	33	71	25	0	13	125	0	0	0	0	0	60	0	6	0	0	0	0	0	0	0	0	0	0	12	0	0	58	0	Bacteria;Bacteroidota;Bacteroidia;Flavobacteriales;Crocinitomicaceae;Crocinitomix;Unassigned
Zotu372	0	0	0	0	0	0	0	0	0	0	0	0	1	296	0	0	0	0	0	4	0	0	0	4	0	0	0	0	0	0	0	0	0	0	0	0	0	Bacteria;Bacteroidota;Bacteroidia;Flavobacteriales;Crocinitomicaceae;Crocinitomix;Unassigned
Zotu885	0	0	7	0	0	0	0	3	0	0	3	0	3	0	0	0	0	0	0	24	0	0	0	0	0	0	0	0	0	0	0	0	36	0	0	39	1	Bacteria;Bacteroidota;Bacteroidia;Flavobacteriales;Crocinitomicaceae;Crocinitomix;Unassigned
Zotu961	0	0	28	0	0	0	0	10	0	0	0	0	0	0	0	0	0	35	0	0	0	0	0	0	0	0	0	0	0	0	0	0	0	0	0	0	0	Bacteria;Bacteroidota;Bacteroidia;Flavobacteriales;Crocinitomicaceae;Crocinitomix;Unassigned
Zotu1414	0	0	0	13	0	0	0	0	0	0	0	0	0	0	0	0	0	0	0	31	0	0	0	0	0	0	0	0	0	0	0	0	0	0	0	0	0	Bacteria;Bacteroidota;Bacteroidia;Flavobacteriales;Crocinitomicaceae;Fluviicola;Unassigned
Zotu1461	0	0	0	0	0	0	0	0	0	0	0	16	0	18	0	0	0	0	0	0	0	0	0	0	0	0	0	0	0	0	0	0	0	0	0	0	0	Bacteria;Bacteroidota;Bacteroidia;Flavobacteriales;Crocinitomicaceae;Fluviicola;Unassigned
Zotu174	0	0	326	45	0	0	0	51	16	90	3	2	8	9	0	72	15	0	0	29	0	2	0	181	0	0	0	0	0	0	0	0	0	0	0	52	0	Bacteria;Bacteroidota;Bacteroidia;Flavobacteriales;Crocinitomicaceae;Fluviicola;Unassigned
Zotu185	0	0	0	228	0	0	0	11	0	154	11	47	35	27	0	0	13	0	0	90	0	8	0	206	0	0	0	0	0	0	0	0	20	0	0	0	0	Bacteria;Bacteroidota;Bacteroidia;Flavobacteriales;Crocinitomicaceae;Fluviicola;Unassigned
Zotu198	0	0	0	186	0	0	0	13	25	214	20	25	28	49	0	0	0	0	0	74	0	5	0	111	0	0	0	0	0	0	0	0	0	0	0	0	0	Bacteria;Bacteroidota;Bacteroidia;Flavobacteriales;Crocinitomicaceae;Fluviicola;Unassigned
Zotu387	0	0	0	0	0	0	0	0	0	11	0	3	1	57	0	0	170	0	0	7	0	0	0	0	0	0	0	0	0	0	0	0	3	6	0	0	0	Bacteria;Bacteroidota;Bacteroidia;Flavobacteriales;Crocinitomicaceae;Fluviicola;Unassigned
Zotu411	0	0	0	0	0	0	0	0	32	50	3	37	0	91	0	0	0	0	0	27	0	0	0	39	0	0	0	0	0	0	0	0	0	0	0	0	0	Bacteria;Bacteroidota;Bacteroidia;Flavobacteriales;Crocinitomicaceae;Fluviicola;Unassigned
Zotu82	0	0	23	425	0	0	0	67	168	626	257	73	60	10	104	41	283	26	0	216	0	16	0	703	0	35	0	0	0	0	0	0	64	0	0	76	6	Bacteria;Bacteroidota;Bacteroidia;Flavobacteriales;Crocinitomicaceae;Fluviicola;Unassigned
Zotu379	0	0	0	39	0	0	0	0	24	0	0	2	29	58	0	0	0	0	0	99	0	0	0	0	0	0	0	0	0	0	0	0	0	10	0	27	0	Bacteria;Bacteroidota;Bacteroidia;Flavobacteriales;Crocinitomicaceae;Salinirepens;Unassigned
Zotu1580	0	0	0	27	0	0	0	0	0	0	0	3	0	0	0	0	0	0	0	0	0	0	0	0	0	0	0	0	0	0	0	0	0	0	0	0	0	Bacteria;Bacteroidota;Bacteroidia;Flavobacteriales;Cryomorphaceae;Owenweeksia;Unassigned
Zotu1283	0	0	0	0	0	0	0	0	0	40	0	2	4	0	0	0	0	0	0	0	0	0	0	0	0	0	0	0	0	0	0	0	0	0	0	0	0	Bacteria;Bacteroidota;Bacteroidia;Flavobacteriales;Cryomorphaceae;Unassigned;Unassigned
Zotu1381	0	0	0	0	0	0	0	0	0	0	0	0	13	44	0	0	0	0	0	0	0	0	0	0	0	0	0	0	0	0	0	0	0	1	0	0	0	Bacteria;Bacteroidota;Bacteroidia;Flavobacteriales;Cryomorphaceae;Unassigned;Unassigned
Zotu1574	0	0	0	0	0	0	0	0	0	0	0	23	10	0	0	0	0	0	0	0	0	0	0	0	0	0	0	0	0	0	0	0	0	0	0	0	0	Bacteria;Bacteroidota;Bacteroidia;Flavobacteriales;Cryomorphaceae;Unassigned;Unassigned
Zotu1717	0	0	0	0	0	0	0	13	0	0	0	0	17	0	0	0	0	0	0	0	0	0	0	0	0	0	0	0	0	0	0	0	0	0	0	0	0	Bacteria;Bacteroidota;Bacteroidia;Flavobacteriales;Cryomorphaceae;Unassigned;Unassigned
Zotu244	0	0	0	0	0	0	0	0	0	0	0	0	141	0	0	0	0	0	0	0	0	0	0	0	0	319	0	0	0	0	0	0	0	0	0	0	58	Bacteria;Bacteroidota;Bacteroidia;Flavobacteriales;Cryomorphaceae;Unassigned;Unassigned
Zotu322	0	0	0	76	0	0	0	0	8	79	0	48	33	26	0	0	0	0	0	105	0	8	0	0	0	0	0	0	0	0	0	0	0	0	0	0	0	Bacteria;Bacteroidota;Bacteroidia;Flavobacteriales;Cryomorphaceae;Unassigned;Unassigned
Zotu595	0	0	0	0	0	0	0	0	0	0	0	9	8	0	102	0	0	0	0	0	0	0	0	1	0	0	0	0	0	0	0	0	0	0	0	0	0	Bacteria;Bacteroidota;Bacteroidia;Flavobacteriales;Cryomorphaceae;Unassigned;Unassigned
Zotu735	0	0	0	0	0	0	0	0	0	0	0	0	2	0	0	0	0	0	0	0	0	0	0	0	0	48	0	0	0	0	0	0	0	0	0	0	62	Bacteria;Bacteroidota;Bacteroidia;Flavobacteriales;Cryomorphaceae;Unassigned;Unassigned
Zotu862	0	0	0	0	0	0	0	4	10	2	0	43	2	0	0	0	0	0	0	28	0	10	0	0	0	0	0	0	0	0	0	0	0	0	0	0	0	Bacteria;Bacteroidota;Bacteroidia;Flavobacteriales;Cryomorphaceae;Unassigned;Unassigned
Zotu995	0	0	0	26	0	0	0	0	0	0	0	21	10	19	0	0	0	0	0	0	0	4	0	0	0	0	0	0	0	0	0	0	0	0	0	0	0	Bacteria;Bacteroidota;Bacteroidia;Flavobacteriales;Cryomorphaceae;Unassigned;Unassigned
Zotu2118	0	0	22	0	0	0	0	0	0	0	0	3	0	0	0	0	0	0	0	0	0	0	0	0	0	0	0	0	0	0	0	0	0	0	0	0	0	Bacteria;Bacteroidota;Bacteroidia;Flavobacteriales;Cryomorphaceae;Vicingus;Unassigned
Zotu288	0	0	0	0	0	0	0	0	0	1	3	0	0	0	0	0	0	0	0	0	0	0	0	0	253	86	0	0	0	0	0	0	0	0	0	106	0	Bacteria;Bacteroidota;Bacteroidia;Flavobacteriales;Cryomorphaceae;Vicingus;Unassigned
Zotu398	0	0	0	65	0	0	0	7	0	22	0	12	18	0	0	0	0	0	0	24	0	0	0	93	0	0	0	0	0	0	0	0	3	0	0	4	0	Bacteria;Bacteroidota;Bacteroidia;Flavobacteriales;Cryomorphaceae;Vicingus;Unassigned
Zotu650	0	0	0	0	0	0	0	0	0	0	0	0	0	0	0	0	0	0	0	0	0	0	0	0	0	27	0	13	0	0	0	0	52	7	0	0	0	Bacteria;Bacteroidota;Bacteroidia;Flavobacteriales;Cryomorphaceae;Vicingus;Unassigned
Zotu695	0	0	0	0	0	8	0	0	17	0	0	50	2	5	0	0	0	0	0	0	0	0	0	0	0	0	0	0	0	0	0	0	32	1	0	45	0	Bacteria;Bacteroidota;Bacteroidia;Flavobacteriales;Cryomorphaceae;Vicingus;Unassigned
Zotu768	0	0	0	0	0	0	0	0	0	0	0	0	0	0	0	0	19	0	0	79	0	0	0	0	0	0	0	0	0	0	0	0	0	0	0	0	0	Bacteria;Bacteroidota;Bacteroidia;Flavobacteriales;Cryomorphaceae;Vicingus;Unassigned
Zotu810	0	0	59	0	0	0	0	0	1	0	0	0	0	0	0	0	0	0	0	0	0	0	0	0	0	38	0	0	0	0	0	0	0	0	0	0	0	Bacteria;Bacteroidota;Bacteroidia;Flavobacteriales;Cryomorphaceae;Vicingus;Unassigned
Zotu1433	0	0	0	0	0	0	0	0	0	0	0	0	9	0	0	0	0	0	0	0	0	0	0	0	0	47	0	0	0	0	0	0	0	0	0	0	1	Bacteria;Bacteroidota;Bacteroidia;Flavobacteriales;Flavobacteriaceae;Actibacter;Unassigned
Zotu697	0	0	0	8	0	0	0	0	0	54	0	0	0	23	0	0	0	0	0	0	0	1	0	0	0	6	0	1	0	0	0	0	12	0	0	0	0	Bacteria;Bacteroidota;Bacteroidia;Flavobacteriales;Flavobacteriaceae;Algibacter;Unassigned
Zotu463	0	0	0	0	0	0	0	3	17	207	0	0	7	0	0	0	0	0	0	0	0	4	0	0	0	1	0	0	0	0	0	0	0	0	0	0	0	Bacteria;Bacteroidota;Bacteroidia;Flavobacteriales;Flavobacteriaceae;Aquimarina;Unassigned
Zotu1032	0	0	0	49	0	0	0	0	0	32	0	0	0	0	0	0	0	0	0	0	0	0	0	0	0	0	0	0	0	0	0	0	0	0	0	0	0	Bacteria;Bacteroidota;Bacteroidia;Flavobacteriales;Flavobacteriaceae;Dokdonia;Unassigned
Zotu80	0	0	7	1246	0	0	0	2	0	479	15	0	0	192	177	0	0	23	0	938	0	77	0	210	0	0	0	0	0	0	0	0	0	0	0	0	0	Bacteria;Bacteroidota;Bacteroidia;Flavobacteriales;Flavobacteriaceae;Dokdonia;Unassigned
Zotu1107	0	0	0	23	0	0	0	1	0	0	2	3	11	0	0	0	0	0	0	0	0	0	0	0	0	0	0	0	0	0	0	0	0	0	0	7	0	Bacteria;Bacteroidota;Bacteroidia;Flavobacteriales;Flavobacteriaceae;Formosa;Unassigned
Zotu1112	0	0	0	0	0	0	0	0	0	0	0	6	2	3	0	0	0	0	0	54	0	0	0	0	0	0	0	0	0	0	0	0	0	0	0	0	0	Bacteria;Bacteroidota;Bacteroidia;Flavobacteriales;Flavobacteriaceae;Formosa;Unassigned
Zotu2251	0	0	12	9	0	0	0	0	0	0	0	0	0	7	0	0	0	0	0	0	0	0	0	0	0	0	0	0	0	0	0	0	0	0	0	0	0	Bacteria;Bacteroidota;Bacteroidia;Flavobacteriales;Flavobacteriaceae;Formosa;Unassigned
Zotu704	0	0	0	77	0	0	0	0	0	9	6	0	10	19	0	0	0	0	0	1	0	0	0	0	0	0	0	0	0	0	0	0	0	0	0	0	0	Bacteria;Bacteroidota;Bacteroidia;Flavobacteriales;Flavobacteriaceae;Formosa;Unassigned
Zotu1347	0	0	0	44	0	0	0	0	7	7	0	5	0	0	0	0	0	0	0	0	0	0	0	0	0	0	0	0	0	0	0	0	0	0	0	0	0	Bacteria;Bacteroidota;Bacteroidia;Flavobacteriales;Flavobacteriaceae;Gramella;Unassigned
Zotu2303	0	0	0	0	0	0	0	2	0	0	8	4	0	0	0	0	0	0	0	0	0	0	0	0	0	0	0	0	0	0	0	0	0	0	0	0	0	Bacteria;Bacteroidota;Bacteroidia;Flavobacteriales;Flavobacteriaceae;Jejudonia;Jejudonia soesokkakensis
Zotu102	0	0	2046	0	0	0	0	0	0	0	0	0	0	0	0	0	0	0	0	0	0	3	0	0	0	1	0	0	0	0	0	0	0	0	0	0	0	Bacteria;Bacteroidota;Bacteroidia;Flavobacteriales;Flavobacteriaceae;Kordia;Korida algicida
Zotu1822	0	0	0	6	0	0	0	0	0	0	0	0	0	0	8	0	0	0	0	0	0	0	0	0	0	0	0	0	0	0	0	0	0	0	0	0	0	Bacteria;Bacteroidota;Bacteroidia;Flavobacteriales;Flavobacteriaceae;Lacinutrix;Unassigned
Zotu1545	0	0	0	0	0	0	0	0	0	23	0	4	0	7	0	0	0	0	0	0	0	0	0	0	0	0	0	0	0	0	0	0	0	0	0	0	0	Bacteria;Bacteroidota;Bacteroidia;Flavobacteriales;Flavobacteriaceae;Lutibacter;Unassigned
Zotu2032	0	0	0	0	0	0	0	0	0	0	0	0	0	0	0	0	0	0	0	0	0	0	0	0	0	0	0	0	0	0	0	0	0	1	0	0	28	Bacteria;Bacteroidota;Bacteroidia;Flavobacteriales;Flavobacteriaceae;Lutibacter;Unassigned
Zotu2058	0	0	0	0	0	0	0	0	0	23	0	1	0	0	0	0	0	0	0	0	0	0	0	0	0	0	0	0	0	0	0	0	0	0	0	0	0	Bacteria;Bacteroidota;Bacteroidia;Flavobacteriales;Flavobacteriaceae;Lutibacter;Unassigned
Zotu1340	0	0	0	20	0	0	0	0	3	0	4	0	0	17	0	0	0	0	0	0	0	0	0	0	0	0	0	0	0	0	0	0	0	0	0	0	0	Bacteria;Bacteroidota;Bacteroidia;Flavobacteriales;Flavobacteriaceae;Nonlabens;Unassigned
Zotu1881	0	0	0	20	0	0	0	0	0	0	0	4	0	0	0	0	0	0	0	0	0	0	0	0	0	0	0	0	0	0	0	0	0	0	0	0	0	Bacteria;Bacteroidota;Bacteroidia;Flavobacteriales;Flavobacteriaceae;NS2b Marine Group;Unassigned
Zotu2380	0	0	0	11	0	0	0	0	0	5	0	0	2	0	0	0	0	0	0	0	0	0	0	0	0	0	0	0	0	0	0	0	0	0	0	0	0	Bacteria;Bacteroidota;Bacteroidia;Flavobacteriales;Flavobacteriaceae;NS2b Marine Group;Unassigned
Zotu1163	0	0	0	0	0	0	0	0	0	0	0	3	0	45	0	0	0	0	0	0	0	0	0	0	0	0	0	0	0	0	0	0	0	0	0	0	0	Bacteria;Bacteroidota;Bacteroidia;Flavobacteriales;Flavobacteriaceae;NS3a Marine Group;Unassigned
Zotu283	0	0	0	61	0	0	0	1	5	0	0	46	20	62	178	0	0	0	0	49	0	6	0	0	0	0	0	0	0	0	0	0	0	0	0	0	0	Bacteria;Bacteroidota;Bacteroidia;Flavobacteriales;Flavobacteriaceae;NS4 Marine Group;Unassigned
Zotu467	0	0	0	12	0	0	0	0	3	0	0	2	5	0	0	0	4	0	0	0	0	0	0	133	0	0	0	0	0	0	0	0	0	0	0	0	0	Bacteria;Bacteroidota;Bacteroidia;Flavobacteriales;Flavobacteriaceae;NS4 Marine Group;Unassigned
Zotu926	0	0	0	19	0	0	0	3	11	0	0	15	13	23	0	0	0	0	0	0	0	0	0	15	0	0	0	0	0	0	0	0	0	0	0	0	0	Bacteria;Bacteroidota;Bacteroidia;Flavobacteriales;Flavobacteriaceae;NS4 Marine Group;Unassigned
Zotu1496	0	0	0	0	0	0	0	0	0	0	0	1	5	0	0	0	0	0	0	31	0	3	0	0	0	0	0	0	0	0	0	0	0	0	0	0	0	Bacteria;Bacteroidota;Bacteroidia;Flavobacteriales;Flavobacteriaceae;NS5 Marine Group;Unassigned
Zotu1600	0	0	0	0	0	0	0	0	0	0	0	11	22	0	0	0	0	0	0	0	0	3	0	0	0	0	0	0	0	0	0	0	0	0	0	0	0	Bacteria;Bacteroidota;Bacteroidia;Flavobacteriales;Flavobacteriaceae;NS5 Marine Group;Unassigned
Zotu217	0	0	0	95	0	0	0	1	35	0	10	54	126	276	0	0	0	0	0	0	0	8	0	0	0	0	0	0	0	0	0	0	0	0	0	0	0	Bacteria;Bacteroidota;Bacteroidia;Flavobacteriales;Flavobacteriaceae;NS5 Marine Group;Unassigned
Zotu2191	0	0	0	0	0	0	0	0	0	0	0	6	10	0	0	0	0	0	0	0	0	0	0	0	0	0	0	0	0	0	0	0	0	0	0	0	0	Bacteria;Bacteroidota;Bacteroidia;Flavobacteriales;Flavobacteriaceae;NS5 Marine Group;Unassigned
Zotu314	0	0	0	67	0	0	0	2	26	0	0	56	48	179	0	0	0	0	0	0	0	3	0	0	0	0	0	0	0	0	0	0	0	0	0	0	0	Bacteria;Bacteroidota;Bacteroidia;Flavobacteriales;Flavobacteriaceae;NS5 Marine Group;Unassigned
Zotu652	0	0	0	62	0	0	0	0	0	68	0	13	13	0	0	0	0	0	0	0	0	0	0	0	0	0	0	0	0	0	0	0	0	0	0	0	0	Bacteria;Bacteroidota;Bacteroidia;Flavobacteriales;Flavobacteriaceae;NS5 Marine Group;Unassigned
Zotu854	0	0	0	30	0	0	0	0	0	25	0	6	12	7	0	0	0	0	0	4	0	0	0	0	0	0	0	0	0	0	0	0	0	0	0	0	0	Bacteria;Bacteroidota;Bacteroidia;Flavobacteriales;Flavobacteriaceae;NS5 Marine Group;Unassigned
Zotu1192	0	0	0	0	0	0	0	0	0	17	0	12	13	8	0	0	0	0	0	0	0	2	0	2	0	0	0	0	0	0	0	0	0	0	0	0	0	Bacteria;Bacteroidota;Bacteroidia;Flavobacteriales;Flavobacteriaceae;Polaribacter;Unassigned
Zotu276	0	0	0	100	0	0	0	6	0	74	0	166	0	75	0	0	0	24	0	0	0	0	0	0	0	2	0	0	0	0	0	0	1	0	0	0	0	Bacteria;Bacteroidota;Bacteroidia;Flavobacteriales;Flavobacteriaceae;Polaribacter;Unassigned
Zotu378	0	0	0	0	0	0	0	0	0	0	1	7	0	1	0	0	0	2	0	0	0	0	0	0	0	251	0	0	0	0	0	0	35	0	0	0	0	Bacteria;Bacteroidota;Bacteroidia;Flavobacteriales;Flavobacteriaceae;Polaribacter;Unassigned
Zotu498	0	0	0	19	0	0	0	0	0	60	0	47	7	43	0	0	0	0	0	0	0	1	0	0	0	0	0	0	0	0	0	0	0	0	0	0	0	Bacteria;Bacteroidota;Bacteroidia;Flavobacteriales;Flavobacteriaceae;Polaribacter;Unassigned
Zotu579	0	0	0	0	0	0	0	0	1	0	0	5	0	1	0	0	0	0	0	4	0	0	0	54	0	21	0	0	0	0	0	0	73	0	0	0	0	Bacteria;Bacteroidota;Bacteroidia;Flavobacteriales;Flavobacteriaceae;Polaribacter;Unassigned
Zotu783	0	0	0	84	0	0	0	0	0	0	0	0	12	2	0	0	2	0	0	0	0	0	0	0	0	0	0	0	0	0	0	0	1	0	0	0	0	Bacteria;Bacteroidota;Bacteroidia;Flavobacteriales;Flavobacteriaceae;Polaribacter;Unassigned
Zotu105	0	0	112	94	0	5	0	32	66	151	52	450	68	44	0	98	101	0	8	123	0	9	0	57	0	164	0	14	0	0	0	0	29	0	0	418	0	Bacteria;Bacteroidota;Bacteroidia;Flavobacteriales;Flavobacteriaceae;Pseudofulvibacter;Unassigned
Zotu345	0	0	0	17	0	0	0	0	0	14	0	2	17	0	0	1	0	0	0	1	0	0	0	24	0	30	0	66	0	0	0	0	139	0	0	28	0	Bacteria;Bacteroidota;Bacteroidia;Flavobacteriales;Flavobacteriaceae;Pseudofulvibacter;Unassigned
Zotu563	0	0	0	63	0	0	0	0	22	76	0	4	0	0	0	0	0	0	0	0	0	0	0	0	0	0	0	0	0	0	0	0	0	0	0	0	0	Bacteria;Bacteroidota;Bacteroidia;Flavobacteriales;Flavobacteriaceae;Pseudofulvibacter;Unassigned
Zotu203	0	0	0	7	0	8	0	0	0	0	7	0	5	10	0	0	0	0	0	0	0	4	0	70	203	310	0	3	0	0	0	0	64	0	0	40	16	Bacteria;Bacteroidota;Bacteroidia;Flavobacteriales;Flavobacteriaceae;Psychroserpens;Unassigned
Zotu59	0	0	0	0	0	0	0	1374	0	176	3332	0	0	0	0	633	140	22	0	0	0	0	0	0	0	0	0	0	0	0	0	0	32	0	0	0	0	Bacteria;Bacteroidota;Bacteroidia;Flavobacteriales;Flavobacteriaceae;Spongiimonas;Unassigned
Zotu1047	0	0	0	74	0	0	0	0	0	0	0	0	0	1	0	0	0	0	0	0	0	0	0	0	0	0	0	0	0	0	0	0	0	0	0	0	0	Bacteria;Bacteroidota;Bacteroidia;Flavobacteriales;Flavobacteriaceae;Tenacibaculum;Tenacibaculum dicentrarchi
Zotu195	0	0	0	223	0	0	0	11	49	72	0	84	82	221	0	0	0	0	0	59	0	17	0	85	0	0	0	0	0	0	0	0	5	0	0	0	0	Bacteria;Bacteroidota;Bacteroidia;Flavobacteriales;Flavobacteriaceae;Tenacibaculum;Unassigned
Zotu57	0	0	16	1565	0	0	0	813	181	159	117	25	4	639	1920	112	12	282	0	354	0	93	0	421	273	0	0	0	0	0	0	0	0	0	0	64	0	Bacteria;Bacteroidota;Bacteroidia;Flavobacteriales;Flavobacteriaceae;Tenacibaculum;Unassigned
Zotu164	0	0	59	279	0	0	0	6	39	280	11	57	55	95	140	0	0	44	0	9	0	9	0	0	0	0	0	0	0	0	0	0	6	0	0	0	0	Bacteria;Bacteroidota;Bacteroidia;Flavobacteriales;Flavobacteriaceae;Ulvibacter;Unassigned
Zotu252	0	0	0	0	0	0	0	0	0	1	0	0	2	0	0	0	0	0	0	0	0	1	0	0	100	137	0	79	0	0	0	0	185	0	0	0	0	Bacteria;Bacteroidota;Bacteroidia;Flavobacteriales;Flavobacteriaceae;Ulvibacter;Unassigned
Zotu305	0	0	0	1	0	0	0	0	0	0	3	0	12	0	0	6	0	0	0	14	0	0	0	0	0	307	0	1	0	0	0	0	61	0	0	8	0	Bacteria;Bacteroidota;Bacteroidia;Flavobacteriales;Flavobacteriaceae;Ulvibacter;Unassigned
Zotu509	0	0	0	0	0	0	0	0	0	0	0	0	0	0	0	0	0	0	0	0	0	0	0	0	0	12	0	73	0	0	0	0	105	0	0	0	0	Bacteria;Bacteroidota;Bacteroidia;Flavobacteriales;Flavobacteriaceae;Ulvibacter;Unassigned
Zotu109	0	0	0	327	0	0	0	20	105	690	48	36	85	65	0	0	76	0	0	315	0	12	0	0	0	2	3	0	0	0	0	0	0	0	0	69	0	Bacteria;Bacteroidota;Bacteroidia;Flavobacteriales;Flavobacteriaceae;Unassigned;Unassigned
Zotu112	0	0	47	119	0	39	0	11	18	143	28	1	418	0	60	2	0	0	0	6	0	16	0	0	0	451	77	3	0	0	0	0	116	0	0	85	23	Bacteria;Bacteroidota;Bacteroidia;Flavobacteriales;Flavobacteriaceae;Unassigned;Unassigned
Zotu127	0	0	0	0	0	0	0	0	0	14	11	3	217	33	0	0	0	0	0	0	0	0	33	0	328	338	0	61	0	0	0	0	34	16	4	0	419	Bacteria;Bacteroidota;Bacteroidia;Flavobacteriales;Flavobacteriaceae;Unassigned;Unassigned
Zotu132	0	0	10	488	0	0	0	0	21	280	2	0	1	8	0	0	0	0	0	116	0	31	0	128	2	75	0	0	0	0	0	0	22	0	0	0	2	Bacteria;Bacteroidota;Bacteroidia;Flavobacteriales;Flavobacteriaceae;Unassigned;Unassigned
Zotu143	0	0	0	14	0	0	0	2	0	71	16	0	5	0	0	21	0	0	0	97	0	0	0	0	0	557	0	91	0	0	0	0	150	0	0	257	32	Bacteria;Bacteroidota;Bacteroidia;Flavobacteriales;Flavobacteriaceae;Unassigned;Unassigned
Zotu170	0	0	3	25	0	0	0	20	13	3	6	0	18	0	120	28	16	0	0	2	0	0	0	4	0	149	0	53	0	0	0	0	14	0	0	445	1	Bacteria;Bacteroidota;Bacteroidia;Flavobacteriales;Flavobacteriaceae;Unassigned;Unassigned
Zotu2173	0	0	0	0	0	0	0	1	12	0	2	0	0	0	0	0	0	0	0	0	0	0	0	0	0	0	0	0	0	0	0	0	0	0	0	0	0	Bacteria;Bacteroidota;Bacteroidia;Flavobacteriales;Flavobacteriaceae;Unassigned;Unassigned
Zotu229	0	0	0	0	0	0	0	213	0	30	287	0	0	0	1	1	0	0	0	0	0	0	0	0	0	0	0	0	0	0	0	0	0	0	0	0	0	Bacteria;Bacteroidota;Bacteroidia;Flavobacteriales;Flavobacteriaceae;Unassigned;Unassigned
Zotu28	0	0	0	66	0	23	0	4655	978	2857	3420	0	0	0	1094	1666	395	90	0	0	0	2	0	0	0	0	0	0	0	0	0	0	0	0	0	2	0	Bacteria;Bacteroidota;Bacteroidia;Flavobacteriales;Flavobacteriaceae;Unassigned;Unassigned
Zotu291	0	0	0	0	0	0	0	0	0	0	0	0	133	0	0	0	0	0	0	0	0	0	0	0	166	45	0	35	0	0	0	0	2	0	0	0	25	Bacteria;Bacteroidota;Bacteroidia;Flavobacteriales;Flavobacteriaceae;Unassigned;Unassigned
Zotu329	0	0	0	0	0	0	0	0	0	1	0	0	2	0	1	0	0	0	0	0	0	0	0	0	0	118	0	131	0	0	0	0	91	0	0	0	0	Bacteria;Bacteroidota;Bacteroidia;Flavobacteriales;Flavobacteriaceae;Unassigned;Unassigned
Zotu335	0	0	0	56	0	3	0	6	96	51	9	10	17	1	0	0	4	11	0	12	0	2	0	14	0	4	0	0	0	0	0	0	0	0	0	23	0	Bacteria;Bacteroidota;Bacteroidia;Flavobacteriales;Flavobacteriaceae;Unassigned;Unassigned
Zotu425	0	0	0	21	0	0	0	1	5	186	15	4	25	0	0	0	0	0	0	0	0	0	0	0	0	0	0	0	0	0	0	0	0	0	0	0	0	Bacteria;Bacteroidota;Bacteroidia;Flavobacteriales;Flavobacteriaceae;Unassigned;Unassigned
Zotu52	0	0	0	21	0	0	0	2186	356	767	2313	4	4	0	60	1046	183	27	0	0	0	0	0	0	0	10	0	0	0	0	0	0	0	0	0	93	0	Bacteria;Bacteroidota;Bacteroidia;Flavobacteriales;Flavobacteriaceae;Unassigned;Unassigned
Zotu613	0	0	1	0	0	0	0	0	0	0	1	0	0	0	105	0	0	0	0	0	0	0	0	0	0	44	0	0	0	0	0	0	0	0	0	0	0	Bacteria;Bacteroidota;Bacteroidia;Flavobacteriales;Flavobacteriaceae;Unassigned;Unassigned
Zotu673	0	0	2	1	0	0	0	0	0	0	0	0	16	0	0	0	0	0	0	0	0	0	0	0	0	96	0	0	0	0	0	0	13	0	0	0	0	Bacteria;Bacteroidota;Bacteroidia;Flavobacteriales;Flavobacteriaceae;Unassigned;Unassigned
Zotu77	0	0	3627	7	0	0	0	0	0	0	5	0	0	1	0	0	0	26	0	0	0	0	0	0	0	0	0	0	0	0	0	0	0	0	0	74	0	Bacteria;Bacteroidota;Bacteroidia;Flavobacteriales;Flavobacteriaceae;Unassigned;Unassigned
Zotu84	0	0	0	0	0	0	0	131	0	77	521	0	0	0	1595	608	0	108	0	0	0	0	0	0	0	0	0	0	0	0	0	0	0	0	0	0	0	Bacteria;Bacteroidota;Bacteroidia;Flavobacteriales;Flavobacteriaceae;Unassigned;Unassigned
Zotu912	0	0	0	15	0	0	0	0	0	0	0	0	3	0	0	0	0	0	0	0	0	0	0	0	0	28	0	0	0	0	0	0	19	0	0	21	0	Bacteria;Bacteroidota;Bacteroidia;Flavobacteriales;Flavobacteriaceae;Unassigned;Unassigned
Zotu916	0	0	0	0	0	0	0	0	0	0	0	0	0	0	0	0	0	0	0	0	0	0	0	0	0	75	0	0	0	0	0	0	19	0	0	0	0	Bacteria;Bacteroidota;Bacteroidia;Flavobacteriales;Flavobacteriaceae;Unassigned;Unassigned
Zotu980	0	0	0	0	0	0	0	0	0	0	0	0	0	0	0	0	0	0	0	0	0	0	0	0	0	0	0	0	0	0	0	0	0	1	0	79	0	Bacteria;Bacteroidota;Bacteroidia;Flavobacteriales;Flavobacteriaceae;Unassigned;Unassigned
Zotu923	0	0	0	0	0	0	0	0	0	0	0	0	28	52	0	0	0	0	0	0	0	0	0	0	0	0	0	0	0	0	0	0	0	0	0	0	0	Bacteria;Bacteroidota;Bacteroidia;Flavobacteriales;Flavobacteriaceae;Wenyingzhuangia;Unassigned
Zotu1886	0	0	0	0	0	0	0	0	0	19	2	0	0	0	0	0	0	0	0	0	0	3	0	0	0	0	0	0	0	0	0	0	0	0	0	0	0	Bacteria;Bacteroidota;Bacteroidia;Flavobacteriales;Flavobacteriaceae;Winogradskyella;Unassigned
Zotu451	0	0	0	35	0	0	0	2	0	8	1	0	3	0	0	0	85	0	0	50	0	2	0	0	0	0	0	0	0	0	0	0	0	8	0	0	0	Bacteria;Bacteroidota;Bacteroidia;Flavobacteriales;NS7 Marine Group;Unassigned;Unassigned
Zotu1002	0	0	0	49	0	0	0	0	0	0	0	0	10	0	0	0	0	0	0	0	0	2	0	0	0	0	0	0	0	0	0	0	0	0	0	0	0	Bacteria;Bacteroidota;Bacteroidia;Flavobacteriales;NS9 Marine Group;Unassigned;Unassigned
Zotu1019	0	0	0	18	0	0	0	0	0	0	0	3	1	0	0	0	0	0	0	0	0	0	0	0	0	0	0	0	0	0	0	0	0	0	0	53	0	Bacteria;Bacteroidota;Bacteroidia;Flavobacteriales;NS9 Marine Group;Unassigned;Unassigned
Zotu1084	0	0	0	0	0	0	0	0	0	0	0	0	1	0	0	0	0	0	0	50	0	0	0	0	0	0	0	0	0	0	0	0	0	0	0	0	0	Bacteria;Bacteroidota;Bacteroidia;Flavobacteriales;NS9 Marine Group;Unassigned;Unassigned
Zotu1085	0	0	0	12	0	0	0	1	0	18	0	0	4	0	0	0	0	0	0	20	0	0	0	0	0	0	0	0	0	0	0	0	0	0	0	0	0	Bacteria;Bacteroidota;Bacteroidia;Flavobacteriales;NS9 Marine Group;Unassigned;Unassigned
Zotu117	0	0	0	255	0	0	0	9	39	173	44	174	78	296	0	0	0	0	0	60	0	16	0	328	0	0	0	0	0	0	0	0	6	0	0	45	0	Bacteria;Bacteroidota;Bacteroidia;Flavobacteriales;NS9 Marine Group;Unassigned;Unassigned
Zotu1685	0	0	0	0	0	0	0	0	0	22	0	5	4	0	0	0	0	0	0	0	0	0	0	0	0	0	0	0	0	0	0	0	0	0	0	0	0	Bacteria;Bacteroidota;Bacteroidia;Flavobacteriales;NS9 Marine Group;Unassigned;Unassigned
Zotu1823	0	0	0	24	0	0	0	0	0	0	0	0	3	0	0	0	0	0	0	0	0	0	0	0	0	0	0	0	0	0	0	0	0	0	0	0	0	Bacteria;Bacteroidota;Bacteroidia;Flavobacteriales;NS9 Marine Group;Unassigned;Unassigned
Zotu2068	0	0	0	7	0	0	0	0	0	0	0	0	0	0	0	0	0	0	0	8	0	0	0	0	0	0	0	0	0	0	0	0	0	2	0	0	0	Bacteria;Bacteroidota;Bacteroidia;Flavobacteriales;NS9 Marine Group;Unassigned;Unassigned
Zotu213	0	0	0	67	0	0	0	2	71	110	0	4	16	6	0	0	0	0	0	324	0	4	0	98	0	15	0	0	0	0	0	0	42	3	0	0	0	Bacteria;Bacteroidota;Bacteroidia;Flavobacteriales;NS9 Marine Group;Unassigned;Unassigned
Zotu2193	0	0	0	0	0	0	0	0	0	0	0	2	9	0	0	0	0	0	0	0	0	0	0	0	0	0	0	0	0	0	0	0	3	0	0	0	0	Bacteria;Bacteroidota;Bacteroidia;Flavobacteriales;NS9 Marine Group;Unassigned;Unassigned
Zotu2347	0	0	0	0	0	0	0	0	0	0	0	0	1	0	0	0	0	0	0	9	0	0	0	0	0	0	0	0	0	0	0	0	2	2	0	0	0	Bacteria;Bacteroidota;Bacteroidia;Flavobacteriales;NS9 Marine Group;Unassigned;Unassigned
Zotu353	0	0	0	73	0	92	0	0	6	0	0	0	6	0	0	0	0	0	0	88	0	0	0	0	0	0	0	0	0	0	0	0	0	2	0	36	0	Bacteria;Bacteroidota;Bacteroidia;Flavobacteriales;NS9 Marine Group;Unassigned;Unassigned
Zotu439	0	0	0	24	0	0	0	0	37	51	0	7	26	39	0	0	0	0	0	37	0	3	0	0	0	0	0	0	0	0	0	0	0	0	0	0	0	Bacteria;Bacteroidota;Bacteroidia;Flavobacteriales;NS9 Marine Group;Unassigned;Unassigned
Zotu468	0	0	0	53	0	0	0	0	0	69	3	0	5	0	0	0	0	0	0	65	0	0	0	0	0	0	0	0	0	0	0	0	6	0	0	0	0	Bacteria;Bacteroidota;Bacteroidia;Flavobacteriales;NS9 Marine Group;Unassigned;Unassigned
Zotu623	0	0	0	0	0	0	0	0	0	2	2	0	4	2	0	0	0	0	0	37	0	2	0	0	80	41	0	0	0	0	0	0	0	1	0	0	0	Bacteria;Bacteroidota;Bacteroidia;Flavobacteriales;NS9 Marine Group;Unassigned;Unassigned
Zotu748	0	0	0	0	0	0	0	0	0	40	0	0	9	0	0	0	0	0	0	0	0	0	0	0	0	0	0	0	0	0	0	0	47	0	0	0	0	Bacteria;Bacteroidota;Bacteroidia;Flavobacteriales;NS9 Marine Group;Unassigned;Unassigned
Zotu786	0	0	0	40	0	6	0	0	1	0	0	5	0	0	0	2	0	0	0	0	0	0	0	0	0	45	0	0	0	0	0	0	6	0	0	0	0	Bacteria;Bacteroidota;Bacteroidia;Flavobacteriales;NS9 Marine Group;Unassigned;Unassigned
Zotu1259	0	0	0	47	0	0	0	0	0	0	0	0	2	0	0	0	0	0	0	0	0	0	0	0	0	0	0	0	0	0	0	0	0	0	0	0	0	Bacteria;Bacteroidota;Bacteroidia;Flavobacteriales;Unassigned;Unassigned;Unassigned
Zotu1386	0	0	0	0	0	0	0	0	0	28	0	8	0	0	0	0	0	0	0	0	0	0	0	0	0	23	0	0	0	0	0	0	0	0	0	0	0	Bacteria;Bacteroidota;Bacteroidia;Flavobacteriales;Unassigned;Unassigned;Unassigned
Zotu101	0	0	2104	0	0	0	0	0	0	0	0	5	0	0	0	0	0	0	0	0	0	0	0	0	0	0	0	0	0	0	0	0	0	0	0	0	0	Bacteria;Bacteroidota;Bacteroidia;Sphingobacteriales;NS11-12 Marine Group;Unassigned;Unassigned
Zotu1274	0	0	0	0	0	0	0	0	23	37	0	0	0	0	0	0	0	0	0	0	0	0	0	0	0	0	0	0	0	0	0	0	0	0	0	0	0	Bacteria;Bacteroidota;Bacteroidia;Sphingobacteriales;NS11-12 Marine Group;Unassigned;Unassigned
Zotu795	0	0	0	0	0	0	0	0	0	0	0	6	7	85	0	0	0	0	0	0	0	0	0	0	0	0	0	0	0	0	0	0	28	0	0	0	0	Bacteria;Bacteroidota;Bacteroidia;Sphingobacteriales;NS11-12 Marine Group;Unassigned;Unassigned
Zotu1688	0	0	0	0	0	0	0	0	0	0	0	0	0	0	0	0	0	0	0	0	0	0	0	0	0	1	0	0	0	0	0	0	0	0	0	0	30	Bacteria;Bacteroidota;Bacteroidia;Sphingobacteriales;Sphingobacteriales AKYH767;Unassigned;Unassigned
Zotu983	0	0	0	0	0	0	0	0	0	0	0	0	0	0	0	0	0	0	0	0	0	0	0	0	0	64	0	0	0	0	0	0	8	0	0	0	0	Bacteria;Bacteroidota;Ignavibacteria;Ignavibacteriales;Ignavibacteriales PHOS-HE36;Unassigned;Unassigned
Zotu1787	0	0	0	0	0	0	0	0	12	0	0	0	0	15	0	0	0	0	0	0	0	0	0	0	0	0	0	0	0	0	0	0	0	0	0	0	0	Bacteria;Bacteroidota;Rhodothermia;Balneolales;Balneolaceae;Balneola;Unassigned
Zotu1351	0	0	0	13	0	0	0	0	0	0	0	5	0	0	0	0	40	0	0	0	0	0	0	0	0	0	0	0	0	0	0	0	0	0	0	0	0	Bacteria;Bacteroidota;Rhodothermia;Rhodothermales;Rhodothermaceae;Rubricoccus;Rubricoccus marinus
Zotu1494	0	0	0	0	0	0	0	0	0	0	0	0	0	0	0	0	0	0	0	0	0	0	0	0	0	0	0	0	0	0	0	0	26	0	0	0	15	Bacteria;Bdellovibrionota;Bdellovibrionia;Bacteriovoracales;Bacteriovoracaceae;Halobacteriovorax;Unassigned
Zotu150	0	0	0	0	0	0	0	0	0	0	0	0	0	0	0	0	0	0	0	0	0	0	0	0	200	701	0	0	0	0	0	0	101	0	0	0	0	Bacteria;Bdellovibrionota;Bdellovibrionia;Bacteriovoracales;Bacteriovoracaceae;Peredibacter;Unassigned
Zotu1579	0	0	0	20	0	0	0	0	0	0	0	7	4	0	0	0	0	0	0	0	0	0	0	0	0	0	0	0	0	0	0	0	0	0	0	0	0	Bacteria;Bdellovibrionota;Bdellovibrionia;Bacteriovoracales;Bacteriovoracaceae;Peredibacter;Unassigned
Zotu508	0	0	0	0	0	84	0	0	0	0	0	0	2	0	0	0	0	0	0	0	0	0	0	0	0	0	0	0	0	0	0	0	23	0	0	35	9	Bacteria;Bdellovibrionota;Bdellovibrionia;Bacteriovoracales;Bacteriovoracaceae;Unassigned;Unassigned
Zotu1022	0	0	0	0	0	0	0	1	0	0	0	1	4	0	0	0	0	0	0	0	0	1	0	0	0	0	0	78	0	0	0	0	1	8	0	0	0	Bacteria;Bdellovibrionota;Bdellovibrionia;Bacteriovoracales;Bdellovibrionaceae;OM27 Clade;Unassigned
Zotu1358	0	0	0	30	0	0	0	0	0	18	0	3	1	9	0	0	0	0	0	0	0	0	0	0	0	0	0	0	0	0	0	0	0	0	0	0	0	Bacteria;Bdellovibrionota;Bdellovibrionia;Bacteriovoracales;Bdellovibrionaceae;OM27 Clade;Unassigned
Zotu1653	0	0	0	31	0	0	0	0	0	0	0	0	0	0	0	0	0	0	0	0	0	0	0	0	0	0	0	0	0	0	0	0	10	1	0	0	0	Bacteria;Bdellovibrionota;Bdellovibrionia;Bacteriovoracales;Bdellovibrionaceae;OM27 Clade;Unassigned
Zotu2019	0	0	0	4	0	0	0	0	0	0	0	0	0	0	0	0	0	0	0	0	0	0	0	0	0	0	0	0	0	0	0	0	23	0	0	0	0	Bacteria;Bdellovibrionota;Bdellovibrionia;Bacteriovoracales;Bdellovibrionaceae;OM27 Clade;Unassigned
Zotu2237	0	0	0	16	0	0	0	0	0	0	0	0	2	0	0	0	0	0	0	0	0	0	0	0	0	0	0	0	0	0	0	0	0	0	0	0	0	Bacteria;Bdellovibrionota;Bdellovibrionia;Bacteriovoracales;Bdellovibrionaceae;OM27 Clade;Unassigned
Zotu703	0	0	0	26	0	0	0	0	0	0	0	0	2	0	0	0	0	0	0	0	0	0	0	0	0	83	0	0	0	0	0	0	0	0	0	0	0	Bacteria;Bdellovibrionota;Bdellovibrionia;Bacteriovoracales;Bdellovibrionaceae;OM27 Clade;Unassigned
Zotu780	0	0	0	0	0	0	0	0	0	0	0	0	0	0	0	0	0	0	0	0	0	0	0	0	0	105	0	0	0	0	0	0	0	1	0	0	0	Bacteria;Bdellovibrionota;Bdellovibrionia;Bacteriovoracales;Bdellovibrionaceae;OM27 Clade;Unassigned
Zotu868	0	0	0	0	0	0	0	0	0	0	0	0	0	0	0	0	0	0	0	0	0	0	0	0	0	82	0	0	0	0	0	0	28	2	0	0	0	Bacteria;Bdellovibrionota;Bdellovibrionia;Bacteriovoracales;Bdellovibrionaceae;OM27 Clade;Unassigned
Zotu894	0	0	0	17	0	0	0	0	0	49	0	6	1	0	0	0	0	0	0	0	0	0	0	0	0	14	0	0	0	0	0	0	0	0	0	0	0	Bacteria;Bdellovibrionota;Bdellovibrionia;Bacteriovoracales;Bdellovibrionaceae;OM27 Clade;Unassigned
Zotu1067	0	0	0	0	0	0	0	0	0	0	0	0	7	0	0	0	0	0	0	38	0	0	0	0	0	8	0	0	0	0	0	0	7	4	0	0	0	Bacteria;Bdellovibrionota;Bdellovibrionia;Bacteriovoracales;Bdellovibrionaceae;Unassigned;Unassigned
Zotu1522	0	0	0	25	0	0	0	0	0	0	0	0	1	0	0	0	0	0	0	2	0	0	0	0	0	0	0	0	0	0	0	0	0	0	0	0	0	Bacteria;Calditrichota;Calditrichia;Calditrichales;Calditrichaceae;Calorithrix;Unassigned
Zotu1108	0	0	0	0	0	0	0	2	0	0	0	0	0	0	0	0	0	0	0	0	0	0	0	0	0	0	0	0	0	0	0	0	0	0	0	65	0	Bacteria;Campylobacterota;Campylobacteria;Campylobacterales;Arcobacteraceae;Arcobacter;Unassigned
Zotu122	0	0	0	176	0	0	0	0	30	106	0	879	2	170	0	0	0	0	0	100	0	15	0	0	0	0	0	0	0	0	0	0	0	0	0	0	0	Bacteria;Campylobacterota;Campylobacteria;Campylobacterales;Arcobacteraceae;Poseidonibacter;Unassigned
Zotu103	0	0	0	34	0	0	0	0	0	1244	0	7	0	0	0	0	0	12	0	0	0	0	0	0	0	0	0	0	0	0	0	0	0	1	0	984	0	Bacteria;Campylobacterota;Campylobacteria;Campylobacterales;Arcobacteraceae;Unassigned;Unassigned
Zotu1825	0	0	0	1	0	0	0	0	0	23	0	0	3	0	0	0	0	0	0	0	0	0	0	0	0	0	0	0	0	0	0	0	0	0	0	0	0	Bacteria;Campylobacterota;Campylobacteria;Campylobacterales;Arcobacteraceae;Unassigned;Unassigned
Zotu2364	0	0	0	0	0	0	0	0	0	0	0	16	2	0	0	0	0	0	0	7	0	0	0	0	0	0	0	0	0	0	0	0	0	0	0	0	0	Bacteria;Campylobacterota;Campylobacteria;Campylobacterales;Arcobacteraceae;Unassigned;Unassigned
Zotu67	0	0	0	167	0	31	0	2239	364	1348	520	0	15	0	0	0	84	124	0	62	0	9	0	0	0	0	0	0	0	0	0	0	0	0	0	0	0	Bacteria;Campylobacterota;Campylobacteria;Campylobacterales;Arcobacteraceae;Unassigned;Unassigned
Zotu714	0	0	0	121	0	0	0	0	0	0	0	0	0	0	0	0	0	0	0	0	0	4	0	0	0	0	0	0	0	0	0	0	0	0	0	0	0	Bacteria;Campylobacterota;Campylobacteria;Campylobacterales;Arcobacteraceae;Unassigned;Unassigned
Zotu727	0	0	0	85	0	0	0	0	0	0	0	0	3	0	0	0	0	0	0	31	0	0	0	0	0	0	0	0	0	0	0	0	0	0	0	0	0	Bacteria;Campylobacterota;Campylobacteria;Campylobacterales;Arcobacteraceae;Unassigned;Unassigned
Zotu922	0	0	0	0	0	0	0	0	25	0	0	28	24	0	0	0	0	0	0	0	0	0	0	0	0	0	0	0	0	0	0	0	0	0	0	0	0	Bacteria;Campylobacterota;Campylobacteria;Campylobacterales;Arcobacteraceae;Unassigned;Unassigned
Zotu944	0	0	0	29	0	0	0	1	0	0	0	32	28	0	0	0	0	0	0	0	0	0	0	0	0	0	0	0	0	0	0	0	0	0	0	0	0	Bacteria;Campylobacterota;Campylobacteria;Campylobacterales;Arcobacteraceae;Unassigned;Unassigned
Zotu126	0	0	37	255	0	0	52	0	0	0	0	0	0	0	0	0	0	0	0	0	0	0	0	161	927	0	0	0	0	0	0	0	0	3	0	0	0	Bacteria;Campylobacterota;Campylobacteria;Campylobacterales;Helicobacteraceae;Helicobacter;Unassigned
Zotu6	0	0	0	20	0	0	0	0	0	0	0	0	38113	27306	0	0	0	0	0	0	0	0	0	0	0	0	0	0	0	0	0	0	0	0	0	0	0	Bacteria;Campylobacterota;Campylobacteria;Campylobacterales;Sulfurospirillaceae;Sulfurospirillum;Unassigned
Zotu1980	0	0	0	0	0	0	0	0	0	0	0	0	6	0	0	0	0	0	0	0	0	0	0	0	0	0	0	0	0	0	0	0	0	2	0	0	25	Bacteria;Campylobacterota;Campylobacteria;Campylobacterales;Sulfurovaceae;Sulfurovum;Unassigned
Zotu50	0	0	0	0	0	0	0	0	0	0	0	0	0	0	0	0	0	0	215	0	0	0	0	0	0	0	0	0	0	0	0	0	0	24	0	0	6870	Bacteria;Campylobacterota;Campylobacteria;Campylobacterales;Sulfurimonadaceae;Sulfurimonas;Unassigned
Zotu1210	0	0	24	27	0	0	0	0	0	0	0	0	0	0	0	0	0	0	0	0	0	0	0	0	0	0	0	0	0	0	0	0	0	0	0	0	8	Bacteria;Chloroflexi;Anaerolineae;Anaerolineales;Anaerolineaceae;Unassigned;Unassigned
Zotu1865	0	0	0	0	0	0	0	0	0	0	0	0	5	0	0	0	0	0	0	0	0	0	0	0	0	0	0	0	0	0	0	0	0	3	0	0	16	Bacteria;Chloroflexi;Anaerolineae;Anaerolineales;Anaerolineaceae;Unassigned;Unassigned
Zotu2240	0	0	0	0	0	0	0	0	0	0	0	0	0	0	0	0	0	0	0	0	0	0	0	0	0	0	0	0	0	0	0	0	0	2	0	0	24	Bacteria;Chloroflexi;Anaerolineae;Anaerolineales;Anaerolineaceae;Unassigned;Unassigned
Zotu470	0	0	0	0	0	0	0	0	0	0	0	0	0	0	0	0	0	0	0	0	0	0	0	0	0	112	0	0	0	0	0	0	0	0	0	0	93	Bacteria;Chloroflexi;Anaerolineae;Anaerolineales;Anaerolineaceae;Unassigned;Unassigned
Zotu510	0	0	0	0	0	0	0	0	0	0	0	4	11	0	0	0	0	0	0	0	0	0	0	0	0	64	0	0	0	0	0	0	24	3	0	0	86	Bacteria;Chloroflexi;Anaerolineae;Anaerolineales;Anaerolineaceae;Unassigned;Unassigned
Zotu812	0	0	0	0	0	0	0	0	0	0	0	0	2	0	0	0	0	0	0	0	0	0	0	0	0	52	0	0	0	0	0	0	0	2	0	0	52	Bacteria;Chloroflexi;Anaerolineae;Anaerolineales;Anaerolineaceae;Unassigned;Unassigned
Zotu903	0	0	0	0	0	0	0	0	0	0	0	0	4	0	0	0	0	0	0	0	0	0	0	0	0	85	0	0	0	0	0	0	0	0	0	0	3	Bacteria;Chloroflexi;Anaerolineae;Anaerolineales;Anaerolineaceae;Unassigned;Unassigned
Zotu914	0	0	0	0	0	0	0	0	0	0	0	0	0	0	0	0	0	0	0	0	0	0	0	0	0	78	0	0	0	0	0	0	0	0	0	0	11	Bacteria;Chloroflexi;Anaerolineae;Anaerolineales;Anaerolineaceae;Unassigned;Unassigned
Zotu758	0	0	0	0	0	0	0	0	0	0	0	0	0	0	0	0	0	0	0	0	0	0	0	0	0	126	0	0	0	0	0	0	0	1	0	0	0	Bacteria;Chloroflexi;Chloroflexi KD4-96;Unassigned;Unassigned;Unassigned;Unassigned
Zotu1168	0	0	0	0	0	0	0	0	0	0	0	0	2	78	0	0	0	0	0	0	0	0	0	0	0	0	0	0	0	0	0	0	0	0	0	0	0	Bacteria;Cyanobacteria;Cyanobacteriia;Synechococcales;Cyanobiaceae;Prochlorococcus;Prochlorococcus MIT9313
Zotu182	0	0	23	0	0	0	0	0	20	0	3	10	98	375	141	0	0	0	0	0	0	0	0	0	0	177	0	0	0	0	0	0	44	0	0	0	9	Bacteria;Cyanobacteria;Cyanobacteriia;Synechococcales;Cyanobiaceae;Synechococcus;Synechococcus CC9902
Zotu251	0	0	0	0	0	0	0	0	0	0	0	0	3	576	0	0	0	0	0	0	0	0	0	0	0	0	0	0	0	0	0	0	0	0	0	0	0	Bacteria;Cyanobacteria;Cyanobacteriia;Synechococcales;Cyanobiaceae;Synechococcus;Synechococcus CC9902
Zotu280	0	0	0	0	0	0	0	0	0	0	5	0	59	325	2	0	0	0	0	0	0	0	0	0	0	96	0	0	0	0	0	0	0	0	0	0	0	Bacteria;Cyanobacteria;Cyanobacteriia;Synechococcales;Cyanobiaceae;Synechococcus;Synechococcus CC9902
Zotu614	0	0	107	0	0	0	0	0	0	0	7	6	13	3	0	0	0	0	0	0	0	0	0	0	0	0	0	0	0	0	0	0	0	0	0	0	7	Bacteria;Cyanobacteria;Cyanobacteriia;Synechococcales;Cyanobiaceae;Synechococcus;Synechococcus CC9902
Zotu2185	0	0	0	0	0	0	0	1	0	0	0	0	0	0	0	0	0	0	0	0	0	0	0	0	0	0	0	0	0	0	0	0	0	0	0	0	18	Bacteria;Desulfobacterota;Desulfobacteria;Desulfobacterales;Desulfobacteraceae;Desulfoconvexum;Unassigned
Zotu1478	0	0	0	0	0	0	0	0	0	0	0	0	11	0	0	0	0	0	0	0	0	0	0	0	0	0	0	0	0	0	0	0	0	2	0	0	39	Bacteria;Desulfobacterota;Desulfobacteria;Desulfobacterales;Desulfosarcinaceae;Sva0081 Sediment Group;Unassigned
Zotu2082	0	0	0	0	0	0	0	0	0	0	0	0	3	0	0	0	0	0	0	0	0	0	0	0	0	0	0	0	0	0	0	0	0	0	0	0	37	Bacteria;Desulfobacterota;Desulfobacteria;Desulfobacterales;Desulfobacteraceae;Unassigned;Unassigned
Zotu1490	0	0	0	0	0	0	0	0	0	0	0	0	0	0	0	0	0	0	0	0	0	0	0	0	0	18	0	0	0	0	0	0	3	0	0	0	22	Bacteria;Desulfobacterota;Desulfobacteria;Desulfobacterales;Desulfosarcinaceae;LCP-80;Unassigned
Zotu1641	0	0	0	0	0	0	0	0	0	0	0	0	3	0	0	0	0	0	0	0	0	0	0	0	0	0	0	0	0	0	0	0	0	0	0	0	28	Bacteria;Desulfobacterota;Desulfobacteria;Desulfobacterales;Desulfosarcinaceae;SEEP-SRB1;Unassigned
Zotu1697	0	0	0	0	0	0	0	0	0	0	3	0	2	0	0	0	0	0	0	45	0	0	0	0	0	0	0	0	0	0	0	0	0	0	0	0	3	Bacteria;Desulfobacterota;Desulfobacteria;Desulfobacterales;Desulfosarcinaceae;SEEP-SRB1;Unassigned
Zotu1710	0	0	0	0	0	0	0	0	0	0	0	0	2	0	0	0	0	0	0	0	0	0	0	0	0	40	0	0	0	0	0	0	0	0	0	0	5	Bacteria;Desulfobacterota;Desulfobacteria;Desulfobacterales;Desulfosarcinaceae;SEEP-SRB1;Unassigned
Zotu1023	0	0	0	0	0	0	0	0	0	0	0	0	27	34	0	0	0	0	0	0	0	0	0	0	0	0	0	0	0	0	0	0	0	12	0	0	41	Bacteria;Desulfobacterota;Desulfobacteria;Desulfobacterales;Desulfosarcinaceae;Sva0081 Sediment Group;Unassigned
Zotu1760	0	0	0	0	0	0	0	0	0	0	0	0	2	0	0	0	0	0	0	0	0	0	0	0	0	30	0	0	0	0	0	0	3	0	0	0	10	Bacteria;Desulfobacterota;Desulfobacteria;Desulfobacterales;Desulfosarcinaceae;Sva0081 Sediment Group;Unassigned
Zotu1902	0	0	0	0	0	0	0	0	0	0	0	0	4	0	0	0	0	0	14	0	0	0	0	0	0	1	0	0	0	0	0	0	2	0	0	0	0	Bacteria;Desulfobacterota;Desulfobacteria;Desulfobacterales;Desulfosarcinaceae;Sva0081 Sediment Group;Unassigned
Zotu1326	0	0	0	0	0	0	0	0	0	0	0	0	3	0	0	0	0	0	0	0	0	0	0	0	0	26	0	0	0	0	0	0	10	0	0	0	11	Bacteria;Desulfobacterota;Desulfobacteria;Desulfobacterales;Desulfosarcinaceae;Unassigned;Unassigned
Zotu1332	0	0	11	0	0	0	0	0	0	0	0	0	0	0	0	0	0	0	0	0	0	0	0	0	0	0	0	0	0	0	0	0	0	0	0	0	41	Bacteria;Desulfobacterota;Desulfobulbia;Desulfobulbales;Desulfobulbaceae;Unassigned;Unassigned
Zotu349	0	0	0	0	0	0	0	0	0	0	0	0	0	0	0	0	0	0	0	0	0	0	281	0	0	0	0	0	0	0	0	0	0	1	0	0	40	Bacteria;Desulfobacterota;Desulfobulbia;Desulfobulbales;Desulfobulbaceae;Unassigned;Unassigned
Zotu408	0	0	0	49	0	0	0	0	0	0	0	0	3	0	0	0	0	0	0	0	0	0	0	0	0	43	0	0	0	0	0	0	16	4	0	0	130	Bacteria;Desulfobacterota;Desulfobulbia;Desulfobulbales;Desulfobulbaceae;Unassigned;Unassigned
Zotu2333	0	0	0	0	0	0	0	0	0	0	0	0	0	0	0	0	0	0	0	0	0	0	0	0	0	0	0	1	0	0	0	0	10	0	0	0	2	Bacteria;Desulfobacterota;Desulfobulbia;Desulfobulbales;Desulfocapsaceae;[Desulfobacterium] catecholicum Group;Unassigned
Zotu1680	0	0	0	0	0	0	0	0	0	0	0	0	4	0	0	0	0	0	0	0	0	0	0	0	0	0	0	0	0	0	0	0	13	0	0	0	19	Bacteria;Desulfobacterota;Desulfobulbia;Desulfobulbales;Desulfocapsaceae;Unassigned;Unassigned
Zotu2080	0	0	0	0	0	0	0	0	0	0	0	0	0	0	0	0	0	0	0	0	0	0	0	0	0	0	0	0	0	0	0	0	0	2	0	0	19	Bacteria;Desulfobacterota;Desulfobulbia;Desulfobulbales;Desulfocapsaceae;Unassigned;Unassigned
Zotu2138	0	0	0	0	0	0	0	0	0	0	0	0	3	0	0	0	0	0	0	0	0	0	0	0	0	0	0	0	0	0	0	0	0	3	0	0	10	Bacteria;Desulfobacterota;Desulfobulbia;Desulfobulbales;Desulfocapsaceae;Unassigned;Unassigned
Zotu757	0	0	0	0	0	0	0	0	0	0	0	0	3	0	0	0	0	0	0	0	0	4	0	0	0	0	0	85	0	0	0	0	0	2	0	0	19	Bacteria;Desulfobacterota;Desulfobulbia;Desulfobulbales;Desulfocapsaceae;Unassigned;Unassigned
Zotu790	0	0	0	0	0	0	0	0	0	0	0	0	7	0	0	0	0	0	0	0	0	0	0	0	0	70	0	0	0	0	0	0	0	0	0	0	17	Bacteria;Desulfobacterota;Desulfobulbia;Desulfobulbales;Desulfocapsaceae;Unassigned;Unassigned
Zotu997	0	0	0	0	0	0	0	0	0	0	0	3	3	0	0	0	0	0	0	0	0	0	0	0	0	0	0	0	0	0	0	0	0	0	0	0	71	Bacteria;Desulfobacterota;Desulfobulbia;Desulfobulbales;Desulfocapsaceae;Unassigned;Unassigned
Zotu1654	0	0	0	0	0	11	0	0	0	0	0	0	0	0	0	0	0	0	0	0	0	0	0	0	0	0	0	25	0	0	0	0	0	0	0	0	0	Bacteria;Desulfobacterota;Desulfovibrionia;Desulfovibrionales;Desulfohalobiaceae;Desulfovermiculus;Unassigned
Zotu1343	0	0	0	40	0	0	0	0	0	0	0	0	2	0	0	0	0	0	0	0	0	0	0	0	0	0	0	0	0	0	0	0	0	0	0	0	0	Bacteria;Desulfobacterota;Desulfuromonadia;Bradymonadales;Unassigned;Unassigned;Unassigned
Zotu1778	0	0	0	19	0	0	0	0	0	0	0	0	0	0	0	0	0	0	0	0	0	0	0	0	0	0	0	0	0	0	0	0	4	0	0	0	0	Bacteria;Desulfobacterota;Desulfuromonadia;Bradymonadales;Unassigned;Unassigned;Unassigned
Zotu1657	0	0	0	0	0	0	0	0	0	0	0	0	7	0	0	0	0	0	0	0	0	0	0	0	0	0	0	0	0	0	0	0	0	0	0	0	27	Bacteria;Desulfobacterota;Desulfuromonadia;Desulfuromonadales;Desulfuromonadales Sva1033;Unassigned;Unassigned
Zotu827	0	0	0	0	0	0	0	0	0	0	0	0	5	0	0	0	0	0	0	0	0	0	0	0	0	79	0	0	0	0	0	0	0	0	0	0	0	Bacteria;Desulfobacterota;Desulfuromonadia;Desulfuromonadales;Desulfuromonadales Sva1033;Unassigned;Unassigned
Zotu1839	0	0	0	0	0	0	0	0	0	0	0	0	0	0	0	0	0	0	0	0	0	0	0	0	0	0	0	0	0	0	0	0	0	4	0	0	14	Bacteria;Desulfobacterota;Desulfuromonadia;Desulfuromonadales;Syntrophotaleaceae;Syntrophotalea;Unassigned
Zotu1066	0	0	66	0	0	0	0	0	0	0	0	0	0	0	0	0	0	0	0	0	0	0	0	0	0	0	0	0	0	0	0	0	11	0	0	0	0	Bacteria;Desulfobacterota;Desulfuromonadia;Desulfuromonadia PB19;Unassigned;Unassigned;Unassigned
Zotu1303	0	0	0	0	0	0	0	0	0	0	0	0	0	0	0	0	0	0	0	0	0	0	0	0	0	22	0	0	0	0	0	0	16	0	0	0	0	Bacteria;Desulfobacterota;Desulfuromonadia;Desulfuromonadia PB19;Unassigned;Unassigned;Unassigned
Zotu1424	0	0	0	0	0	0	0	0	0	0	0	0	0	0	0	0	0	0	0	2	0	0	0	0	0	45	0	0	0	0	0	0	0	0	0	0	0	Bacteria;Desulfobacterota;Desulfuromonadia;Desulfuromonadia PB19;Unassigned;Unassigned;Unassigned
Zotu1748	0	0	0	0	0	0	0	0	0	0	0	0	8	0	0	0	0	0	0	23	0	0	0	0	0	0	0	0	0	0	0	0	0	0	0	0	0	Bacteria;Desulfobacterota;Desulfuromonadia;Desulfuromonadia PB19;Unassigned;Unassigned;Unassigned
Zotu536	0	0	0	0	0	0	0	0	0	0	0	10	1	0	0	0	0	0	0	0	0	0	0	0	0	56	0	0	0	0	0	0	108	0	0	0	0	Bacteria;Desulfobacterota;Desulfuromonadia;Desulfuromonadia PB19;Unassigned;Unassigned;Unassigned
Zotu651	0	0	0	0	0	0	0	0	14	0	3	0	0	0	0	0	0	0	0	44	0	1	0	0	0	27	0	0	0	0	0	0	20	0	0	0	0	Bacteria;Desulfobacterota;Desulfuromonadia;Desulfuromonadia PB19;Unassigned;Unassigned;Unassigned
Zotu861	0	0	0	0	0	0	0	0	0	0	0	8	25	0	0	0	0	0	0	0	0	0	0	0	0	0	0	0	0	0	0	0	0	0	0	0	53	Bacteria;Desulfobacterota;Syntrophobacteria;Syntrophobacterales;Syntrophobacteraceae;Unassigned;Unassigned
Zotu1180	0	0	0	0	0	0	0	0	0	0	0	0	9	0	0	0	0	0	0	19	0	0	0	0	0	0	0	0	0	0	0	0	28	0	0	0	0	Bacteria;Desulfobacterota;Syntrophobacteria;Syntrophobacterales;Unassigned;Unassigned;Unassigned
Zotu325	0	0	89	0	0	0	0	0	0	0	0	0	4	0	0	0	39	0	0	0	0	0	0	0	0	43	0	138	0	0	0	0	70	0	0	0	0	Bacteria;Desulfobacterota;Unassigned;Unassigned;Unassigned;Unassigned;Unassigned
Zotu712	0	0	0	0	0	0	0	0	30	0	0	0	4	0	0	0	0	0	0	0	0	0	0	0	0	99	0	0	0	0	0	0	0	0	0	0	0	Bacteria;Desulfobacterota;Unassigned;Unassigned;Unassigned;Unassigned;Unassigned
Zotu998	0	0	0	0	0	0	0	0	0	0	0	0	7	0	0	0	0	0	0	0	0	0	0	0	0	78	0	0	0	0	0	0	2	0	0	0	0	Bacteria;Desulfobacterota;Unassigned;Unassigned;Unassigned;Unassigned;Unassigned
Zotu1232	0	0	0	0	0	0	0	0	0	0	0	25	12	11	0	0	0	0	0	0	0	0	0	0	0	0	0	0	0	0	0	0	0	0	0	0	0	Bacteria;Fibrobacterota;Fibrobacteria;Fibrobacterales;Fibrobacteraceae;Unassigned;Unassigned
Zotu171	0	0	0	33	0	0	0	4	12	228	8	95	5	323	0	0	0	10	0	0	0	0	0	99	0	9	0	0	0	0	0	0	12	0	0	48	0	Bacteria;Fibrobacterota;Fibrobacteria;Fibrobacterales;Fibrobacteraceae;Unassigned;Unassigned
Zotu401	0	0	0	23	0	0	0	5	0	17	8	38	0	133	0	0	0	0	0	21	0	1	0	0	0	1	0	0	0	0	0	0	8	0	0	0	0	Bacteria;Fibrobacterota;Fibrobacteria;Fibrobacterales;Fibrobacteraceae;Unassigned;Unassigned
Zotu464	0	0	0	14	0	0	0	0	0	58	11	18	4	56	0	0	0	0	0	0	0	0	0	0	0	0	0	0	0	0	0	0	1	0	0	0	15	Bacteria;Fibrobacterota;Fibrobacteria;Fibrobacterales;Fibrobacteraceae;Unassigned;Unassigned
Zotu850	0	0	0	25	0	0	0	0	0	0	0	8	0	0	0	0	0	0	0	0	0	4	0	0	0	0	0	0	0	0	0	0	42	0	0	0	3	Bacteria;Fibrobacterota;Fibrobacteria;Fibrobacterales;Fibrobacteraceae;Unassigned;Unassigned
Zotu125	0	212	5	16	176	178	72	0	0	0	0	19	7	0	0	0	80	46	0	0	0	0	0	179	204	0	0	0	0	0	331	65	4	6	266	0	0	Bacteria;Firmicutes;Bacilli;Acholeplasmatales;Acholeplasmataceae;Anaeroplasma;Unassigned
Zotu720	0	24	0	0	0	0	0	0	0	0	0	0	0	0	0	0	0	0	0	0	0	0	0	0	0	0	0	0	0	0	0	0	0	0	0	78	0	Bacteria;Firmicutes;Bacilli;Bacillales;Bacillaceae;Unassigned;Unassigned
Zotu1310	0	0	0	0	0	0	0	0	0	0	0	0	0	0	0	0	0	0	0	0	0	0	44	0	0	0	0	0	0	0	0	0	1	0	0	0	0	Bacteria;Firmicutes;Bacilli;Bacillales;Planococcaceae;Chryseomicrobium;Unassigned
Zotu561	0	0	0	0	0	0	0	0	0	0	0	0	0	0	0	0	1	0	0	0	0	0	0	0	0	0	0	0	0	0	0	0	142	0	0	0	0	Bacteria;Firmicutes;Bacilli;Bacillales;Planococcaceae;Jeotgalibacillus;Unassigned
Zotu211	0	0	0	0	0	0	0	0	15	192	13	28	6	0	0	0	0	0	0	95	0	7	0	242	0	0	0	0	0	0	0	0	53	0	0	0	0	Bacteria;Firmicutes;Bacilli;Bacillales;Planococcaceae;Unassigned;Unassigned
Zotu416	0	0	31	0	107	22	0	0	0	0	0	0	0	0	0	0	0	0	0	0	0	1	0	0	99	0	0	0	0	0	0	0	0	0	0	0	0	Bacteria;Firmicutes;Bacilli;Bacilli RF39;Unassigned;Unassigned;Unassigned
Zotu70	0	121	5051	0	0	0	0	0	0	0	0	0	0	0	0	0	0	0	0	0	0	0	0	0	0	0	0	0	0	0	0	0	0	0	0	0	0	Bacteria;Firmicutes;Bacilli;Bacilli RF39;Unassigned;Unassigned;Unassigned
Zotu14	0	1490	36569	0	0	0	0	0	0	0	0	0	2	0	0	0	0	0	0	0	0	0	0	0	0	0	0	0	0	0	0	0	0	0	0	0	0	Bacteria;Firmicutes;Bacilli;Entomoplasmatales;Entomoplasmatales Incertae Sedis;Candidatus Hepatoplasma;Unassigned
Zotu161	0	0	0	0	0	0	0	0	0	0	0	0	0	0	0	0	0	0	78	0	0	0	14	0	0	0	0	0	0	0	0	0	0	149	0	0	957	Bacteria;Firmicutes;Bacilli;Entomoplasmatales;Entomoplasmatales Incertae Sedis;Candidatus Hepatoplasma;Unassigned
Zotu2292	0	0	0	0	0	0	0	0	0	0	0	0	0	0	0	0	0	0	0	0	0	0	0	0	0	1	0	0	0	0	0	0	19	0	0	0	0	Bacteria;Firmicutes;Bacilli;Entomoplasmatales;Entomoplasmatales Incertae Sedis;Candidatus Hepatoplasma;Unassigned
Zotu31	0	0	0	0	0	0	0	0	0	0	0	0	3	0	0	0	0	0	120	0	0	0	0	0	0	0	0	0	0	0	0	0	0	0	0	0	17391	Bacteria;Firmicutes;Bacilli;Entomoplasmatales;Entomoplasmatales Incertae Sedis;Candidatus Hepatoplasma;Unassigned
Zotu53	0	0	0	0	0	0	0	0	0	0	0	0	0	0	0	0	0	0	0	0	0	0	0	0	0	0	0	0	0	0	0	0	0	6	197	0	7874	Bacteria;Firmicutes;Bacilli;Entomoplasmatales;Entomoplasmatales Incertae Sedis;Candidatus Hepatoplasma;Unassigned
Zotu73	0	0	0	0	0	0	0	0	4346	135	0	0	0	0	0	0	0	8	0	0	0	0	0	0	0	0	0	0	0	0	0	0	0	0	0	0	0	Bacteria;Firmicutes;Bacilli;Entomoplasmatales;Entomoplasmatales Incertae Sedis;Candidatus Hepatoplasma;Unassigned
Zotu747	0	0	0	25	0	0	0	0	0	0	0	0	0	0	102	0	0	0	0	0	0	0	0	0	0	0	0	0	0	0	0	0	0	0	0	0	0	Bacteria;Firmicutes;Bacilli;Entomoplasmatales;Entomoplasmatales Type III;Unassigned;Unassigned
Zotu565	0	0	0	0	0	0	0	0	0	0	0	0	0	0	0	0	0	0	0	0	0	0	0	0	0	0	170	60	0	0	0	0	1	0	0	0	0	Bacteria;Firmicutes;Bacilli;Entomoplasmatales;Entomoplasmatales Incertae Sedis;Candidatus Hepatoplasma;Unassigned
Zotu1036	0	6	2	0	0	18	17	0	0	0	0	4	0	0	0	0	0	1	0	0	0	0	0	0	0	0	0	0	0	0	122	83	0	0	0	0	0	Bacteria;Firmicutes;Bacilli;Erysipelotrichales;Erysipelotrichaceae;Dubosiella;Dubosiella newyorkensis
Zotu55	0	2028	337	0	329	1583	287	10	3	0	0	121	16	0	0	19	133	291	0	0	0	0	0	90	0	0	0	7	279	0	2096	221	592	23	897	59	0	Bacteria;Firmicutes;Bacilli;Erysipelotrichales;Erysipelotrichaceae;Dubosiella;Dubosiella newyorkensis
Zotu794	0	1	0	0	0	24	0	0	0	0	0	0	0	0	0	0	0	0	0	0	0	0	0	0	0	0	0	0	0	0	128	0	0	4	0	0	0	Bacteria;Firmicutes;Bacilli;Erysipelotrichales;Erysipelotrichaceae;Dubosiella;Dubosiella newyorkensis
Zotu1288	0	0	0	0	0	0	0	2	33	22	11	0	0	0	0	0	0	0	0	0	0	0	0	0	0	0	0	0	0	0	0	0	0	0	0	0	0	Bacteria;Firmicutes;Bacilli;Erysipelotrichales;Erysipelotrichaceae;Erysipelothrix;Unassigned
Zotu507	0	3	0	0	0	0	0	0	0	0	0	1	0	0	0	0	0	0	0	0	0	0	0	0	0	80	0	0	0	0	0	125	0	2	2	1	0	Bacteria;Firmicutes;Bacilli;Erysipelotrichales;Erysipelotrichaceae;Turicibacter;Unassigned
Zotu547	0	0	0	0	61	99	0	0	0	0	0	0	0	0	0	0	0	0	0	0	0	0	0	0	0	0	0	0	0	0	0	0	0	0	0	0	0	Bacteria;Firmicutes;Bacilli;Erysipelotrichales;Erysipelotrichaceae;Unassigned;Unassigned
Zotu1353	0	0	0	0	0	0	0	0	0	0	0	10	0	31	0	0	0	0	0	0	0	0	0	0	0	0	0	0	0	0	0	0	0	0	0	0	0	Bacteria;Firmicutes;Bacilli;Lactobacillales;Carnobacteriaceae;Carnobacterium;Unassigned
Zotu877	0	0	0	0	0	0	0	0	6	0	0	0	0	0	0	0	0	0	0	0	0	0	0	0	0	0	88	0	0	0	0	0	0	0	0	0	0	Bacteria;Firmicutes;Bacilli;Lactobacillales;Lactobacillaceae;Lactobacillus;Lactobacillus curvatus
Zotu455	0	30	0	18	0	0	97	0	0	0	0	0	0	0	0	0	0	0	0	0	0	0	0	0	67	0	0	0	0	0	0	0	0	0	0	0	0	Bacteria;Firmicutes;Bacilli;Lactobacillales;Lactobacillaceae;Lactobacillus;Lactobacillus intestinalis
Zotu1194	0	0	0	57	0	0	1	0	0	0	0	0	0	0	0	0	0	0	1	0	0	0	0	0	1	0	0	0	0	5	0	0	0	0	0	0	0	Bacteria;Firmicutes;Bacilli;Lactobacillales;Lactobacillaceae;Lactobacillus;Lactobacillus murinus
Zotu1942	0	0	0	0	0	0	21	0	0	0	1	0	0	0	0	0	0	0	0	0	0	0	0	0	0	0	0	0	0	0	0	0	0	0	0	0	0	Bacteria;Firmicutes;Bacilli;Lactobacillales;Lactobacillaceae;Lactobacillus;Unassigned
Zotu2228	0	13	0	0	0	0	0	0	0	0	0	0	0	0	0	0	0	0	0	0	0	0	0	0	24	0	0	0	0	0	0	0	0	0	0	0	0	Bacteria;Firmicutes;Bacilli;Lactobacillales;Lactobacillaceae;Lactobacillus;Unassigned
Zotu43	0	2954	308	16	707	1937	428	7	22	0	0	289	37	0	0	4	66	380	0	0	0	0	0	251	530	0	0	100	420	0	1442	596	488	23	1475	62	0	Bacteria;Firmicutes;Bacilli;Lactobacillales;Lactobacillaceae;Lactobacillus;Unassigned
Zotu438	0	0	0	0	0	0	1	0	0	0	0	0	0	0	0	0	0	0	0	0	0	0	0	0	229	0	0	0	0	0	0	0	0	0	0	0	0	Bacteria;Firmicutes;Bacilli;Lactobacillales;Lactobacillaceae;Lactobacillus;Unassigned
Zotu503	0	0	12	0	0	3	0	0	0	0	0	0	0	0	0	0	0	0	0	0	0	0	0	0	0	0	0	0	183	0	0	0	0	0	0	0	0	Bacteria;Firmicutes;Bacilli;Lactobacillales;Lactobacillaceae;Lactobacillus;Unassigned
Zotu679	0	0	0	0	0	43	0	0	0	0	0	0	0	0	0	0	0	0	0	0	0	0	0	0	0	0	0	0	0	0	0	0	94	0	0	0	0	Bacteria;Firmicutes;Bacilli;Lactobacillales;Lactobacillaceae;Lactobacillus;Unassigned
Zotu323	0	0	0	0	0	0	0	0	0	0	0	206	18	0	0	0	0	0	0	0	0	0	0	0	0	0	0	0	0	0	0	0	41	2	0	0	82	Bacteria;Firmicutes;Bacilli;Lactobacillales;Leuconostocaceae;Weissella;Unassigned
Zotu1213	0	0	0	0	0	0	0	0	18	0	0	0	0	0	0	0	0	0	0	0	0	0	0	0	0	0	0	0	0	0	0	0	0	0	0	34	0	Bacteria;Firmicutes;Bacilli;Lactobacillales;Streptococcaceae;Lactococcus;Lactococcus lactis
Zotu1486	0	0	0	0	0	33	0	0	0	0	0	0	0	0	0	0	0	0	0	0	0	0	0	0	0	0	0	0	0	0	0	0	3	0	0	0	0	Bacteria;Firmicutes;Bacilli;Lactobacillales;Streptococcaceae;Streptococcus;Streptococcus hyointestinalis
Zotu214	23	0	13	0	0	50	3	0	0	36	0	0	0	75	0	0	0	0	0	0	0	0	0	0	455	0	0	0	0	0	0	0	49	0	0	8	0	Bacteria;Firmicutes;Bacilli;Lactobacillales;Streptococcaceae;Streptococcus;Unassigned
Zotu342	0	0	145	49	0	0	0	0	0	0	0	0	0	0	0	0	0	0	0	0	0	0	0	0	0	0	0	0	0	0	0	140	0	0	0	0	0	Bacteria;Firmicutes;Bacilli;Lactobacillales;Streptococcaceae;Streptococcus;Unassigned
Zotu892	0	0	0	0	12	5	0	0	0	0	0	0	0	0	0	0	0	1	0	0	0	0	0	0	0	0	0	0	0	0	0	63	0	0	0	0	0	Bacteria;Firmicutes;Bacilli;Lactobacillales;Streptococcaceae;Streptococcus;Unassigned
Zotu245	0	0	0	3	0	0	0	0	0	0	0	0	0	18	0	0	0	0	0	0	0	0	0	0	527	0	0	0	0	0	0	0	0	0	0	0	0	Bacteria;Firmicutes;Bacilli;Lactobacillales;Unassigned;Unassigned;Unassigned
Zotu3	0	0	0	0	0	0	0	0	0	0	0	0	0	0	0	0	0	0	0	57250	0	45428	0	0	0	0	0	0	0	0	0	0	0	0	0	0	0	Bacteria;Firmicutes;Bacilli;Mycoplasmatales;Mycoplasmataceae;Mycoplasma;Mycoplasma microti
Zotu1841	0	0	0	8	0	0	0	0	0	0	10	0	0	0	0	0	0	0	0	0	0	4	0	0	0	0	0	0	0	0	0	0	0	0	0	0	0	Bacteria;Firmicutes;Bacilli;Mycoplasmatales;Mycoplasmataceae;Mycoplasma;Unassigned
Zotu66	0	0	0	0	0	0	0	0	0	0	0	0	0	0	0	0	0	0	0	0	0	0	0	0	0	0	0	7	0	0	3383	1742	0	0	0	0	0	Bacteria;Firmicutes;Bacilli;Mycoplasmatales;Mycoplasmataceae;Mycoplasma;Unassigned
Zotu866	0	0	0	38	0	0	0	0	0	0	0	0	0	0	0	0	0	0	0	0	0	0	0	68	0	0	0	0	0	0	0	0	0	0	0	0	0	Bacteria;Firmicutes;Bacilli;Mycoplasmatales;Mycoplasmataceae;Mycoplasma;Unassigned
Zotu159	0	0	0	0	63	230	3	0	1	83	0	5	3	35	0	31	0	0	0	0	0	0	0	0	0	0	53	0	0	86	0	285	7	6	34	188	0	Bacteria;Firmicutes;Bacilli;Staphylococcales;Staphylococcaceae;Staphylococcus;Unassigned
Zotu552	0	0	0	0	0	0	0	0	0	0	0	0	0	0	0	0	0	0	0	0	0	0	0	0	0	0	145	0	0	0	0	0	2	0	0	0	0	Bacteria;Firmicutes;Bacilli;Staphylococcales;Staphylococcaceae;Staphylococcus;Unassigned
Zotu560	0	0	164	0	9	0	0	0	0	0	0	0	0	0	0	0	0	0	0	0	0	0	0	0	0	0	0	0	0	0	0	0	3	0	0	0	12	Bacteria;Firmicutes;Bacilli;Staphylococcales;Staphylococcaceae;Staphylococcus;Unassigned
Zotu584	0	75	62	0	0	0	0	0	0	0	0	3	5	0	0	0	0	0	0	0	0	0	0	0	0	0	0	0	0	0	0	0	0	0	0	0	0	Bacteria;Firmicutes;Clostridia;Clostridia UCG-014;Unassigned;Unassigned;Unassigned
Zotu680	0	0	0	0	0	0	0	0	0	0	0	0	1	0	0	0	0	0	0	0	0	0	0	108	0	0	0	0	0	0	0	0	0	0	0	0	0	Bacteria;Firmicutes;Clostridia;Clostridia UCG-014;Unassigned;Unassigned;Unassigned
Zotu762	0	59	0	0	0	0	0	0	0	0	0	0	0	0	0	0	38	0	0	0	0	0	0	0	0	0	0	0	0	0	0	0	0	0	0	0	0	Bacteria;Firmicutes;Clostridia;Clostridia UCG-014;Unassigned;Unassigned;Unassigned
Zotu2057	0	0	0	0	0	0	0	0	0	0	0	0	0	0	0	0	0	35	0	0	0	0	0	0	0	0	0	0	0	0	0	0	0	2	0	0	0	Bacteria;Firmicutes;Clostridia;Clostridia vadinBB60 Group;Unassigned;Unassigned;Unassigned
Zotu630	0	0	0	0	0	0	0	0	0	0	0	0	0	0	0	0	0	0	0	0	0	0	0	0	0	0	0	0	0	0	0	111	0	2	0	0	0	Bacteria;Firmicutes;Clostridia;Clostridia vadinBB60 Group;Unassigned;Unassigned;Unassigned
Zotu366	0	0	0	0	67	0	0	0	0	0	0	0	0	0	0	0	0	0	0	0	0	0	0	0	0	0	0	0	220	0	0	0	0	0	0	0	0	Bacteria;Firmicutes;Clostridia;Clostridiales;Clostridiaceae;Clostridium sensu stricto 8;Unassigned
Zotu934	0	0	0	0	0	0	0	0	0	0	0	5	0	0	0	0	0	0	0	0	0	0	0	0	0	0	0	68	0	0	0	0	0	0	0	0	0	Bacteria;Firmicutes;Clostridia;Lachnospirales;Lachnospiraceae;[Eubacterium] ventriosum Group;Unassigned
Zotu1048	0	0	0	2	0	0	0	0	0	0	0	0	0	0	0	0	0	0	0	0	0	0	0	0	0	0	0	0	0	0	62	0	0	0	0	0	0	Bacteria;Firmicutes;Clostridia;Lachnospirales;Lachnospiraceae;[Eubacterium] xylanophilum Group;Unassigned
Zotu1488	0	0	0	0	0	0	0	0	0	0	0	0	0	0	0	0	0	0	0	0	0	0	0	0	0	0	0	8	0	0	0	0	21	0	0	0	0	Bacteria;Firmicutes;Clostridia;Lachnospirales;Lachnospiraceae;[Eubacterium] xylanophilum Group;Unassigned
Zotu338	0	92	0	0	0	52	0	0	0	0	0	3	1	0	0	0	0	0	0	0	0	0	0	0	0	0	0	0	0	0	84	0	21	0	0	71	0	Bacteria;Firmicutes;Clostridia;Lachnospirales;Lachnospiraceae;[Eubacterium] xylanophilum Group;Unassigned
Zotu936	0	0	1	0	0	0	87	0	0	0	0	0	0	0	0	0	0	0	0	0	0	0	0	0	0	0	0	0	0	0	0	0	0	1	0	0	0	Bacteria;Firmicutes;Clostridia;Lachnospirales;Lachnospiraceae;A2;Unassigned
Zotu1535	0	6	0	0	0	0	22	0	0	0	0	0	0	0	0	0	0	0	0	0	0	0	0	0	0	0	0	0	0	0	8	0	0	0	0	0	0	Bacteria;Firmicutes;Clostridia;Lachnospirales;Lachnospiraceae;Acetatifactor;Unassigned
Zotu1144	0	0	0	0	0	0	0	0	0	0	0	5	0	0	0	0	0	0	0	0	0	0	0	0	0	0	0	0	0	0	0	0	53	1	2	0	0	Bacteria;Firmicutes;Clostridia;Lachnospirales;Lachnospiraceae;Acetitomaculum;Unassigned
Zotu994	0	0	2	8	0	0	1	0	1	0	1	0	0	0	0	0	0	0	0	0	0	0	0	0	0	72	0	0	0	0	0	0	1	0	0	0	0	Bacteria;Firmicutes;Clostridia;Lachnospirales;Lachnospiraceae;Agathobacter;Unassigned
Zotu739	0	108	0	12	0	6	0	0	0	0	0	0	0	0	0	0	0	0	0	0	0	0	0	0	0	0	0	0	0	0	0	0	0	0	0	0	0	Bacteria;Firmicutes;Clostridia;Lachnospirales;Lachnospiraceae;ASF356;Unassigned
Zotu1362	0	0	0	0	48	2	0	0	0	0	0	0	0	0	0	0	0	0	0	0	0	0	0	0	0	0	0	0	0	0	0	0	0	0	0	0	0	Bacteria;Firmicutes;Clostridia;Lachnospirales;Lachnospiraceae;Blautia;Blautia coccoides
Zotu2148	0	0	0	10	0	0	0	0	0	0	0	0	0	0	0	0	0	0	0	0	0	0	0	0	0	0	0	0	0	0	0	0	0	1	0	0	0	Bacteria;Firmicutes;Clostridia;Lachnospirales;Lachnospiraceae;Blautia;Unassigned
Zotu413	0	0	28	7	1	0	0	0	0	0	0	8	0	0	73	0	32	0	0	0	0	0	0	1	0	0	0	2	0	0	0	0	0	0	97	0	0	Bacteria;Firmicutes;Clostridia;Lachnospirales;Lachnospiraceae;Blautia;Unassigned
Zotu807	0	10	0	0	0	0	2	0	0	0	0	6	0	0	0	0	0	19	0	0	0	0	0	0	0	0	0	0	0	0	0	0	67	0	0	14	0	Bacteria;Firmicutes;Clostridia;Lachnospirales;Lachnospiraceae;Blautia;Unassigned
Zotu1615	0	0	0	4	0	22	0	0	0	0	0	0	0	0	0	0	0	0	0	0	0	0	0	0	0	0	0	0	0	0	0	0	0	0	0	0	0	Bacteria;Firmicutes;Clostridia;Lachnospirales;Lachnospiraceae;Coprococcus;Unassigned
Zotu1183	0	0	0	2	0	14	0	0	0	0	0	0	0	0	0	0	0	0	0	0	0	0	0	0	0	0	0	0	0	0	57	0	0	0	0	0	0	Bacteria;Firmicutes;Clostridia;Lachnospirales;Lachnospiraceae;Dorea;Unassigned
Zotu2135	0	0	0	1	16	1	0	0	0	0	0	0	0	0	0	0	0	0	0	0	0	0	0	0	0	0	0	0	0	0	0	0	0	0	0	0	0	Bacteria;Firmicutes;Clostridia;Lachnospirales;Lachnospiraceae;Dorea;Unassigned
Zotu388	0	55	0	0	0	57	0	0	0	0	0	5	1	1	0	0	0	0	0	0	0	0	0	0	0	0	0	0	0	0	58	0	0	2	3	74	0	Bacteria;Firmicutes;Clostridia;Lachnospirales;Lachnospiraceae;GCA-900066575;Unassigned
Zotu592	0	0	0	0	0	3	0	0	0	0	0	0	0	0	0	0	0	0	0	0	0	0	0	0	0	0	0	0	0	0	0	0	0	0	109	0	0	Bacteria;Firmicutes;Clostridia;Lachnospirales;Lachnospiraceae;GCA-900066575;Unassigned
Zotu1321	0	0	0	12	0	0	0	0	0	41	0	15	0	0	0	0	0	0	0	0	0	0	0	0	0	0	0	0	0	0	0	0	0	0	0	0	0	Bacteria;Firmicutes;Clostridia;Lachnospirales;Lachnospiraceae;Lachnoclostridium;Lachnoclostridium scindens
Zotu142	0	231	86	0	175	96	56	0	0	0	0	15	3	0	0	0	0	35	0	0	0	0	0	99	0	0	0	0	2	0	382	1	0	0	0	67	0	Bacteria;Firmicutes;Clostridia;Lachnospirales;Lachnospiraceae;Lachnoclostridium;Unassigned
Zotu402	0	0	0	0	2	0	0	0	0	0	0	0	0	0	0	0	0	0	0	0	0	0	0	0	0	0	0	0	259	0	0	0	0	0	0	0	0	Bacteria;Firmicutes;Clostridia;Lachnospirales;Lachnospiraceae;Lachnoclostridium;Unassigned
Zotu471	0	0	0	0	0	0	0	0	0	0	0	0	0	0	0	0	0	0	0	0	0	0	0	0	0	0	0	0	0	0	0	179	0	0	0	4	0	Bacteria;Firmicutes;Clostridia;Lachnospirales;Lachnospiraceae;Lachnoclostridium;Unassigned
Zotu571	0	0	0	2	3	39	0	0	0	0	0	2	0	0	0	0	0	0	0	0	0	0	0	77	0	0	0	0	0	0	1	0	39	0	0	0	0	Bacteria;Firmicutes;Clostridia;Lachnospirales;Lachnospiraceae;Lachnoclostridium;Unassigned
Zotu612	0	0	0	31	0	0	3	0	0	69	0	1	0	0	0	0	0	0	0	0	0	0	0	0	0	0	0	0	0	0	0	0	37	2	0	0	0	Bacteria;Firmicutes;Clostridia;Lachnospirales;Lachnospiraceae;Lachnoclostridium;Unassigned
Zotu683	0	0	0	7	0	0	0	0	0	0	0	1	0	0	0	0	0	0	0	0	0	0	0	0	0	0	0	0	0	0	49	0	70	0	0	0	0	Bacteria;Firmicutes;Clostridia;Lachnospirales;Lachnospiraceae;Lachnospiraceae FCS020 Group;Unassigned
Zotu1113	0	68	0	0	0	40	0	0	0	0	0	0	0	0	0	0	0	0	0	0	0	0	0	0	0	0	0	0	0	0	0	0	0	0	0	0	0	Bacteria;Firmicutes;Clostridia;Lachnospirales;Lachnospiraceae;Lachnospiraceae NK4A136 Group;Unassigned
Zotu1160	0	0	17	0	3	25	0	0	0	0	0	0	1	0	0	0	0	0	0	0	0	0	0	0	0	0	0	0	0	0	0	0	0	0	0	0	0	Bacteria;Firmicutes;Clostridia;Lachnospirales;Lachnospiraceae;Lachnospiraceae NK4A136 Group;Unassigned
Zotu1188	0	4	0	0	0	0	0	0	0	0	0	0	0	0	0	0	0	0	0	0	0	0	0	0	0	0	0	0	0	0	48	0	0	0	0	0	0	Bacteria;Firmicutes;Clostridia;Lachnospirales;Lachnospiraceae;Lachnospiraceae NK4A136 Group;Unassigned
Zotu1205	0	1	52	0	8	1	0	0	0	0	0	1	0	0	0	0	0	0	0	0	0	0	0	0	0	0	0	0	0	0	2	0	0	0	0	0	0	Bacteria;Firmicutes;Clostridia;Lachnospirales;Lachnospiraceae;Lachnospiraceae NK4A136 Group;Unassigned
Zotu1267	0	21	78	0	0	37	2	0	0	0	0	0	0	0	0	0	0	0	0	0	0	0	0	0	0	0	0	0	0	0	120	0	0	0	0	0	0	Bacteria;Firmicutes;Clostridia;Lachnospirales;Lachnospiraceae;Lachnospiraceae NK4A136 Group;Unassigned
Zotu1289	0	43	0	0	0	1	0	0	0	0	0	0	1	0	0	0	0	0	0	0	0	0	0	0	0	0	0	0	0	0	88	0	0	0	0	0	0	Bacteria;Firmicutes;Clostridia;Lachnospirales;Lachnospiraceae;Lachnospiraceae NK4A136 Group;Unassigned
Zotu1378	0	0	0	0	0	0	43	0	0	0	0	0	0	0	0	0	0	0	0	0	0	0	0	0	0	0	0	0	0	0	0	1	0	0	0	0	0	Bacteria;Firmicutes;Clostridia;Lachnospirales;Lachnospiraceae;Lachnospiraceae NK4A136 Group;Unassigned
Zotu1397	0	30	0	0	0	0	0	0	0	0	0	0	2	0	0	0	0	0	0	0	0	0	0	0	0	0	0	0	0	0	0	0	0	0	0	0	0	Bacteria;Firmicutes;Clostridia;Lachnospirales;Lachnospiraceae;Lachnospiraceae NK4A136 Group;Unassigned
Zotu1430	0	22	0	0	0	56	0	0	0	0	0	2	0	0	0	0	0	0	0	0	0	0	0	0	0	0	0	0	0	0	3	0	0	0	0	0	0	Bacteria;Firmicutes;Clostridia;Lachnospirales;Lachnospiraceae;Lachnospiraceae NK4A136 Group;Unassigned
Zotu1506	0	0	0	0	1	0	0	0	0	0	0	0	0	0	0	0	0	0	0	0	0	0	0	0	0	0	0	0	0	0	1	0	0	0	37	0	0	Bacteria;Firmicutes;Clostridia;Lachnospirales;Lachnospiraceae;Lachnospiraceae NK4A136 Group;Unassigned
Zotu1544	0	1	0	0	0	44	0	0	0	0	0	0	0	0	0	0	0	0	0	0	0	0	0	0	0	0	0	0	0	0	0	0	0	0	0	0	0	Bacteria;Firmicutes;Clostridia;Lachnospirales;Lachnospiraceae;Lachnospiraceae NK4A136 Group;Unassigned
Zotu1555	0	36	0	0	0	0	0	0	0	0	0	2	12	0	0	0	0	0	0	0	0	0	0	0	0	0	0	0	0	0	2	0	0	0	0	0	0	Bacteria;Firmicutes;Clostridia;Lachnospirales;Lachnospiraceae;Lachnospiraceae NK4A136 Group;Unassigned
Zotu165	0	172	0	0	164	33	21	0	0	0	0	7	6	0	0	0	0	37	0	0	0	0	0	0	0	0	0	0	1	0	178	0	2	3	380	64	0	Bacteria;Firmicutes;Clostridia;Lachnospirales;Lachnospiraceae;Lachnospiraceae NK4A136 Group;Unassigned
Zotu1662	0	28	0	0	0	0	1	0	0	0	0	0	0	0	0	0	0	0	0	0	0	0	0	0	0	0	0	0	0	0	0	0	0	0	0	0	0	Bacteria;Firmicutes;Clostridia;Lachnospirales;Lachnospiraceae;Lachnospiraceae NK4A136 Group;Unassigned
Zotu1831	0	0	0	0	10	19	0	0	0	0	0	0	0	0	0	0	0	0	0	0	0	0	0	0	0	0	0	0	0	0	0	0	0	0	0	0	0	Bacteria;Firmicutes;Clostridia;Lachnospirales;Lachnospiraceae;Lachnospiraceae NK4A136 Group;Unassigned
Zotu1857	0	0	0	16	0	9	0	0	0	0	0	0	0	0	0	0	0	0	0	0	0	0	0	0	0	0	0	0	0	0	0	0	4	0	0	0	0	Bacteria;Firmicutes;Clostridia;Lachnospirales;Lachnospiraceae;Lachnospiraceae NK4A136 Group;Unassigned
Zotu1996	0	0	0	0	0	0	1	0	0	0	0	4	0	0	0	0	0	25	0	0	0	0	0	0	0	0	0	0	0	0	88	0	0	0	0	0	0	Bacteria;Firmicutes;Clostridia;Lachnospirales;Lachnospiraceae;Lachnospiraceae NK4A136 Group;Unassigned
Zotu2031	0	0	0	0	0	5	0	0	0	0	0	0	0	0	0	0	0	0	0	0	0	0	0	0	0	0	0	0	0	0	21	0	0	0	0	0	0	Bacteria;Firmicutes;Clostridia;Lachnospirales;Lachnospiraceae;Lachnospiraceae NK4A136 Group;Unassigned
Zotu2342	0	0	1	0	0	0	0	0	0	0	0	0	0	0	0	0	0	0	0	0	0	0	0	0	0	0	0	0	0	0	11	0	0	0	0	0	0	Bacteria;Firmicutes;Clostridia;Lachnospirales;Lachnospiraceae;Lachnospiraceae NK4A136 Group;Unassigned
Zotu29	0	4030	767	0	991	3461	1548	15	63	0	0	355	79	0	0	0	410	480	0	0	0	0	0	183	0	0	123	318	532	0	3297	935	720	43	1287	338	0	Bacteria;Firmicutes;Clostridia;Lachnospirales;Lachnospiraceae;Lachnospiraceae NK4A136 Group;Unassigned
Zotu30	0	3633	460	0	1046	3061	1462	16	45	0	0	314	81	0	194	0	0	522	0	0	41	4	0	148	0	0	0	97	271	9	3883	751	958	36	1620	402	0	Bacteria;Firmicutes;Clostridia;Lachnospirales;Lachnospiraceae;Lachnospiraceae NK4A136 Group;Unassigned
Zotu341	0	36	0	0	0	24	14	0	0	0	0	2	2	0	0	0	0	37	0	0	0	0	0	145	0	0	0	0	0	0	43	0	0	0	0	0	0	Bacteria;Firmicutes;Clostridia;Lachnospirales;Lachnospiraceae;Lachnospiraceae NK4A136 Group;Unassigned
Zotu355	0	0	1	0	0	0	0	0	0	1	0	0	0	0	0	0	0	1	0	0	0	0	0	1	1	0	0	0	0	0	0	286	0	1	0	0	0	Bacteria;Firmicutes;Clostridia;Lachnospirales;Lachnospiraceae;Lachnospiraceae NK4A136 Group;Unassigned
Zotu429	0	0	0	71	0	0	2	0	0	0	0	0	0	0	0	0	0	0	0	0	0	0	0	0	149	0	0	0	0	0	0	0	0	0	0	0	0	Bacteria;Firmicutes;Clostridia;Lachnospirales;Lachnospiraceae;Lachnospiraceae NK4A136 Group;Unassigned
Zotu433	0	0	0	0	25	0	0	0	0	0	0	0	0	0	0	0	0	0	0	0	0	0	0	0	0	0	0	96	52	0	0	0	22	0	0	0	0	Bacteria;Firmicutes;Clostridia;Lachnospirales;Lachnospiraceae;Lachnospiraceae NK4A136 Group;Unassigned
Zotu461	0	0	0	0	16	0	0	0	0	0	0	0	0	0	0	0	0	0	0	0	0	0	0	0	0	0	0	0	171	0	2	0	0	0	5	0	0	Bacteria;Firmicutes;Clostridia;Lachnospirales;Lachnospiraceae;Lachnospiraceae NK4A136 Group;Unassigned
Zotu490	0	0	5	0	1	19	2	0	0	0	0	3	3	0	0	0	42	0	0	0	0	0	0	0	0	0	0	26	29	0	0	22	46	0	0	0	0	Bacteria;Firmicutes;Clostridia;Lachnospirales;Lachnospiraceae;Lachnospiraceae NK4A136 Group;Unassigned
Zotu514	0	2	55	0	0	0	158	0	0	0	0	3	0	0	0	0	0	0	0	0	0	0	0	0	0	0	0	0	0	0	0	0	0	0	4	0	0	Bacteria;Firmicutes;Clostridia;Lachnospirales;Lachnospiraceae;Lachnospiraceae NK4A136 Group;Unassigned
Zotu525	0	0	0	0	0	0	0	0	0	0	0	0	0	0	0	0	0	0	0	0	0	0	0	0	0	0	0	0	0	0	66	0	0	0	160	0	0	Bacteria;Firmicutes;Clostridia;Lachnospirales;Lachnospiraceae;Lachnospiraceae NK4A136 Group;Unassigned
Zotu568	0	0	0	0	0	27	63	0	0	0	0	2	0	0	0	23	0	0	0	0	0	0	0	1	0	0	0	0	0	0	60	0	0	0	1	0	0	Bacteria;Firmicutes;Clostridia;Lachnospirales;Lachnospiraceae;Lachnospiraceae NK4A136 Group;Unassigned
Zotu569	0	0	0	0	0	0	0	0	0	0	0	2	0	0	0	0	0	0	0	0	0	0	0	0	0	0	0	0	0	0	0	0	0	0	134	0	0	Bacteria;Firmicutes;Clostridia;Lachnospirales;Lachnospiraceae;Lachnospiraceae NK4A136 Group;Unassigned
Zotu594	0	0	15	0	0	35	0	0	0	0	0	5	2	0	0	0	0	0	0	0	0	0	0	61	0	0	0	37	0	0	1	0	0	0	0	0	0	Bacteria;Firmicutes;Clostridia;Lachnospirales;Lachnospiraceae;Lachnospiraceae NK4A136 Group;Unassigned
Zotu631	0	0	0	0	1	0	0	0	0	0	0	0	0	0	0	0	0	0	0	0	0	0	0	0	0	0	0	0	0	0	115	0	0	0	0	0	0	Bacteria;Firmicutes;Clostridia;Lachnospirales;Lachnospiraceae;Lachnospiraceae NK4A136 Group;Unassigned
Zotu643	0	56	10	0	25	11	1	0	0	0	0	5	1	0	0	0	0	0	0	0	0	0	0	1	0	0	0	13	0	0	36	0	0	0	0	0	0	Bacteria;Firmicutes;Clostridia;Lachnospirales;Lachnospiraceae;Lachnospiraceae NK4A136 Group;Unassigned
Zotu664	0	119	0	0	0	0	2	0	0	0	0	0	0	0	0	0	0	0	0	0	0	0	0	0	0	0	0	0	0	0	0	0	0	0	0	0	0	Bacteria;Firmicutes;Clostridia;Lachnospirales;Lachnospiraceae;Lachnospiraceae NK4A136 Group;Unassigned
Zotu682	0	0	0	0	0	56	0	0	0	0	0	0	0	0	0	0	58	0	0	0	0	0	0	0	0	0	0	0	0	0	0	0	0	0	1	0	0	Bacteria;Firmicutes;Clostridia;Lachnospirales;Lachnospiraceae;Lachnospiraceae NK4A136 Group;Unassigned
Zotu750	0	0	0	0	57	53	0	2	0	2	0	2	0	0	0	0	0	0	0	0	0	0	0	0	0	0	0	0	0	0	0	0	0	0	0	0	0	Bacteria;Firmicutes;Clostridia;Lachnospirales;Lachnospiraceae;Lachnospiraceae NK4A136 Group;Unassigned
Zotu754	0	107	0	0	0	0	0	0	5	0	0	3	0	0	0	0	0	0	0	0	0	0	0	0	0	0	0	0	0	0	114	0	0	0	7	8	0	Bacteria;Firmicutes;Clostridia;Lachnospirales;Lachnospiraceae;Lachnospiraceae NK4A136 Group;Unassigned
Zotu766	0	38	0	0	0	0	0	0	0	0	0	0	0	0	0	0	0	0	0	0	0	0	0	0	0	0	0	0	108	0	0	0	0	0	0	0	0	Bacteria;Firmicutes;Clostridia;Lachnospirales;Lachnospiraceae;Lachnospiraceae NK4A136 Group;Unassigned
Zotu898	0	0	0	0	0	0	0	0	0	0	0	0	0	0	0	0	3	0	0	0	0	0	0	0	0	0	0	0	0	0	66	0	0	0	0	0	0	Bacteria;Firmicutes;Clostridia;Lachnospirales;Lachnospiraceae;Lachnospiraceae NK4A136 Group;Unassigned
Zotu1894	0	0	0	25	0	0	0	0	0	0	0	0	1	0	0	0	0	0	0	0	0	0	0	0	0	0	0	0	0	0	0	0	0	0	0	0	0	Bacteria;Firmicutes;Clostridia;Lachnospirales;Lachnospiraceae;Lachnospiraceae UCG-001;Unassigned
Zotu472	0	0	0	20	0	0	12	0	0	0	0	0	0	0	0	0	0	0	0	0	0	0	0	0	167	0	0	0	0	0	0	0	0	0	0	0	0	Bacteria;Firmicutes;Clostridia;Lachnospirales;Lachnospiraceae;Lachnospiraceae UCG-001;Unassigned
Zotu469	0	0	0	0	0	0	0	0	0	0	0	0	0	0	0	0	0	0	0	0	0	0	0	133	0	0	0	0	0	0	61	0	0	0	0	0	0	Bacteria;Firmicutes;Clostridia;Lachnospirales;Lachnospiraceae;Lachnospiraceae UCG-006;Unassigned
Zotu1911	0	0	0	20	0	0	0	0	0	0	0	1	0	0	0	0	0	0	0	0	0	0	0	0	0	0	0	0	0	0	0	0	0	0	0	0	0	Bacteria;Firmicutes;Clostridia;Lachnospirales;Lachnospiraceae;Roseburia;Roseburia hominis
Zotu1012	0	0	0	0	35	0	15	1	0	0	0	9	0	0	0	0	0	0	0	0	0	0	0	0	0	0	0	0	0	0	0	14	0	2	0	0	0	Bacteria;Firmicutes;Clostridia;Lachnospirales;Lachnospiraceae;Roseburia;Unassigned
Zotu1565	0	0	0	0	37	7	0	0	0	0	0	0	0	0	0	0	0	0	0	0	0	0	0	0	0	0	0	0	0	0	0	0	0	0	0	0	0	Bacteria;Firmicutes;Clostridia;Lachnospirales;Lachnospiraceae;Roseburia;Unassigned
Zotu1950	0	26	0	0	0	0	0	0	0	0	0	0	0	0	0	0	0	0	0	0	0	0	0	0	1	0	0	0	0	0	0	0	0	0	0	0	0	Bacteria;Firmicutes;Clostridia;Lachnospirales;Lachnospiraceae;Roseburia;Unassigned
Zotu350	0	134	0	0	0	85	99	0	0	0	0	7	0	0	0	0	0	31	0	0	0	0	0	0	0	0	0	0	0	0	0	0	0	0	0	0	0	Bacteria;Firmicutes;Clostridia;Lachnospirales;Lachnospiraceae;Roseburia;Unassigned
Zotu858	0	0	0	0	0	0	0	0	0	0	0	0	0	0	0	0	0	17	0	0	0	0	0	0	101	0	0	0	0	0	0	0	0	0	0	0	0	Bacteria;Firmicutes;Clostridia;Lachnospirales;Lachnospiraceae;Roseburia;Unassigned
Zotu1017	0	3	0	0	0	0	0	0	0	0	0	7	0	0	0	0	0	0	0	0	0	0	0	0	0	0	0	0	0	0	0	0	63	1	0	0	0	Bacteria;Firmicutes;Clostridia;Lachnospirales;Lachnospiraceae;Unassigned;Unassigned
Zotu1030	0	0	0	0	58	0	0	0	0	0	0	2	0	0	0	0	0	0	0	0	0	0	0	0	0	0	0	0	0	0	0	0	0	0	0	0	0	Bacteria;Firmicutes;Clostridia;Lachnospirales;Lachnospiraceae;Unassigned;Unassigned
Zotu1054	0	0	0	0	0	0	1	0	0	0	0	1	0	0	0	0	0	0	0	0	0	0	0	0	0	0	0	0	0	0	1	0	0	0	0	58	0	Bacteria;Firmicutes;Clostridia;Lachnospirales;Lachnospiraceae;Unassigned;Unassigned
Zotu1098	0	51	0	0	0	1	0	0	0	0	0	0	0	0	0	0	0	0	0	0	0	0	0	0	0	0	0	0	0	0	0	0	0	0	0	0	0	Bacteria;Firmicutes;Clostridia;Lachnospirales;Lachnospiraceae;Unassigned;Unassigned
Zotu113	0	509	16	0	240	490	55	3	21	0	0	13	5	0	0	0	132	39	0	0	0	0	0	0	0	0	0	48	37	0	521	62	51	10	26	0	0	Bacteria;Firmicutes;Clostridia;Lachnospirales;Lachnospiraceae;Unassigned;Unassigned
Zotu1226	0	0	0	0	0	43	0	0	0	0	0	0	0	0	0	0	0	0	0	0	0	0	0	0	0	0	0	0	0	0	1	0	0	0	0	0	0	Bacteria;Firmicutes;Clostridia;Lachnospirales;Lachnospiraceae;Unassigned;Unassigned
Zotu1299	0	0	0	0	0	52	0	0	0	0	0	0	0	0	0	0	0	0	0	0	0	0	0	0	0	0	0	0	0	0	0	0	12	0	0	0	0	Bacteria;Firmicutes;Clostridia;Lachnospirales;Lachnospiraceae;Unassigned;Unassigned
Zotu1357	0	0	0	16	0	0	25	0	0	0	0	0	0	0	0	0	0	0	0	0	0	0	0	0	0	0	0	0	0	0	0	0	0	0	0	0	0	Bacteria;Firmicutes;Clostridia;Lachnospirales;Lachnospiraceae;Unassigned;Unassigned
Zotu1368	0	0	0	0	50	0	0	0	0	0	0	2	0	0	0	0	0	0	0	0	0	0	0	0	0	0	0	0	0	0	0	0	0	0	0	0	0	Bacteria;Firmicutes;Clostridia;Lachnospirales;Lachnospiraceae;Unassigned;Unassigned
Zotu1390	0	0	0	0	33	0	0	0	0	0	0	0	0	0	0	0	0	0	0	0	0	0	0	0	0	1	0	0	0	0	0	0	0	0	0	0	0	Bacteria;Firmicutes;Clostridia;Lachnospirales;Lachnospiraceae;Unassigned;Unassigned
Zotu1549	0	0	0	0	0	0	0	0	0	0	0	0	0	0	0	0	0	1	0	0	0	0	0	0	0	0	0	0	0	0	44	0	0	0	0	0	0	Bacteria;Firmicutes;Clostridia;Lachnospirales;Lachnospiraceae;Unassigned;Unassigned
Zotu1588	0	0	0	0	1	34	0	0	0	0	0	0	1	0	0	0	0	0	0	0	0	0	0	0	0	0	0	0	0	0	0	0	0	0	0	0	0	Bacteria;Firmicutes;Clostridia;Lachnospirales;Lachnospiraceae;Unassigned;Unassigned
Zotu17	0	1	0	0	0	0	0	0	0	0	0	0	0	0	0	0	0	0	126	0	0	0	324	0	0	0	0	0	0	0	0	0	0	423	75	0	26781	Bacteria;Firmicutes;Clostridia;Lachnospirales;Lachnospiraceae;Unassigned;Unassigned
Zotu1746	0	0	0	0	26	0	0	0	0	0	0	3	0	0	0	0	0	0	0	0	0	0	0	0	0	0	0	0	0	0	0	0	0	0	0	0	0	Bacteria;Firmicutes;Clostridia;Lachnospirales;Lachnospiraceae;Unassigned;Unassigned
Zotu1767	0	0	0	0	26	0	0	0	0	0	0	0	0	0	0	0	0	0	0	0	0	0	0	0	0	0	0	0	0	0	0	0	0	0	6	0	0	Bacteria;Firmicutes;Clostridia;Lachnospirales;Lachnospiraceae;Unassigned;Unassigned
Zotu1868	0	0	0	0	0	25	0	0	3	0	0	0	5	0	0	0	0	0	0	0	0	0	0	0	0	0	0	0	0	0	0	0	0	0	0	0	0	Bacteria;Firmicutes;Clostridia;Lachnospirales;Lachnospiraceae;Unassigned;Unassigned
Zotu223	0	140	41	0	106	5	124	0	0	0	0	27	1	0	0	0	0	15	0	0	0	0	0	0	2	0	0	0	0	1	123	99	0	0	0	0	0	Bacteria;Firmicutes;Clostridia;Lachnospirales;Lachnospiraceae;Unassigned;Unassigned
Zotu227	0	9	66	0	188	48	177	1	0	0	0	9	2	0	0	0	0	0	0	0	0	0	0	0	0	0	0	0	68	0	0	0	43	0	82	0	0	Bacteria;Firmicutes;Clostridia;Lachnospirales;Lachnospiraceae;Unassigned;Unassigned
Zotu2312	0	3	0	0	0	64	3	0	0	0	0	0	0	0	0	0	0	0	0	0	0	0	0	0	0	0	0	0	0	0	0	0	4	0	0	0	0	Bacteria;Firmicutes;Clostridia;Lachnospirales;Lachnospiraceae;Unassigned;Unassigned
Zotu2324	0	0	0	0	0	0	0	0	0	0	0	0	0	0	0	0	0	6	0	0	0	0	0	0	0	0	0	9	0	0	0	0	0	0	0	0	0	Bacteria;Firmicutes;Clostridia;Lachnospirales;Lachnospiraceae;Unassigned;Unassigned
Zotu274	0	44	0	0	46	37	34	0	0	0	0	15	0	0	0	0	0	0	0	0	0	0	0	0	0	0	0	0	0	0	214	0	3	0	140	0	0	Bacteria;Firmicutes;Clostridia;Lachnospirales;Lachnospiraceae;Unassigned;Unassigned
Zotu324	22	132	0	0	31	73	6	0	0	0	0	4	2	0	0	0	1	0	0	0	0	0	0	0	0	0	0	0	0	0	75	0	137	0	0	0	0	Bacteria;Firmicutes;Clostridia;Lachnospirales;Lachnospiraceae;Unassigned;Unassigned
Zotu352	0	0	0	0	0	0	0	0	0	0	0	0	0	0	0	0	0	0	0	0	0	0	0	0	248	0	0	39	0	0	0	0	0	0	0	0	0	Bacteria;Firmicutes;Clostridia;Lachnospirales;Lachnospiraceae;Unassigned;Unassigned
Zotu356	0	10	0	0	0	41	0	0	0	0	0	0	0	0	0	0	2	0	0	0	0	0	0	0	0	0	0	0	0	0	131	0	0	0	125	0	0	Bacteria;Firmicutes;Clostridia;Lachnospirales;Lachnospiraceae;Unassigned;Unassigned
Zotu420	0	0	0	0	0	0	0	0	0	0	0	0	0	0	0	0	0	0	0	0	0	0	0	0	0	0	0	0	0	0	50	0	0	0	162	0	0	Bacteria;Firmicutes;Clostridia;Lachnospirales;Lachnospiraceae;Unassigned;Unassigned
Zotu423	0	27	0	0	0	50	0	0	0	0	0	13	0	0	0	0	0	0	0	0	0	0	0	0	0	0	0	0	0	0	65	0	0	0	55	0	0	Bacteria;Firmicutes;Clostridia;Lachnospirales;Lachnospiraceae;Unassigned;Unassigned
Zotu431	0	71	0	0	0	3	0	0	0	0	0	0	0	0	0	0	0	11	0	0	0	0	0	0	0	0	0	0	0	0	49	0	23	0	68	0	0	Bacteria;Firmicutes;Clostridia;Lachnospirales;Lachnospiraceae;Unassigned;Unassigned
Zotu447	0	44	0	0	0	61	0	0	0	0	1	2	0	0	0	0	77	0	0	0	0	0	0	0	0	0	0	0	0	0	0	0	0	0	0	0	0	Bacteria;Firmicutes;Clostridia;Lachnospirales;Lachnospiraceae;Unassigned;Unassigned
Zotu462	0	0	0	0	0	2	0	0	0	0	0	6	2	0	0	0	0	0	0	0	0	0	0	0	0	0	0	0	0	0	164	0	0	0	0	0	0	Bacteria;Firmicutes;Clostridia;Lachnospirales;Lachnospiraceae;Unassigned;Unassigned
Zotu515	0	104	0	0	0	0	45	1	0	0	0	2	0	0	0	0	0	0	0	0	0	0	0	0	0	0	0	0	0	0	8	0	15	4	158	0	0	Bacteria;Firmicutes;Clostridia;Lachnospirales;Lachnospiraceae;Unassigned;Unassigned
Zotu554	0	0	0	0	73	56	0	0	0	0	0	0	0	0	0	0	12	0	0	0	0	0	0	0	0	0	0	0	0	0	0	0	0	0	0	0	0	Bacteria;Firmicutes;Clostridia;Lachnospirales;Lachnospiraceae;Unassigned;Unassigned
Zotu655	0	3	0	0	0	0	0	0	0	0	0	0	0	0	0	0	0	0	0	0	0	0	0	0	0	0	0	0	0	0	0	147	0	0	0	0	0	Bacteria;Firmicutes;Clostridia;Lachnospirales;Lachnospiraceae;Unassigned;Unassigned
Zotu686	0	0	0	10	0	0	0	0	0	0	0	0	0	0	0	1	0	0	0	0	0	0	0	119	0	0	0	12	0	0	0	0	0	0	0	0	0	Bacteria;Firmicutes;Clostridia;Lachnospirales;Lachnospiraceae;Unassigned;Unassigned
Zotu759	0	41	0	0	52	0	0	0	0	0	0	0	0	0	0	0	0	0	0	0	0	0	0	0	0	0	0	0	0	0	2	0	0	3	0	0	0	Bacteria;Firmicutes;Clostridia;Lachnospirales;Lachnospiraceae;Unassigned;Unassigned
Zotu796	0	0	0	0	0	2	0	0	0	0	0	0	0	0	0	0	0	0	0	0	0	0	0	0	0	0	0	0	0	0	0	0	0	2	91	0	0	Bacteria;Firmicutes;Clostridia;Lachnospirales;Lachnospiraceae;Unassigned;Unassigned
Zotu798	0	0	0	0	66	10	0	0	0	0	0	0	0	0	0	0	0	0	0	0	0	0	0	0	0	0	0	0	0	0	44	0	0	0	0	0	0	Bacteria;Firmicutes;Clostridia;Lachnospirales;Lachnospiraceae;Unassigned;Unassigned
Zotu829	0	53	0	0	0	25	20	0	0	0	0	0	0	0	0	0	0	0	0	0	0	0	0	0	0	0	0	0	0	0	0	0	0	0	0	0	0	Bacteria;Firmicutes;Clostridia;Lachnospirales;Lachnospiraceae;Unassigned;Unassigned
Zotu928	0	8	0	0	3	0	0	0	0	0	0	0	0	0	0	0	0	0	0	0	0	0	0	0	0	0	0	63	0	0	0	0	0	0	0	0	0	Bacteria;Firmicutes;Clostridia;Lachnospirales;Lachnospiraceae;Unassigned;Unassigned
Zotu1843	0	0	0	0	0	0	1	0	0	0	0	0	0	0	0	21	0	0	0	0	0	0	0	0	0	0	0	0	0	0	0	0	0	0	0	0	0	Bacteria;Firmicutes;Clostridia;Monoglobales;Monoglobaceae;Monoglobus;Unassigned
Zotu1124	0	0	0	0	0	45	0	0	0	0	0	0	0	0	0	0	0	0	0	0	0	0	0	0	0	0	0	0	0	0	0	0	0	1	0	0	0	Bacteria;Firmicutes;Clostridia;Oscillospirales;Butyricicoccaceae;Butyricicoccus;Unassigned
Zotu968	0	3	0	0	0	4	0	0	0	0	0	1	0	0	0	0	0	0	0	0	0	0	0	0	0	0	0	0	0	0	0	0	0	0	68	0	0	Bacteria;Firmicutes;Clostridia;Oscillospirales;Butyricicoccaceae;Butyricicoccus;Unassigned
Zotu884	0	0	0	0	0	7	0	0	0	0	0	0	0	0	0	0	68	0	0	0	0	0	0	0	0	0	0	0	0	0	0	0	5	0	0	0	0	Bacteria;Firmicutes;Clostridia;Oscillospirales;Oscillospiraceae;[Eubacterium] coprostanoligenes Group;Unassigned
Zotu1015	0	0	0	0	0	0	0	0	0	0	0	0	0	0	0	0	13	0	0	0	0	0	0	0	0	0	0	0	0	0	0	0	0	3	50	0	0	Bacteria;Firmicutes;Clostridia;Oscillospirales;Oscillospiraceae;Colidextribacter;Unassigned
Zotu146	0	406	164	0	0	184	25	2	0	0	0	37	0	0	0	0	38	25	0	0	0	0	0	0	0	0	0	0	0	0	264	0	87	5	0	71	0	Bacteria;Firmicutes;Clostridia;Oscillospirales;Oscillospiraceae;Colidextribacter;Unassigned
Zotu1471	0	0	0	0	0	42	0	0	0	0	0	0	0	0	0	0	0	0	0	0	0	0	0	0	0	0	0	0	0	0	0	0	0	0	4	0	0	Bacteria;Firmicutes;Clostridia;Oscillospirales;Oscillospiraceae;Colidextribacter;Unassigned
Zotu644	0	114	0	0	0	28	2	0	0	0	0	0	0	0	0	0	0	0	0	0	0	0	0	0	0	0	0	0	0	0	16	0	0	0	0	0	0	Bacteria;Firmicutes;Clostridia;Oscillospirales;Oscillospiraceae;Colidextribacter;Unassigned
Zotu707	0	4	0	0	0	25	0	0	0	0	0	0	0	0	0	0	0	0	0	0	0	0	0	0	0	0	0	0	0	0	75	0	0	0	0	0	0	Bacteria;Firmicutes;Clostridia;Oscillospirales;Oscillospiraceae;Colidextribacter;Unassigned
Zotu1291	0	34	0	0	0	0	0	0	0	0	0	0	0	0	0	0	0	0	0	0	0	0	0	0	0	0	0	0	0	0	0	0	0	0	47	0	0	Bacteria;Firmicutes;Clostridia;Oscillospirales;Oscillospiraceae;Intestinimonas;Unassigned
Zotu1643	0	0	0	0	0	0	0	0	0	0	0	0	0	0	0	0	0	0	0	0	0	0	0	0	0	0	0	9	0	0	22	0	0	0	0	0	0	Bacteria;Firmicutes;Clostridia;Oscillospirales;Oscillospiraceae;Intestinimonas;Unassigned
Zotu778	0	0	0	0	59	0	12	0	0	0	0	0	0	0	0	0	0	17	0	0	0	0	0	0	0	0	0	0	0	0	0	0	0	0	0	0	0	Bacteria;Firmicutes;Clostridia;Oscillospirales;Oscillospiraceae;Intestinimonas;Unassigned
Zotu115	0	155	1	0	83	252	246	0	0	0	0	34	1	0	0	0	0	29	0	0	0	0	0	0	0	0	300	0	0	0	537	0	66	2	411	49	0	Bacteria;Firmicutes;Clostridia;Oscillospirales;Oscillospiraceae;Oscillibacter;Unassigned
Zotu1346	0	0	0	0	0	42	0	0	0	0	0	0	0	0	0	0	0	0	0	0	0	0	0	0	0	0	0	0	0	0	0	0	0	0	0	1	0	Bacteria;Firmicutes;Clostridia;Oscillospirales;Oscillospiraceae;Oscillibacter;Unassigned
Zotu2105	0	0	0	0	0	0	14	0	2	0	0	2	0	0	0	0	0	0	0	0	0	0	0	0	0	0	0	0	0	0	0	0	0	0	0	0	0	Bacteria;Firmicutes;Clostridia;Oscillospirales;Oscillospiraceae;Oscillibacter;Unassigned
Zotu406	0	63	0	0	0	0	0	0	0	0	0	0	0	0	0	0	0	0	0	0	0	0	0	0	0	0	0	0	200	0	0	0	3	0	0	0	0	Bacteria;Firmicutes;Clostridia;Oscillospirales;Oscillospiraceae;Oscillibacter;Unassigned
Zotu993	0	0	0	0	0	0	0	0	0	0	0	0	0	0	0	0	0	0	0	0	0	0	0	0	0	0	0	0	0	0	9	0	65	3	0	0	0	Bacteria;Firmicutes;Clostridia;Oscillospirales;Oscillospiraceae;Oscillibacter;Unassigned
Zotu1534	0	0	0	0	0	47	0	0	0	0	0	0	0	0	0	1	0	0	0	0	0	0	0	0	0	0	0	0	0	0	0	0	0	0	0	0	0	Bacteria;Firmicutes;Clostridia;Oscillospirales;Oscillospiraceae;UCG-005;Unassigned
Zotu1724	0	31	0	0	0	0	0	0	0	0	0	0	0	0	0	0	0	0	0	0	0	0	0	0	0	0	0	0	0	0	2	0	0	0	0	0	0	Bacteria;Firmicutes;Clostridia;Oscillospirales;Oscillospiraceae;UCG-005;Unassigned
Zotu458	0	0	0	0	0	0	0	0	0	0	0	0	0	0	0	0	0	0	0	0	0	0	0	0	0	0	0	0	0	0	78	0	0	0	113	0	0	Bacteria;Firmicutes;Clostridia;Oscillospirales;Oscillospiraceae;UCG-005;Unassigned
Zotu645	0	0	0	1	0	117	0	0	0	0	0	0	0	0	0	0	0	0	0	0	0	0	0	0	0	0	0	0	0	0	0	0	0	0	0	0	0	Bacteria;Firmicutes;Clostridia;Oscillospirales;Oscillospiraceae;UCG-005;Unassigned
Zotu856	0	0	0	0	0	88	0	0	0	0	1	0	0	0	0	0	0	0	0	0	0	0	0	0	0	0	0	0	0	0	0	0	0	0	0	0	0	Bacteria;Firmicutes;Clostridia;Oscillospirales;Oscillospiraceae;UCG-005;Unassigned
Zotu1187	0	0	0	0	0	46	0	0	0	0	0	0	0	0	0	0	0	0	0	0	0	0	0	0	0	0	0	0	0	0	0	0	1	0	0	0	0	Bacteria;Firmicutes;Clostridia;Oscillospirales;Oscillospiraceae;Unassigned;Unassigned
Zotu1197	0	0	0	0	43	0	0	0	0	0	0	0	0	0	0	0	0	0	0	0	0	0	0	0	0	0	0	0	0	0	33	0	0	0	0	0	0	Bacteria;Firmicutes;Clostridia;Oscillospirales;Oscillospiraceae;Unassigned;Unassigned
Zotu1354	0	1	0	0	0	40	4	0	0	0	0	2	0	0	0	0	0	0	0	0	0	0	0	0	0	0	0	0	0	0	0	0	0	0	0	0	0	Bacteria;Firmicutes;Clostridia;Oscillospirales;Oscillospiraceae;Unassigned;Unassigned
Zotu181	0	114	43	0	0	119	133	2	0	0	0	7	0	0	0	0	32	0	0	0	0	0	0	60	0	0	0	15	190	0	83	1	0	0	0	0	0	Bacteria;Firmicutes;Clostridia;Oscillospirales;Oscillospiraceae;Unassigned;Unassigned
Zotu190	0	435	0	0	15	221	18	0	0	0	0	13	2	0	0	0	70	39	0	0	0	0	0	108	0	0	0	0	0	0	30	1	104	5	0	0	0	Bacteria;Firmicutes;Clostridia;Oscillospirales;Oscillospiraceae;Unassigned;Unassigned
Zotu277	0	303	0	0	0	37	8	0	0	0	0	3	0	0	0	0	0	0	0	0	0	0	0	48	0	0	0	0	3	0	1	0	41	0	0	0	0	Bacteria;Firmicutes;Clostridia;Oscillospirales;Oscillospiraceae;Unassigned;Unassigned
Zotu339	0	0	0	0	1	0	9	0	0	0	0	0	0	0	0	0	0	0	0	0	0	0	0	0	155	0	0	62	0	0	0	101	0	0	0	0	0	Bacteria;Firmicutes;Clostridia;Oscillospirales;Oscillospiraceae;Unassigned;Unassigned
Zotu376	0	0	0	0	0	0	11	0	0	0	0	0	0	0	0	0	0	0	0	0	0	0	0	0	0	0	0	0	84	0	0	0	0	0	188	0	0	Bacteria;Firmicutes;Clostridia;Oscillospirales;Oscillospiraceae;Unassigned;Unassigned
Zotu417	0	13	0	0	0	0	0	0	0	0	0	0	0	0	0	0	0	0	0	0	0	0	0	0	0	0	0	0	0	0	0	204	0	0	0	0	0	Bacteria;Firmicutes;Clostridia;Oscillospirales;Oscillospiraceae;Unassigned;Unassigned
Zotu419	0	0	0	0	0	0	0	0	0	0	0	0	0	0	0	0	0	0	0	0	0	0	0	0	0	0	0	0	0	0	0	203	49	0	0	0	0	Bacteria;Firmicutes;Clostridia;Oscillospirales;Oscillospiraceae;Unassigned;Unassigned
Zotu476	0	0	37	0	63	68	0	0	0	0	0	22	3	0	0	0	0	0	0	0	0	0	0	0	0	0	0	0	0	0	0	0	0	0	0	0	0	Bacteria;Firmicutes;Clostridia;Oscillospirales;Oscillospiraceae;Unassigned;Unassigned
Zotu486	0	0	0	0	0	0	0	0	0	0	0	0	0	0	0	0	0	0	0	0	0	0	0	0	0	0	0	0	172	0	2	0	0	0	0	0	0	Bacteria;Firmicutes;Clostridia;Oscillospirales;Oscillospiraceae;Unassigned;Unassigned
Zotu784	0	62	41	0	0	0	0	0	0	0	0	4	0	0	0	0	0	0	0	0	0	0	0	0	0	0	0	0	0	0	0	0	0	0	0	0	0	Bacteria;Firmicutes;Clostridia;Oscillospirales;Oscillospiraceae;Unassigned;Unassigned
Zotu93	0	1039	92	0	26	611	148	2	0	0	0	20	12	0	0	0	0	53	0	0	0	0	0	161	0	0	0	9	240	0	654	7	104	7	179	43	1	Bacteria;Firmicutes;Clostridia;Oscillospirales;Oscillospiraceae;Unassigned;Unassigned
Zotu740	0	0	0	0	0	0	0	0	0	0	0	0	1	0	14	0	29	27	0	0	0	0	0	1	0	0	0	0	0	0	0	0	22	0	0	0	0	Bacteria;Firmicutes;Clostridia;Oscillospirales;Ruminococcaceae;[Eubacterium] siraeum Group;Unassigned
Zotu1696	0	0	0	18	31	0	0	0	0	0	0	0	0	0	0	1	0	0	0	0	0	0	0	0	0	0	0	0	0	0	0	0	0	0	0	0	0	Bacteria;Firmicutes;Clostridia;Oscillospirales;Ruminococcaceae;Faecalibacterium;Unassigned
Zotu1872	0	0	0	27	0	0	0	0	0	2	0	0	0	0	0	1	0	0	0	0	0	0	0	0	0	0	0	0	0	0	0	0	0	0	0	0	0	Bacteria;Firmicutes;Clostridia;Oscillospirales;Ruminococcaceae;Faecalibacterium;Unassigned
Zotu675	0	93	0	0	0	0	0	0	0	0	0	5	0	0	0	0	0	0	0	0	0	0	0	0	0	0	0	0	0	0	0	0	0	0	0	0	0	Bacteria;Firmicutes;Clostridia;Oscillospirales;Ruminococcaceae;Ruminococcaceae Incertae Sedis;Acutalibacter muris
Zotu2386	0	2	0	0	0	11	0	0	0	0	0	0	0	0	0	0	0	0	0	0	0	0	0	0	0	0	0	0	0	0	0	0	0	0	0	0	0	Bacteria;Firmicutes;Clostridia;Oscillospirales;Ruminococcaceae;Ruminococcaceae Incertae Sedis;Unassigned
Zotu243	0	8	40	0	0	116	21	1	0	0	0	17	0	0	0	0	0	54	0	0	0	0	0	0	0	0	0	0	0	0	245	0	2	2	0	0	0	Bacteria;Firmicutes;Clostridia;Oscillospirales;Ruminococcaceae;Ruminococcaceae Incertae Sedis;Unassigned
Zotu519	0	0	0	0	0	33	56	0	0	0	0	0	0	0	0	0	0	0	0	0	0	0	0	0	0	0	0	0	0	0	0	0	0	0	76	0	0	Bacteria;Firmicutes;Clostridia;Oscillospirales;Ruminococcaceae;Ruminococcaceae Incertae Sedis;Unassigned
Zotu1450	0	1	0	28	0	0	0	0	0	0	0	0	0	0	0	0	0	0	0	0	0	0	0	0	0	0	0	0	0	0	0	0	0	0	0	0	0	Bacteria;Firmicutes;Clostridia;Oscillospirales;Ruminococcaceae;Ruminococcus;Unassigned
Zotu368	0	0	0	0	0	0	0	0	0	0	0	0	0	0	0	0	0	0	0	0	0	0	0	0	0	0	0	113	0	0	130	0	0	0	0	0	0	Bacteria;Firmicutes;Clostridia;Oscillospirales;Ruminococcaceae;Ruminococcus;Unassigned
Zotu2257	0	0	0	0	0	0	0	0	0	0	0	0	0	0	0	0	0	0	0	0	0	0	0	0	0	0	0	0	0	0	1	0	0	0	0	14	1	Bacteria;Firmicutes;Clostridia;Oscillospirales;Ruminococcaceae;Subdoligranulum;Unassigned
Zotu1373	0	0	0	0	0	30	0	0	0	0	0	0	0	0	0	0	0	0	0	0	0	0	0	0	0	0	0	0	0	0	2	0	0	1	0	0	0	Bacteria;Firmicutes;Clostridia;Oscillospirales;Ruminococcaceae;Unassigned;Unassigned
Zotu497	0	0	0	0	0	62	0	0	0	0	0	0	0	0	0	0	0	0	0	0	0	0	0	0	0	0	0	0	0	0	0	0	0	0	111	0	0	Bacteria;Firmicutes;Clostridia;Oscillospirales;Ruminococcaceae;Unassigned;Unassigned
Zotu901	0	0	0	0	0	0	0	0	0	0	0	6	0	0	0	0	0	0	0	0	0	0	0	0	0	0	0	0	0	0	88	0	0	0	0	0	0	Bacteria;Firmicutes;Clostridia;Oscillospirales;Ruminococcaceae;Unassigned;Unassigned
Zotu996	0	53	0	0	0	31	0	0	0	0	0	0	0	0	0	0	0	0	0	0	0	0	0	0	0	0	0	0	0	0	0	0	0	0	0	0	0	Bacteria;Firmicutes;Clostridia;Oscillospirales;Ruminococcaceae;Unassigned;Unassigned
Zotu1971	0	0	0	0	0	24	0	0	0	0	0	0	1	0	0	0	0	0	0	0	0	0	0	0	0	0	0	0	0	0	0	0	0	0	0	0	0	Bacteria;Firmicutes;Clostridia;Peptococcales;Peptococcaceae;Unassigned;Unassigned
Zotu346	0	63	25	0	77	100	0	0	0	0	0	22	0	0	0	0	0	1	0	0	0	0	0	0	0	0	0	0	0	0	5	0	0	0	0	45	0	Bacteria;Firmicutes;Clostridia;Peptococcales;Peptococcaceae;Unassigned;Unassigned
Zotu698	0	52	0	0	0	0	80	0	0	0	0	0	0	0	0	0	0	0	0	0	0	0	0	0	0	0	0	0	0	0	0	0	0	2	0	0	0	Bacteria;Firmicutes;Clostridia;Peptostreptococcales-Tissierellales;Anaerovoracaceae;[Eubacterium] brachy Group;Unassigned
Zotu1239	0	1	0	0	50	0	0	0	0	0	1	0	0	0	0	0	0	0	0	0	0	0	0	0	0	0	0	0	0	0	0	0	0	4	0	0	1	Bacteria;Firmicutes;Clostridia;Peptostreptococcales-Tissierellales;Peptostreptococcaceae;Peptostreptococcus;Unassigned
Zotu2061	0	0	0	0	0	0	0	0	0	0	0	4	0	0	0	0	0	0	0	15	0	0	0	0	0	0	0	0	0	0	0	0	0	0	0	0	0	Bacteria;Firmicutes;Clostridia;Peptostreptococcales-Tissierellales;Peptostreptococcales-Tissierellales Family XI;Anaerococcus;Anaerococcus mediterraneensis
Zotu1334	0	0	0	0	0	0	0	0	0	0	0	5	0	0	0	0	0	0	0	0	0	0	0	0	0	39	0	0	0	0	0	0	0	0	0	39	0	Bacteria;Firmicutes;Clostridia;Peptostreptococcales-Tissierellales;Peptostreptococcales-Tissierellales Family XI;Anaerococcus;Unassigned
Zotu724	0	0	0	0	105	0	0	0	0	0	0	0	0	0	0	0	0	0	0	0	0	0	0	0	0	0	0	0	0	0	0	0	0	3	0	0	1	Bacteria;Fusobacteriota;Fusobacteriia;Fusobacteriales;Fusobacteriaceae;Fusobacterium;Unassigned
Zotu1132	0	0	0	0	0	0	0	0	0	0	0	0	4	0	0	0	0	0	0	0	0	0	0	0	0	52	0	0	0	0	0	0	0	1	0	0	0	Bacteria;Gemmatimonadota;PAUC43f Marine Benthic Group;Unassigned;Unassigned;Unassigned;Unassigned
Zotu1504	0	0	0	0	0	0	0	0	0	0	0	0	6	0	0	0	0	0	0	0	0	0	0	0	0	0	0	0	0	0	0	0	0	0	0	0	42	Bacteria;Gemmatimonadota;PAUC43f Marine Benthic Group;Unassigned;Unassigned;Unassigned;Unassigned
Zotu1033	0	0	0	32	0	0	0	0	0	0	0	0	3	0	0	0	0	0	0	21	0	0	0	0	0	0	0	0	0	0	0	0	5	0	0	0	0	Bacteria;Marinimicrobia (SAR406 Clade);Unassigned;Unassigned;Unassigned;Unassigned;Unassigned
Zotu1304	0	0	0	0	0	0	0	0	0	36	0	0	8	0	0	0	0	0	0	0	0	0	0	0	0	0	0	0	0	0	0	0	0	0	0	0	0	Bacteria;Marinimicrobia (SAR406 Clade);Unassigned;Unassigned;Unassigned;Unassigned;Unassigned
Zotu386	0	0	0	0	0	0	0	0	0	148	0	19	2	0	0	0	0	0	0	0	0	0	0	74	0	0	0	0	0	0	0	0	0	0	0	0	0	Bacteria;Myxococcota;Myxococcia;Myxococcales;Myxococcaceae;P3OB-42;Unassigned
Zotu1150	0	0	0	20	0	0	0	0	0	0	0	0	58	0	0	0	0	0	0	0	0	0	0	0	0	0	0	0	0	0	0	0	3	0	0	0	0	Bacteria;Myxococcota;Polyangia;Nannocystales;Nannocystaceae;Unassigned;Unassigned
Zotu432	0	0	130	0	0	0	0	0	0	0	0	1	0	9	0	0	0	14	0	0	0	0	0	0	0	64	0	0	0	0	0	0	0	0	0	45	0	Bacteria;Myxococcota;Polyangia;Nannocystales;Nannocystaceae;Unassigned;Unassigned
Zotu1577	0	0	0	0	0	23	0	0	0	0	0	0	0	0	0	0	0	0	0	5	0	0	0	0	0	0	0	0	0	0	0	0	6	0	0	0	0	Bacteria;Myxococcota;Polyangia;Polyangiales;Polyangiales Eel-36e1D6;Unassigned;Unassigned
Zotu1528	0	0	0	0	0	0	0	0	0	40	0	14	0	0	0	0	0	0	0	0	0	0	0	0	0	0	0	0	0	0	0	0	0	0	0	0	0	Bacteria;Myxococcota;Polyangia;Polyangiales;Sandaracinaceae;Sandaracinus;Unassigned
Zotu1860	0	0	0	0	0	0	0	0	0	0	0	16	2	0	0	0	0	0	0	0	0	0	0	0	0	0	0	0	0	0	0	0	0	0	0	0	0	Bacteria;Myxococcota;Polyangia;Polyangiales;Sandaracinaceae;Unassigned;Unassigned
Zotu315	0	0	0	0	0	0	0	0	0	63	0	0	30	0	0	0	0	0	0	16	0	0	0	0	0	189	0	0	0	0	0	0	0	7	0	0	120	Bacteria;Myxococcota;Polyangia;Polyangiales;Sandaracinaceae;Unassigned;Unassigned
Zotu400	0	0	61	0	0	0	0	0	0	0	10	5	6	0	0	0	0	0	0	0	0	0	0	0	0	163	0	0	0	0	0	0	0	0	0	0	67	Bacteria;Myxococcota;Polyangia;Polyangiales;Sandaracinaceae;Unassigned;Unassigned
Zotu558	0	0	0	0	0	0	0	0	0	0	0	0	35	73	0	0	0	0	0	0	0	0	0	0	0	0	0	0	0	0	0	0	0	2	0	0	100	Bacteria;Myxococcota;Polyangia;Polyangiales;Sandaracinaceae;Unassigned;Unassigned
Zotu1052	0	0	0	0	0	0	0	0	0	0	0	0	13	0	0	0	0	0	0	0	0	0	0	0	0	0	0	0	0	0	0	0	64	0	0	0	0	Bacteria;NB1-j;Unassigned;Unassigned;Unassigned;Unassigned;Unassigned
Zotu1074	0	0	0	0	0	0	0	0	0	0	5	0	0	0	0	0	0	0	0	0	0	0	0	0	0	49	0	0	0	0	0	0	31	0	0	0	0	Bacteria;NB1-j;Unassigned;Unassigned;Unassigned;Unassigned;Unassigned
Zotu1122	0	0	0	0	0	0	0	0	0	0	0	0	0	0	0	0	0	0	0	0	0	0	0	0	0	103	0	0	0	0	0	0	18	0	0	0	0	Bacteria;NB1-j;Unassigned;Unassigned;Unassigned;Unassigned;Unassigned
Zotu1256	0	0	0	0	0	0	0	0	0	0	0	0	0	0	0	0	0	0	0	0	0	0	0	0	0	86	0	0	0	0	0	0	6	0	0	0	0	Bacteria;NB1-j;Unassigned;Unassigned;Unassigned;Unassigned;Unassigned
Zotu128	0	0	7	20	0	0	0	0	0	0	0	3	8	0	0	0	0	0	0	28	0	0	0	0	0	985	0	16	0	0	0	0	340	3	0	0	0	Bacteria;NB1-j;Unassigned;Unassigned;Unassigned;Unassigned;Unassigned
Zotu1286	0	0	0	0	0	0	0	0	0	0	0	0	18	0	0	0	0	0	0	0	0	0	0	0	0	0	0	0	0	0	0	0	57	3	0	0	0	Bacteria;NB1-j;Unassigned;Unassigned;Unassigned;Unassigned;Unassigned
Zotu1300	0	0	17	0	0	0	0	0	0	0	1	0	10	0	0	0	0	0	0	0	0	0	0	0	0	0	0	0	0	0	0	0	30	0	0	0	0	Bacteria;NB1-j;Unassigned;Unassigned;Unassigned;Unassigned;Unassigned
Zotu1392	0	0	0	0	0	0	0	0	0	0	0	0	4	0	0	0	0	0	0	38	0	0	0	0	0	0	0	0	0	0	0	0	12	0	0	0	0	Bacteria;NB1-j;Unassigned;Unassigned;Unassigned;Unassigned;Unassigned
Zotu1607	0	0	0	0	0	0	0	0	0	0	0	0	0	0	0	0	0	0	0	0	0	0	0	0	0	49	0	0	0	0	0	0	12	0	0	0	0	Bacteria;NB1-j;Unassigned;Unassigned;Unassigned;Unassigned;Unassigned
Zotu1637	0	0	0	0	0	0	0	0	0	0	0	0	0	0	0	0	0	0	0	0	0	0	0	0	0	48	0	0	0	0	0	0	0	0	0	0	1	Bacteria;NB1-j;Unassigned;Unassigned;Unassigned;Unassigned;Unassigned
Zotu1744	0	0	0	29	0	0	0	0	0	0	0	0	2	0	0	0	0	0	0	0	0	0	0	0	0	131	0	0	0	0	0	0	0	2	0	0	57	Bacteria;NB1-j;Unassigned;Unassigned;Unassigned;Unassigned;Unassigned
Zotu1780	0	0	0	20	0	0	0	0	0	0	0	0	0	0	0	0	0	0	0	0	0	0	0	0	0	0	0	0	0	0	0	0	0	0	0	0	18	Bacteria;NB1-j;Unassigned;Unassigned;Unassigned;Unassigned;Unassigned
Zotu183	0	0	17	0	0	0	0	0	0	0	0	0	154	0	0	0	0	0	0	0	0	0	0	0	0	675	0	102	0	0	0	0	152	0	0	16	0	Bacteria;NB1-j;Unassigned;Unassigned;Unassigned;Unassigned;Unassigned
Zotu1923	0	0	0	0	0	0	0	0	0	0	0	0	0	0	0	0	0	0	0	0	0	0	0	0	0	32	0	0	0	0	0	0	0	0	0	0	10	Bacteria;NB1-j;Unassigned;Unassigned;Unassigned;Unassigned;Unassigned
Zotu209	0	0	0	37	0	0	0	0	0	0	0	4	5	0	0	0	0	0	0	8	0	0	0	0	0	498	0	27	0	0	0	0	149	0	0	0	20	Bacteria;NB1-j;Unassigned;Unassigned;Unassigned;Unassigned;Unassigned
Zotu2186	0	0	0	0	0	0	0	0	0	0	0	0	2	0	0	0	0	0	0	0	0	0	0	0	0	0	0	0	0	0	0	0	0	0	0	0	15	Bacteria;NB1-j;Unassigned;Unassigned;Unassigned;Unassigned;Unassigned
Zotu266	0	0	0	0	0	0	0	0	0	0	0	0	80	0	0	0	0	0	0	0	0	0	0	0	0	573	0	0	0	0	0	0	134	0	0	0	0	Bacteria;NB1-j;Unassigned;Unassigned;Unassigned;Unassigned;Unassigned
Zotu370	0	0	0	0	0	0	0	0	0	0	0	0	0	0	0	0	0	0	0	0	0	0	0	0	0	202	0	0	0	0	0	0	107	0	0	31	0	Bacteria;NB1-j;Unassigned;Unassigned;Unassigned;Unassigned;Unassigned
Zotu404	0	0	0	0	0	0	0	0	0	0	0	0	0	0	0	0	0	0	0	5	0	0	0	0	0	188	0	0	0	0	0	0	168	0	0	0	0	Bacteria;NB1-j;Unassigned;Unassigned;Unassigned;Unassigned;Unassigned
Zotu516	0	0	0	0	0	0	0	0	0	0	0	5	8	0	0	0	0	0	0	0	0	0	0	0	0	205	0	1	0	0	0	0	19	0	0	0	0	Bacteria;NB1-j;Unassigned;Unassigned;Unassigned;Unassigned;Unassigned
Zotu603	0	0	0	0	0	0	0	0	0	0	0	0	0	0	0	0	0	0	0	0	0	0	0	0	140	27	0	0	0	0	0	0	0	0	0	0	0	Bacteria;NB1-j;Unassigned;Unassigned;Unassigned;Unassigned;Unassigned
Zotu620	0	0	0	0	0	0	0	0	0	0	0	0	0	0	0	0	0	0	0	43	0	0	0	0	0	47	0	35	0	0	0	0	22	0	0	0	0	Bacteria;NB1-j;Unassigned;Unassigned;Unassigned;Unassigned;Unassigned
Zotu722	0	0	0	0	0	0	0	0	0	0	0	0	0	0	0	0	0	0	0	0	0	0	0	0	0	90	0	9	0	0	0	0	55	0	0	0	3	Bacteria;NB1-j;Unassigned;Unassigned;Unassigned;Unassigned;Unassigned
Zotu728	0	0	0	0	0	0	0	0	0	0	0	0	0	0	0	0	0	0	0	0	0	0	0	0	0	123	0	0	0	0	0	0	1	0	0	0	0	Bacteria;NB1-j;Unassigned;Unassigned;Unassigned;Unassigned;Unassigned
Zotu818	0	0	0	0	0	0	0	0	0	0	0	0	7	0	0	0	0	0	0	10	0	0	0	0	0	64	0	0	0	0	0	0	106	0	0	0	0	Bacteria;NB1-j;Unassigned;Unassigned;Unassigned;Unassigned;Unassigned
Zotu834	0	0	0	0	0	0	0	0	0	0	0	0	0	0	0	0	0	0	0	0	0	0	0	0	0	81	0	39	0	0	0	0	18	0	0	0	0	Bacteria;NB1-j;Unassigned;Unassigned;Unassigned;Unassigned;Unassigned
Zotu879	0	0	0	0	0	0	0	2	0	0	0	0	1	0	0	0	0	0	0	0	0	0	0	0	0	88	0	0	0	0	0	0	6	0	0	0	0	Bacteria;NB1-j;Unassigned;Unassigned;Unassigned;Unassigned;Unassigned
Zotu925	0	0	0	26	0	0	0	0	0	0	0	0	0	0	0	0	0	0	0	0	0	0	0	0	0	3	0	0	0	0	0	0	56	0	0	0	0	Bacteria;NB1-j;Unassigned;Unassigned;Unassigned;Unassigned;Unassigned
Zotu1547	0	0	0	0	0	0	0	0	0	0	0	0	1	7	0	0	0	0	0	0	0	0	0	0	0	0	0	0	0	0	0	0	0	3	0	0	21	Bacteria;Nitrospirota;Nitrospira;Nitrospirales;Nitrospiraceae;Nitrospira;Unassigned
Zotu168	0	0	0	0	0	0	0	19	10	89	751	0	0	0	0	0	0	0	0	0	0	0	0	0	0	0	0	0	0	0	0	0	0	0	0	0	0	Bacteria;Patescibacteria;Gracilibacteria;JGI 0000069-P22;Unassigned;Unassigned;Unassigned
Zotu205	0	0	0	0	0	27	0	216	106	73	15	0	85	0	0	42	95	0	0	0	0	3	0	0	0	0	0	0	0	0	0	0	0	0	0	0	0	Bacteria;Patescibacteria;Gracilibacteria;JGI 0000069-P22;Unassigned;Unassigned;Unassigned
Zotu2259	0	0	0	0	0	0	0	0	0	0	0	21	0	0	0	0	0	0	0	0	0	0	0	0	0	0	0	0	0	0	0	0	0	1	0	0	0	Bacteria;Patescibacteria;Gracilibacteria;JGI 0000069-P22;Unassigned;Unassigned;Unassigned
Zotu689	0	0	0	0	0	0	0	0	0	0	0	1	0	0	0	0	0	0	0	0	0	0	0	0	0	0	0	0	0	0	0	0	0	0	0	105	0	Bacteria;Patescibacteria;Gracilibacteria;JGI 0000069-P22;Unassigned;Unassigned;Unassigned
Zotu1149	0	0	0	0	0	0	0	0	2	0	0	0	47	0	0	0	0	0	0	17	0	0	0	0	0	0	0	0	0	0	0	0	3	0	0	0	0	Bacteria;Planctomycetota;OM190;Unassigned;Unassigned;Unassigned;Unassigned
Zotu1154	0	0	0	5	0	0	0	0	0	0	0	1	0	0	0	0	0	0	0	0	0	0	0	0	0	0	0	0	0	0	0	0	51	0	0	0	0	Bacteria;Planctomycetota;OM190;Unassigned;Unassigned;Unassigned;Unassigned
Zotu1475	0	0	0	0	0	0	0	1	0	0	0	0	0	20	0	0	0	0	0	13	0	1	0	1	0	0	0	0	0	0	0	0	12	0	0	0	0	Bacteria;Planctomycetota;OM190;Unassigned;Unassigned;Unassigned;Unassigned
Zotu1603	0	0	0	0	0	0	0	0	0	2	0	0	6	0	0	0	0	0	0	31	0	0	0	0	0	0	0	0	0	0	0	0	2	0	0	0	0	Bacteria;Planctomycetota;OM190;Unassigned;Unassigned;Unassigned;Unassigned
Zotu1661	0	0	0	33	0	3	0	0	0	0	0	0	0	0	0	0	0	0	0	0	0	0	0	0	0	0	0	0	0	0	0	0	0	0	0	0	0	Bacteria;Planctomycetota;OM190;Unassigned;Unassigned;Unassigned;Unassigned
Zotu1673	0	0	0	0	0	31	0	0	0	0	0	3	1	0	0	0	0	0	0	0	0	0	0	0	0	0	0	0	0	0	0	0	0	0	0	0	0	Bacteria;Planctomycetota;OM190;Unassigned;Unassigned;Unassigned;Unassigned
Zotu1793	0	0	0	4	0	0	0	0	0	17	0	0	0	0	0	1	0	0	0	0	0	0	0	0	0	1	0	0	0	0	0	0	2	0	0	0	0	Bacteria;Planctomycetota;OM190;Unassigned;Unassigned;Unassigned;Unassigned
Zotu2195	0	0	0	0	0	0	0	0	0	0	0	0	0	0	0	0	0	0	0	0	0	0	0	0	0	14	0	0	0	0	0	0	8	0	0	0	0	Bacteria;Planctomycetota;OM190;Unassigned;Unassigned;Unassigned;Unassigned
Zotu2340	0	0	0	0	0	0	0	0	0	0	0	0	0	0	0	0	0	0	0	15	0	0	0	0	0	0	0	0	0	0	0	0	0	2	0	0	0	Bacteria;Planctomycetota;OM190;Unassigned;Unassigned;Unassigned;Unassigned
Zotu2348	0	0	0	0	0	0	0	1	0	0	0	0	0	0	0	0	0	0	0	0	0	0	0	0	0	0	0	9	0	0	0	0	8	0	0	0	0	Bacteria;Planctomycetota;OM190;Unassigned;Unassigned;Unassigned;Unassigned
Zotu501	0	0	0	0	0	0	0	0	0	20	0	0	163	0	0	0	0	0	0	8	0	0	0	0	0	6	0	0	0	0	0	0	20	0	0	0	0	Bacteria;Planctomycetota;OM190;Unassigned;Unassigned;Unassigned;Unassigned
Zotu573	0	0	1	27	0	0	0	5	16	5	0	1	3	28	0	0	0	0	0	0	0	0	0	0	0	9	0	0	0	0	0	0	31	0	0	19	0	Bacteria;Planctomycetota;OM190;Unassigned;Unassigned;Unassigned;Unassigned
Zotu654	0	0	0	56	0	0	0	0	0	0	0	3	5	0	0	0	0	0	0	0	0	0	0	0	31	0	0	0	0	0	0	0	5	0	0	31	0	Bacteria;Planctomycetota;OM190;Unassigned;Unassigned;Unassigned;Unassigned
Zotu851	0	0	0	0	0	94	0	0	0	0	0	2	0	0	0	0	0	0	0	0	0	0	0	0	0	0	0	0	0	0	0	0	0	0	0	0	0	Bacteria;Planctomycetota;OM190;Unassigned;Unassigned;Unassigned;Unassigned
Zotu931	0	0	0	0	0	0	0	0	0	0	0	0	3	0	0	0	0	0	0	0	0	0	0	0	0	91	0	0	0	0	0	0	8	0	0	0	0	Bacteria;Planctomycetota;OM190;Unassigned;Unassigned;Unassigned;Unassigned
Zotu1043	0	0	0	0	0	0	0	0	0	17	0	0	48	0	0	0	0	0	0	0	0	0	0	0	0	0	0	0	0	0	0	0	0	0	0	0	0	Bacteria;Planctomycetota;Phycisphaerae;Phycisphaerales;Phycisphaeraceae;CL500-3;Unassigned
Zotu1050	0	0	11	0	0	0	0	0	0	63	0	0	9	0	0	0	0	0	0	0	0	0	0	0	0	0	0	0	0	0	0	0	2	0	0	0	0	Bacteria;Planctomycetota;Phycisphaerae;Phycisphaerales;Phycisphaeraceae;CL500-3;Unassigned
Zotu1371	0	0	0	0	0	0	0	0	0	0	0	0	2	0	0	0	0	0	0	0	0	0	0	0	0	41	0	0	0	0	0	0	0	0	0	0	0	Bacteria;Planctomycetota;Phycisphaerae;Phycisphaerales;Phycisphaeraceae;CL500-3;Unassigned
Zotu1524	0	0	0	1	0	0	0	0	8	21	4	0	2	0	0	0	0	0	0	0	0	0	0	0	0	0	0	0	0	0	0	0	0	0	0	0	0	Bacteria;Planctomycetota;Phycisphaerae;Phycisphaerales;Phycisphaeraceae;CL500-3;Unassigned
Zotu1816	0	0	0	24	0	0	0	0	0	0	0	0	5	0	0	0	0	0	0	0	0	0	0	0	0	0	0	0	0	0	0	0	0	0	0	0	0	Bacteria;Planctomycetota;Phycisphaerae;Phycisphaerales;Phycisphaeraceae;CL500-3;Unassigned
Zotu357	0	0	0	0	0	0	0	0	0	0	0	0	9	0	0	0	0	0	0	7	0	0	0	0	0	175	0	0	0	0	0	0	97	0	0	0	0	Bacteria;Planctomycetota;Phycisphaerae;Phycisphaerales;Phycisphaeraceae;CL500-3;Unassigned
Zotu539	0	0	0	0	0	0	0	4	0	49	0	0	59	0	0	0	0	0	0	0	0	0	0	0	0	79	0	0	0	0	0	0	0	0	0	0	0	Bacteria;Planctomycetota;Phycisphaerae;Phycisphaerales;Phycisphaeraceae;CL500-3;Unassigned
Zotu662	0	0	0	8	0	0	0	3	10	51	2	11	18	0	0	0	0	38	0	0	0	0	0	0	0	0	0	0	0	0	0	0	0	0	0	0	0	Bacteria;Planctomycetota;Phycisphaerae;Phycisphaerales;Phycisphaeraceae;CL500-3;Unassigned
Zotu878	0	0	61	0	0	0	0	0	0	0	0	0	11	0	0	0	0	0	0	0	0	0	0	0	0	47	0	0	0	0	0	0	0	0	0	0	0	Bacteria;Planctomycetota;Phycisphaerae;Phycisphaerales;Phycisphaeraceae;CL500-3;Unassigned
Zotu955	0	0	0	0	0	0	0	0	0	0	0	0	49	0	0	0	0	0	0	0	0	0	0	0	0	26	0	0	0	0	0	0	0	0	0	0	0	Bacteria;Planctomycetota;Phycisphaerae;Phycisphaerales;Phycisphaeraceae;CL500-3;Unassigned
Zotu1025	0	0	0	0	0	0	0	0	0	0	0	0	24	0	0	0	0	0	0	0	0	0	0	23	0	37	0	0	0	0	0	0	0	0	0	0	0	Bacteria;Planctomycetota;Phycisphaerae;Phycisphaerales;Phycisphaeraceae;FS140-16B-02 Marine Group;Unassigned
Zotu1223	0	0	0	4	0	0	0	0	0	0	0	0	56	0	0	0	0	0	0	0	0	0	0	0	0	0	0	0	0	0	0	0	0	0	0	0	0	Bacteria;Planctomycetota;Phycisphaerae;Phycisphaerales;Phycisphaeraceae;FS140-16B-02 Marine Group;Unassigned
Zotu1666	0	0	0	0	0	0	0	0	4	0	0	0	12	0	0	0	0	0	0	0	0	0	0	0	0	14	0	0	0	0	0	0	0	0	0	0	0	Bacteria;Planctomycetota;Phycisphaerae;Phycisphaerales;Phycisphaeraceae;FS140-16B-02 Marine Group;Unassigned
Zotu1925	0	0	0	0	0	0	0	0	0	0	0	2	0	0	0	0	0	0	0	0	0	0	0	0	0	43	0	0	0	0	0	0	0	0	0	0	0	Bacteria;Planctomycetota;Phycisphaerae;Phycisphaerales;Phycisphaeraceae;FS140-16B-02 Marine Group;Unassigned
Zotu895	0	0	0	27	0	0	0	0	0	0	3	0	4	0	0	0	0	0	0	0	0	0	0	0	0	90	0	0	0	0	0	0	0	3	0	0	0	Bacteria;Planctomycetota;Phycisphaerae;Phycisphaerales;Phycisphaeraceae;JL-ETNP-F27;Unassigned
Zotu1139	0	0	0	0	0	0	0	0	0	0	0	0	0	0	0	0	0	0	0	0	0	0	0	0	0	0	0	0	0	0	0	0	0	26	19	0	19	Bacteria;Planctomycetota;Pla3 lineage;Unassigned;Unassigned;Unassigned;Unassigned
Zotu1307	0	0	0	43	0	0	0	0	0	0	0	0	5	0	0	0	0	0	0	0	0	0	0	0	0	0	0	0	0	0	0	0	0	0	0	0	0	Bacteria;Planctomycetota;Pla3 lineage;Unassigned;Unassigned;Unassigned;Unassigned
Zotu700	0	0	0	59	0	0	0	0	0	0	0	0	2	0	0	0	0	0	0	0	0	0	0	0	0	33	0	0	0	0	0	0	23	0	0	0	0	Bacteria;Planctomycetota;Pla3 lineage;Unassigned;Unassigned;Unassigned;Unassigned
Zotu120	0	0	4	10	0	0	0	0	0	0	3	9	1129	108	0	0	0	0	0	0	0	0	0	0	82	18	0	0	0	0	0	0	61	0	0	15	0	Bacteria;Planctomycetota;Planctomycetes;Pirellulales;Pirellulaceae;Blastopirellula;Unassigned
Zotu124	0	0	103	74	0	0	0	5	3	115	37	84	501	147	92	0	0	0	0	47	0	0	0	0	0	79	0	0	0	0	0	38	24	7	0	0	4	Bacteria;Planctomycetota;Planctomycetes;Pirellulales;Pirellulaceae;Blastopirellula;Unassigned
Zotu1981	0	0	0	0	0	0	0	0	0	0	0	0	0	0	0	0	0	0	0	0	0	0	0	0	0	0	0	0	0	0	0	0	0	1	0	0	18	Bacteria;Planctomycetota;Planctomycetes;Pirellulales;Pirellulaceae;Blastopirellula;Unassigned
Zotu2119	0	0	0	0	0	0	0	0	0	0	3	0	0	0	0	0	0	0	0	0	0	0	0	0	0	14	0	0	0	0	0	0	0	0	0	0	0	Bacteria;Planctomycetota;Planctomycetes;Pirellulales;Pirellulaceae;Blastopirellula;Unassigned
Zotu219	0	0	3	0	0	0	0	0	0	0	0	11	90	0	0	0	0	0	0	0	0	0	0	0	242	223	0	34	0	0	0	0	26	0	0	0	0	Bacteria;Planctomycetota;Planctomycetes;Pirellulales;Pirellulaceae;Blastopirellula;Unassigned
Zotu2249	0	0	0	0	0	0	0	0	0	0	0	0	4	0	0	0	0	0	0	0	0	0	0	0	0	0	0	0	0	0	0	0	0	0	0	0	13	Bacteria;Planctomycetota;Planctomycetes;Pirellulales;Pirellulaceae;Blastopirellula;Unassigned
Zotu629	0	0	0	0	0	0	0	0	3	0	2	0	112	0	0	0	0	0	0	0	0	0	0	0	0	8	0	0	0	0	0	0	23	0	0	0	0	Bacteria;Planctomycetota;Planctomycetes;Pirellulales;Pirellulaceae;Blastopirellula;Unassigned
Zotu987	0	0	0	0	0	0	0	0	0	0	0	0	12	0	0	0	0	0	0	0	0	0	0	0	0	67	0	0	0	0	0	0	0	1	0	0	0	Bacteria;Planctomycetota;Planctomycetes;Pirellulales;Pirellulaceae;Blastopirellula;Unassigned
Zotu2238	0	0	0	0	0	0	0	0	0	0	0	0	0	0	0	0	0	0	0	0	0	0	0	0	0	0	0	0	0	0	0	0	0	1	0	0	14	Bacteria;Planctomycetota;Planctomycetes;Pirellulales;Pirellulaceae;Bythopirellula;Unassigned
Zotu1336	0	0	0	0	0	0	0	0	0	0	0	0	14	0	0	0	0	0	0	0	0	0	0	0	0	0	0	0	0	0	0	0	41	0	0	0	0	Bacteria;Planctomycetota;Planctomycetes;Pirellulales;Pirellulaceae;Pir4 lineage;Unassigned
Zotu2214	0	0	0	0	0	0	0	0	0	0	0	0	6	0	0	0	0	0	0	0	0	0	0	0	0	0	0	0	0	0	0	0	0	0	0	0	16	Bacteria;Planctomycetota;Planctomycetes;Pirellulales;Pirellulaceae;Pir4 lineage;Unassigned
Zotu457	0	0	0	3	0	0	0	0	0	0	0	0	8	0	0	0	0	0	0	0	0	0	0	0	0	152	0	0	0	0	0	0	17	1	0	0	0	Bacteria;Planctomycetota;Planctomycetes;Pirellulales;Pirellulaceae;Rhodopirellula;Unassigned
Zotu582	0	0	0	0	0	0	0	0	0	0	0	0	0	0	0	0	0	0	0	0	0	0	0	0	193	0	0	0	0	0	0	0	0	0	0	0	7	Bacteria;Planctomycetota;Planctomycetes;Pirellulales;Pirellulaceae;Rhodopirellula;Unassigned
Zotu123	0	0	26	18	0	17	22	0	3	27	5	29	846	20	0	0	0	0	0	0	0	2	0	0	83	265	0	5	0	0	0	0	39	0	0	1	57	Bacteria;Planctomycetota;Planctomycetes;Pirellulales;Pirellulaceae;Rubripirellula;Unassigned
Zotu1418	0	0	0	0	0	0	0	0	0	0	0	0	3	26	0	0	0	0	0	0	0	0	0	0	0	0	0	0	0	0	0	0	0	0	0	0	13	Bacteria;Planctomycetota;Planctomycetes;Pirellulales;Pirellulaceae;Rubripirellula;Unassigned
Zotu295	0	0	0	0	0	0	0	0	0	0	0	14	2	0	0	0	0	0	0	0	0	0	0	0	138	124	0	67	0	0	0	0	102	2	0	0	9	Bacteria;Planctomycetota;Planctomycetes;Pirellulales;Pirellulaceae;Rubripirellula;Unassigned
Zotu107	0	0	52	0	0	0	0	0	0	0	2	0	683	206	0	0	0	0	0	0	0	0	433	0	74	365	0	37	0	0	0	0	336	9	0	0	65	Bacteria;Planctomycetota;Planctomycetes;Pirellulales;Pirellulaceae;Unassigned;Unassigned
Zotu1452	0	0	0	0	0	0	0	0	0	0	0	0	7	0	0	0	0	0	0	0	0	0	0	0	167	101	0	9	0	0	0	0	0	0	0	0	1	Bacteria;Planctomycetota;Planctomycetes;Pirellulales;Pirellulaceae;Unassigned;Unassigned
Zotu1499	0	0	0	0	0	0	0	0	2	0	1	0	22	0	0	0	0	0	0	0	0	0	112	0	35	19	0	1	0	0	0	0	63	0	0	0	0	Bacteria;Planctomycetota;Planctomycetes;Pirellulales;Pirellulaceae;Unassigned;Unassigned
Zotu1500	0	0	0	0	0	0	0	0	0	0	0	0	9	0	0	0	0	0	0	0	0	0	0	0	112	0	0	0	0	0	0	0	42	0	0	0	0	Bacteria;Planctomycetota;Planctomycetes;Pirellulales;Pirellulaceae;Unassigned;Unassigned
Zotu2302	0	0	0	0	0	0	0	0	0	0	0	0	3	0	0	0	0	0	0	0	0	0	0	0	0	0	0	0	0	0	0	0	0	2	0	0	27	Bacteria;Planctomycetota;Planctomycetes;Pirellulales;Pirellulaceae;Unassigned;Unassigned
Zotu1244	0	0	0	0	0	0	0	0	0	0	4	0	0	0	0	0	0	0	0	0	0	0	0	0	0	22	0	0	0	0	0	0	36	0	0	0	0	Bacteria;Planctomycetota;Planctomycetes;Planctomycetales;Gimesiaceae;Unassigned;Unassigned
Zotu1262	0	0	0	0	0	0	0	0	0	0	0	0	0	0	0	0	0	0	0	0	0	0	0	0	0	34	0	0	0	0	0	0	0	0	0	0	13	Bacteria;Planctomycetota;Planctomycetes;Planctomycetales;Gimesiaceae;Unassigned;Unassigned
Zotu1619	0	0	0	0	0	0	0	0	0	0	1	0	11	0	0	0	0	0	0	0	0	0	0	0	0	0	0	0	0	0	0	0	29	0	0	0	0	Bacteria;Planctomycetota;Planctomycetes;Planctomycetales;Gimesiaceae;Unassigned;Unassigned
Zotu2097	0	0	12	0	0	0	0	0	0	0	0	0	0	0	0	0	0	0	0	0	0	0	0	0	0	0	0	0	0	0	0	0	4	0	0	0	0	Bacteria;Planctomycetota;Planctomycetes;Planctomycetales;Gimesiaceae;Unassigned;Unassigned
Zotu272	0	0	0	0	0	0	0	0	0	0	0	0	6	0	0	0	0	0	0	0	0	0	0	0	0	413	0	0	0	0	0	0	44	3	0	0	0	Bacteria;Planctomycetota;Planctomycetes;Planctomycetales;Gimesiaceae;Unassigned;Unassigned
Zotu1713	0	0	0	0	0	0	0	0	0	0	0	0	17	0	0	0	0	0	0	4	0	0	0	0	0	0	0	5	0	0	0	0	0	0	0	0	3	Bacteria;Planctomycetota;Planctomycetes;Planctomycetales;Rubinisphaeraceae;Unassigned;Unassigned
Zotu328	0	0	0	0	0	0	0	0	0	0	1	0	217	3	0	0	0	0	0	0	0	0	0	0	0	73	0	0	0	0	0	0	34	0	0	0	0	Bacteria;Planctomycetota;Planctomycetes;Planctomycetales;Rubinisphaeraceae;Unassigned;Unassigned
Zotu2210	0	0	0	0	0	0	0	0	4	0	0	10	0	0	0	0	0	0	0	0	0	0	0	0	0	0	0	0	0	0	0	0	0	0	0	0	0	Bacteria;Proteobacteria;Alphaproteobacteria;Caulobacterales;Caulobacteraceae;Brevundimonas;Unassigned
Zotu200	0	0	70	0	0	24	0	0	0	0	0	0	0	0	0	0	0	0	0	0	0	0	0	0	188	49	0	48	0	0	0	0	92	0	0	196	36	Bacteria;Proteobacteria;Alphaproteobacteria;Caulobacterales;Caulobacteraceae;Caulobacter;Unassigned
Zotu506	0	0	0	63	0	0	0	0	15	0	0	23	30	30	0	0	0	0	0	0	0	2	0	0	0	0	0	0	0	0	0	0	0	0	0	0	0	Bacteria;Proteobacteria;Alphaproteobacteria;Caulobacterales;Hyphomonadaceae;Hellea;Unassigned
Zotu397	0	0	0	74	0	0	0	0	0	179	0	0	0	0	0	0	0	0	0	0	0	0	0	0	0	0	0	0	0	0	0	0	0	0	0	0	0	Bacteria;Proteobacteria;Alphaproteobacteria;Caulobacterales;Hyphomonadaceae;Litorimonas;Unassigned
Zotu296	0	0	0	0	0	0	0	0	0	0	0	0	0	0	0	0	0	0	0	0	0	0	0	0	0	0	0	0	0	0	0	0	0	157	238	0	0	Bacteria;Proteobacteria;Alphaproteobacteria;Kiloniellales;Kiloniellaceae;Kiloniella;Unassigned
Zotu1352	0	0	0	0	0	0	0	0	0	0	0	8	0	36	0	0	0	0	0	0	0	0	0	0	0	0	0	0	0	0	0	0	0	0	0	0	0	Bacteria;Proteobacteria;Alphaproteobacteria;Kordiimonadales;Unassigned;Unassigned;Unassigned
Zotu246	0	0	0	0	0	0	0	0	0	0	0	0	0	0	0	0	0	0	0	0	0	0	0	0	0	0	0	373	0	0	0	0	130	0	0	0	0	Bacteria;Proteobacteria;Alphaproteobacteria;Micavibrionales;Micavibrionaceae;Unassigned;Unassigned
Zotu1435	0	0	0	26	0	0	0	0	0	0	0	1	18	0	0	0	0	0	0	0	0	0	0	0	0	0	0	0	0	0	0	0	0	0	0	0	0	Bacteria;Proteobacteria;Alphaproteobacteria;Parvibaculales;OCS116 Clade;Unassigned;Unassigned
Zotu1117	0	0	0	0	0	0	0	0	0	0	0	34	17	0	0	0	0	0	0	0	0	0	0	0	0	0	0	0	0	0	0	0	3	0	0	0	0	Bacteria;Proteobacteria;Alphaproteobacteria;Parvibaculales;PS1 Clade;Unassigned;Unassigned
Zotu1429	0	0	0	0	0	0	0	0	0	0	0	0	7	0	0	0	0	0	0	0	0	0	0	0	0	0	0	0	0	0	0	0	0	0	23	0	10	Bacteria;Proteobacteria;Alphaproteobacteria;Parvibaculales;PS1 Clade;Unassigned;Unassigned
Zotu332	0	0	0	21	0	0	0	5	15	0	9	79	89	72	0	0	0	0	0	0	0	3	0	0	0	0	0	0	0	0	0	0	0	0	0	0	0	Bacteria;Proteobacteria;Alphaproteobacteria;Parvibaculales;PS1 Clade;Unassigned;Unassigned
Zotu494	0	0	0	35	0	0	0	0	0	0	0	8	26	116	0	0	0	0	0	0	0	7	0	0	0	0	0	0	0	0	0	0	0	0	0	0	0	Bacteria;Proteobacteria;Alphaproteobacteria;Puniceispirillales;SAR116 Clade;Unassigned;Unassigned
Zotu527	0	0	0	53	0	0	0	0	0	0	0	33	19	6	0	0	0	0	0	52	0	3	0	0	0	0	0	0	0	0	0	0	0	0	0	0	0	Bacteria;Proteobacteria;Alphaproteobacteria;Puniceispirillales;SAR116 Clade;Unassigned;Unassigned
Zotu649	0	0	0	106	0	0	0	0	0	0	0	0	2	0	0	0	0	0	0	12	0	5	0	0	0	0	0	0	0	0	0	0	0	0	0	0	0	Bacteria;Proteobacteria;Alphaproteobacteria;Puniceispirillales;SAR116 Clade;Unassigned;Unassigned
Zotu1814	0	0	0	0	0	19	0	0	0	0	1	10	0	0	0	0	0	0	0	0	0	0	0	0	0	0	0	0	0	0	0	0	0	0	0	0	0	Bacteria;Proteobacteria;Alphaproteobacteria;Rhizobiales;Beijerinckiaceae;Methylobacterium-Methylorubrum;Unassigned
Zotu69	0	0	483	0	57	156	0	0	0	12	2	3	0	0	0	0	0	0	0	0	0	0	0	0	1121	1604	39	0	0	517	0	75	147	0	0	30	0	Bacteria;Proteobacteria;Alphaproteobacteria;Rhizobiales;Beijerinckiaceae;Methylobacterium-Methylorubrum;Unassigned
Zotu716	0	0	0	0	0	0	0	0	0	0	0	2	0	0	0	0	100	0	0	0	0	0	0	0	0	0	0	0	0	0	0	0	0	0	0	0	0	Bacteria;Proteobacteria;Alphaproteobacteria;Rhizobiales;Beijerinckiaceae;Methylobacterium-Methylorubrum;Unassigned
Zotu1349	0	0	0	0	0	0	0	0	0	0	0	0	1	0	0	0	0	0	0	0	0	0	0	0	0	25	0	0	0	0	0	0	0	8	0	0	11	Bacteria;Proteobacteria;Alphaproteobacteria;Rhizobiales;Methyloligellaceae;Methyloceanibacter;Unassigned
Zotu984	0	0	0	0	0	0	0	0	0	0	0	0	0	0	0	0	0	0	0	0	0	0	0	0	0	0	0	0	0	0	0	0	67	3	0	0	13	Bacteria;Proteobacteria;Alphaproteobacteria;Rhizobiales;Methyloligellaceae;Methyloceanibacter;Unassigned
Zotu1217	0	0	0	0	0	0	0	0	0	0	0	1	0	0	0	0	0	0	0	0	0	0	0	0	0	47	0	0	0	0	0	0	0	0	0	0	0	Bacteria;Proteobacteria;Alphaproteobacteria;Rhizobiales;Methyloligellaceae;Rhodobium;Unassigned
Zotu1184	0	0	0	0	0	0	0	0	0	0	0	6	3	50	0	0	0	0	0	0	0	0	0	0	0	0	0	0	0	0	0	0	0	0	0	0	0	Bacteria;Proteobacteria;Alphaproteobacteria;Rhizobiales;Rhizobiaceae;Hoeflea;Unassigned
Zotu1044	0	0	0	0	0	0	0	0	0	0	0	3	22	0	0	0	0	0	0	0	0	0	0	0	0	0	0	0	0	0	0	0	7	0	0	0	35	Bacteria;Proteobacteria;Alphaproteobacteria;Rhizobiales;Rhizobiaceae;Pseudahrensia;Unassigned
Zotu1324	0	0	0	0	0	0	0	0	0	0	0	7	4	0	0	0	0	0	0	0	0	0	0	0	0	0	0	0	0	0	0	0	2	0	0	0	33	Bacteria;Proteobacteria;Alphaproteobacteria;Rhizobiales;Rhizobiaceae;Pseudahrensia;Unassigned
Zotu1644	0	0	0	0	0	0	0	0	0	0	0	0	1	0	0	0	0	0	0	0	0	0	0	0	0	28	0	0	0	0	0	0	0	0	0	0	0	Bacteria;Proteobacteria;Alphaproteobacteria;Rhizobiales;Rhizobiaceae;Pseudahrensia;Unassigned
Zotu359	0	0	0	0	0	0	257	0	12	0	0	1	46	0	0	0	0	0	0	0	0	0	0	0	0	0	0	0	0	0	0	0	0	0	0	0	0	Bacteria;Proteobacteria;Alphaproteobacteria;Rhizobiales;Rhizobiaceae;Pseudahrensia;Unassigned
Zotu1687	0	0	34	0	0	0	0	0	0	0	0	6	0	0	0	0	0	0	0	0	0	0	0	0	0	0	0	0	0	0	0	0	0	0	0	0	0	Bacteria;Proteobacteria;Alphaproteobacteria;Rhizobiales;Stappiaceae;Unassigned;Unassigned
Zotu2006	0	0	0	14	0	0	0	0	0	0	0	4	0	0	0	0	0	0	0	0	0	0	0	0	0	0	0	0	0	0	0	0	0	0	0	0	0	Bacteria;Proteobacteria;Alphaproteobacteria;Rhizobiales;Stappiaceae;Unassigned;Unassigned
Zotu292	0	0	0	72	0	12	0	0	0	60	2	3	4	0	0	0	0	0	0	26	0	1	0	84	0	62	0	0	0	0	0	0	42	0	0	77	8	Bacteria;Proteobacteria;Alphaproteobacteria;Rhizobiales;Xanthobacteraceae;Bradyrhizobium;Unassigned
Zotu97	0	26	16	23	0	0	0	0	0	0	3	0	0	0	533	39	0	0	267	86	21	0	0	644	0	179	179	8	0	94	0	0	0	0	144	0	0	Bacteria;Proteobacteria;Alphaproteobacteria;Rhizobiales;Xanthobacteraceae;Bradyrhizobium;Unassigned
Zotu25	0	0	16119	0	0	0	0	0	0	52	2	1	18	196	0	0	3	0	0	0	0	0	0	0	0	1	0	0	0	0	0	0	0	0	0	0	0	Bacteria;Proteobacteria;Alphaproteobacteria;Rhodobacterales;Rhodobacteraceae;Amylibacter;Unassigned
Zotu72	0	0	0	839	0	0	0	13	64	174	22	313	607	793	843	0	0	0	0	240	0	47	0	157	0	0	0	0	0	0	0	0	141	0	0	0	0	Bacteria;Proteobacteria;Alphaproteobacteria;Rhodobacterales;Rhodobacteraceae;Amylibacter;Unassigned
Zotu601	0	0	0	67	0	0	0	0	0	0	2	7	20	67	0	0	0	0	0	1	0	0	0	0	0	0	0	0	0	0	0	0	0	0	0	0	0	Bacteria;Proteobacteria;Alphaproteobacteria;Rhodobacterales;Rhodobacteraceae;Ascidiaceihabitans;Unassigned
Zotu1285	0	0	36	0	0	0	0	0	0	0	0	5	4	0	0	0	0	0	0	0	0	0	0	0	0	0	0	0	0	0	0	0	0	0	0	0	0	Bacteria;Proteobacteria;Alphaproteobacteria;Rhodobacterales;Rhodobacteraceae;Limimaricola;Unassigned
Zotu801	0	0	0	6	0	0	0	0	0	0	0	0	3	0	0	0	0	0	0	0	0	0	0	0	0	0	0	87	0	0	0	0	8	0	0	0	0	Bacteria;Proteobacteria;Alphaproteobacteria;Rhodobacterales;Rhodobacteraceae;Loktanella;Cognatiyoonia sediminum
Zotu2277	0	0	0	0	0	0	0	0	0	0	0	8	5	0	0	0	0	0	0	0	0	0	0	0	0	0	0	0	0	0	0	0	0	0	0	0	0	Bacteria;Proteobacteria;Alphaproteobacteria;Rhodobacterales;Rhodobacteraceae;Marinibacterium;Unassigned
Zotu1247	0	0	0	40	0	0	0	0	0	25	4	0	2	0	0	0	0	0	0	0	0	0	0	0	0	0	0	0	0	0	0	0	0	0	0	0	0	Bacteria;Proteobacteria;Alphaproteobacteria;Rhodobacterales;Rhodobacteraceae;Octadecabacter;Unassigned
Zotu2325	0	0	0	0	0	11	0	3	0	0	0	0	0	0	0	0	0	0	0	0	0	0	0	0	0	0	0	0	0	0	0	0	0	0	0	0	0	Bacteria;Proteobacteria;Alphaproteobacteria;Rhodobacterales;Rhodobacteraceae;Paracoccus;Unassigned
Zotu2390	0	0	0	0	0	0	0	0	0	0	0	3	10	0	0	0	0	10	0	0	0	0	0	0	0	0	0	0	0	0	0	0	0	0	0	0	0	Bacteria;Proteobacteria;Alphaproteobacteria;Rhodobacterales;Rhodobacteraceae;Paracoccus;Unassigned
Zotu79	0	0	0	638	0	0	0	5	4	103	5	195	418	373	0	1	0	0	0	260	0	21	0	141	78	248	0	0	0	0	0	0	86	37	191	0	596	Bacteria;Proteobacteria;Alphaproteobacteria;Rhodobacterales;Rhodobacteraceae;Planktomarina;Unassigned
Zotu869	0	0	0	0	0	0	0	2	0	0	0	0	14	0	0	0	0	0	0	0	0	0	0	0	0	0	0	0	0	0	0	0	2	10	0	0	59	Bacteria;Proteobacteria;Alphaproteobacteria;Rhodobacterales;Rhodobacteraceae;Pseudopelagicola;Pseudopelagicola gijangensis
Zotu1125	0	0	0	0	0	0	0	0	0	0	2	6	9	0	0	0	0	0	0	0	0	0	0	0	0	0	0	0	0	0	0	0	0	2	0	0	44	Bacteria;Proteobacteria;Alphaproteobacteria;Rhodobacterales;Rhodobacteraceae;Pseudoruegeria;Unassigned
Zotu791	0	0	0	0	0	0	0	0	0	0	2	0	14	0	0	0	0	0	0	0	0	0	0	0	0	0	0	0	0	0	0	0	36	0	0	22	31	Bacteria;Proteobacteria;Alphaproteobacteria;Rhodobacterales;Rhodobacteraceae;Pseudoruegeria;Unassigned
Zotu186	0	0	50	82	0	0	0	13	65	134	21	58	13	101	0	0	0	0	0	135	0	8	0	0	0	21	0	0	0	0	0	0	102	0	0	45	0	Bacteria;Proteobacteria;Alphaproteobacteria;Rhodobacterales;Rhodobacteraceae;Roseobacter Clade NAC11-7 lineage;Unassigned
Zotu62	0	0	5010	35	0	0	0	0	0	0	0	0	0	0	0	0	0	0	0	0	0	0	0	0	0	0	0	0	0	0	0	0	0	0	0	0	0	Bacteria;Proteobacteria;Alphaproteobacteria;Rhodobacterales;Rhodobacteraceae;Roseobacter Clade NAC11-7 lineage;Unassigned
Zotu602	0	0	0	0	0	0	0	0	0	0	0	2	31	0	0	0	0	0	0	0	0	0	0	0	0	76	0	0	0	0	0	0	1	3	0	0	42	Bacteria;Proteobacteria;Alphaproteobacteria;Rhodobacterales;Rhodobacteraceae;Sedimentitalea;Unassigned
Zotu176	0	0	559	0	0	0	0	0	0	30	9	0	37	0	152	0	0	0	0	0	0	0	0	0	0	0	0	0	0	0	0	0	58	0	0	0	0	Bacteria;Proteobacteria;Alphaproteobacteria;Rhodobacterales;Rhodobacteraceae;Shimia;Unassigned
Zotu1059	0	0	0	6	0	0	0	0	0	30	6	1	6	0	0	0	0	0	14	0	0	0	0	0	0	0	0	0	0	0	0	0	0	0	0	0	0	Bacteria;Proteobacteria;Alphaproteobacteria;Rhodobacterales;Rhodobacteraceae;Sulfitobacter;Unassigned
Zotu1103	0	0	0	0	0	0	0	0	0	0	0	0	4	0	0	0	0	0	0	0	0	0	0	0	0	0	0	0	0	0	0	0	3	3	0	0	58	Bacteria;Proteobacteria;Alphaproteobacteria;Rhodobacterales;Rhodobacteraceae;Sulfitobacter;Unassigned
Zotu1182	0	0	0	47	0	0	0	0	0	0	0	4	0	0	0	0	0	0	0	0	0	0	0	0	0	0	0	0	0	0	0	0	0	0	0	0	0	Bacteria;Proteobacteria;Alphaproteobacteria;Rhodobacterales;Rhodobacteraceae;Sulfitobacter;Unassigned
Zotu1807	0	0	0	0	0	0	0	0	0	24	0	0	2	0	0	0	0	0	0	0	0	0	0	0	0	0	0	0	0	0	0	0	0	0	0	0	0	Bacteria;Proteobacteria;Alphaproteobacteria;Rhodobacterales;Rhodobacteraceae;Sulfitobacter;Unassigned
Zotu421	0	0	0	0	0	0	0	2	0	9	0	13	0	78	0	0	0	0	0	3	0	0	0	0	0	60	0	0	0	0	0	0	64	0	0	0	0	Bacteria;Proteobacteria;Alphaproteobacteria;Rhodobacterales;Rhodobacteraceae;Sulfitobacter;Unassigned
Zotu549	0	0	0	8	0	0	0	0	0	0	6	4	28	0	0	0	0	0	0	0	0	0	0	0	0	0	0	0	0	0	0	0	113	0	0	0	0	Bacteria;Proteobacteria;Alphaproteobacteria;Rhodobacterales;Rhodobacteraceae;Sulfitobacter;Unassigned
Zotu737	0	0	0	0	0	0	0	0	0	65	24	3	0	0	0	0	0	0	0	0	0	0	0	0	0	0	0	0	0	0	0	0	0	0	0	0	18	Bacteria;Proteobacteria;Alphaproteobacteria;Rhodobacterales;Rhodobacteraceae;Sulfitobacter;Unassigned
Zotu1189	0	0	0	20	0	0	0	0	0	0	0	0	36	0	0	0	0	0	0	0	0	0	0	0	0	0	0	0	0	0	0	0	0	0	0	0	0	Bacteria;Proteobacteria;Alphaproteobacteria;Rhodobacterales;Rhodobacteraceae;Tateyamaria;Unassigned
Zotu363	0	0	0	0	0	0	0	0	0	0	0	0	23	7	0	0	0	0	0	0	0	0	0	0	0	141	0	0	0	0	0	0	0	2	0	0	87	Bacteria;Proteobacteria;Alphaproteobacteria;Rhodobacterales;Rhodobacteraceae;Tateyamaria;Unassigned
Zotu426	0	0	7	0	0	0	0	0	0	0	0	0	14	55	0	0	0	0	0	0	0	0	0	0	0	0	0	80	0	0	0	0	19	8	0	0	16	Bacteria;Proteobacteria;Alphaproteobacteria;Rhodobacterales;Rhodobacteraceae;Tateyamaria;Unassigned
Zotu1090	0	0	0	49	0	0	0	0	0	0	0	0	1	0	0	0	0	0	0	0	0	1	0	0	0	0	0	0	0	0	0	0	0	0	0	0	0	Bacteria;Proteobacteria;Alphaproteobacteria;Rhodobacterales;Rhodobacteraceae;Unassigned;Unassigned
Zotu1207	0	0	0	0	0	0	0	0	0	0	0	6	6	0	0	0	0	0	0	0	0	0	0	0	0	52	0	0	0	0	0	0	0	0	0	0	0	Bacteria;Proteobacteria;Alphaproteobacteria;Rhodobacterales;Rhodobacteraceae;Unassigned;Unassigned
Zotu1498	0	0	0	0	0	0	0	0	0	0	0	0	7	0	0	0	0	0	0	0	0	0	0	0	0	0	0	0	0	0	0	0	29	0	0	0	0	Bacteria;Proteobacteria;Alphaproteobacteria;Rhodobacterales;Rhodobacteraceae;Unassigned;Unassigned
Zotu1626	0	0	0	0	0	0	0	0	0	0	0	7	0	0	0	0	0	0	0	0	0	0	0	0	0	0	0	0	0	0	0	0	0	0	0	0	29	Bacteria;Proteobacteria;Alphaproteobacteria;Rhodobacterales;Rhodobacteraceae;Unassigned;Unassigned
Zotu167	0	0	0	604	0	0	0	0	0	0	0	0	0	0	0	0	0	0	0	81	0	9	0	254	0	0	0	0	0	0	0	0	0	0	0	0	0	Bacteria;Proteobacteria;Alphaproteobacteria;Rhodobacterales;Rhodobacteraceae;Unassigned;Unassigned
Zotu169	0	0	0	0	0	0	0	0	0	21	1	0	7	0	0	0	0	0	0	0	0	2	0	0	0	676	0	101	0	0	0	0	182	3	0	0	28	Bacteria;Proteobacteria;Alphaproteobacteria;Rhodobacterales;Rhodobacteraceae;Unassigned;Unassigned
Zotu1718	0	0	0	0	0	0	0	0	0	0	0	6	5	0	0	0	0	0	0	0	0	0	0	0	0	0	0	0	0	0	0	0	0	7	0	0	9	Bacteria;Proteobacteria;Alphaproteobacteria;Rhodobacterales;Rhodobacteraceae;Unassigned;Unassigned
Zotu194	0	0	0	331	0	0	0	0	8	23	5	52	62	144	0	0	0	3	0	82	0	2	0	0	0	0	0	0	0	0	0	0	0	0	0	0	0	Bacteria;Proteobacteria;Alphaproteobacteria;Rhodobacterales;Rhodobacteraceae;Unassigned;Unassigned
Zotu2162	0	0	0	0	0	0	0	0	0	0	0	0	9	0	0	0	0	0	0	0	0	0	0	0	0	14	0	0	0	0	0	0	0	0	0	0	0	Bacteria;Proteobacteria;Alphaproteobacteria;Rhodobacterales;Rhodobacteraceae;Unassigned;Unassigned
Zotu233	0	0	0	45	0	0	0	17	85	87	28	8	6	0	0	18	200	0	0	0	0	1	0	0	1	0	0	0	0	0	0	0	0	0	0	0	13	Bacteria;Proteobacteria;Alphaproteobacteria;Rhodobacterales;Rhodobacteraceae;Unassigned;Unassigned
Zotu300	0	0	0	3	0	0	0	0	0	0	19	4	46	0	0	0	0	0	0	0	0	3	0	0	162	152	0	0	0	0	0	0	0	0	0	0	0	Bacteria;Proteobacteria;Alphaproteobacteria;Rhodobacterales;Rhodobacteraceae;Unassigned;Unassigned
Zotu412	0	0	0	0	0	0	0	0	25	0	13	13	14	0	0	0	0	0	0	0	0	0	0	0	0	169	0	0	0	0	0	0	0	3	0	0	0	Bacteria;Proteobacteria;Alphaproteobacteria;Rhodobacterales;Rhodobacteraceae;Unassigned;Unassigned
Zotu459	0	0	13	8	0	0	0	0	0	0	0	1	16	17	0	0	0	0	0	0	0	0	0	0	0	99	0	0	0	0	0	0	34	3	0	0	20	Bacteria;Proteobacteria;Alphaproteobacteria;Rhodobacterales;Rhodobacteraceae;Unassigned;Unassigned
Zotu512	0	0	192	0	0	0	0	0	0	20	3	6	0	0	0	0	0	0	0	0	0	0	0	0	0	0	0	0	0	0	0	0	0	0	0	0	0	Bacteria;Proteobacteria;Alphaproteobacteria;Rhodobacterales;Rhodobacteraceae;Unassigned;Unassigned
Zotu534	0	0	0	0	0	0	0	0	0	0	8	14	24	0	0	0	0	0	0	0	0	1	0	0	0	53	0	0	0	0	0	0	0	2	0	0	73	Bacteria;Proteobacteria;Alphaproteobacteria;Rhodobacterales;Rhodobacteraceae;Unassigned;Unassigned
Zotu596	0	0	0	0	0	0	0	0	0	0	0	0	91	0	0	0	0	0	0	0	0	0	0	0	0	56	0	0	0	0	0	0	0	0	7	0	0	Bacteria;Proteobacteria;Alphaproteobacteria;Rhodobacterales;Rhodobacteraceae;Unassigned;Unassigned
Zotu653	0	0	0	0	0	0	0	0	0	0	0	0	6	46	0	0	0	0	0	0	0	0	0	0	0	0	0	0	0	0	0	0	0	3	0	45	11	Bacteria;Proteobacteria;Alphaproteobacteria;Rhodobacterales;Rhodobacteraceae;Unassigned;Unassigned
Zotu685	0	0	0	0	0	0	0	0	0	0	0	4	8	0	0	0	0	0	0	0	0	0	0	0	0	91	0	2	0	0	0	0	18	0	0	0	39	Bacteria;Proteobacteria;Alphaproteobacteria;Rhodobacterales;Rhodobacteraceae;Unassigned;Unassigned
Zotu694	0	0	0	0	0	0	0	0	0	0	0	11	3	0	0	0	0	0	0	0	0	0	0	0	0	0	0	0	0	0	0	0	0	2	0	0	105	Bacteria;Proteobacteria;Alphaproteobacteria;Rhodobacterales;Rhodobacteraceae;Unassigned;Unassigned
Zotu751	0	0	25	0	0	0	0	0	0	73	12	2	6	0	0	0	0	0	0	0	0	0	0	0	0	0	0	0	0	0	0	0	0	0	0	0	0	Bacteria;Proteobacteria;Alphaproteobacteria;Rhodobacterales;Rhodobacteraceae;Unassigned;Unassigned
Zotu842	0	0	4	18	0	0	0	0	0	3	0	0	25	0	0	0	0	0	0	0	0	0	0	0	0	0	0	0	0	0	0	0	0	6	0	0	34	Bacteria;Proteobacteria;Alphaproteobacteria;Rhodobacterales;Rhodobacteraceae;Unassigned;Unassigned
Zotu867	0	0	0	0	0	0	0	0	0	0	0	1	0	0	0	0	0	0	0	0	0	0	0	0	108	0	0	0	0	0	0	0	0	0	0	0	0	Bacteria;Proteobacteria;Alphaproteobacteria;Rhodobacterales;Rhodobacteraceae;Unassigned;Unassigned
Zotu1120	0	0	0	0	0	0	0	0	0	0	0	0	0	54	0	0	0	0	0	3	0	0	0	0	0	0	0	0	0	0	0	0	0	0	0	0	0	Bacteria;Proteobacteria;Alphaproteobacteria;Rhodobacterales;Rhodobacteraceae;Yoonia-Loktanella;Unassigned
Zotu1945	0	0	0	0	0	0	0	0	14	0	3	0	0	0	0	0	0	0	0	0	0	0	0	0	0	0	0	0	0	0	0	0	0	0	0	0	0	Bacteria;Proteobacteria;Alphaproteobacteria;Rhodobacterales;Rhodobacteraceae;Yoonia-Loktanella;Unassigned
Zotu465	0	0	0	77	0	0	0	0	0	0	18	23	21	47	0	0	0	0	0	0	0	2	0	0	0	0	0	0	0	0	0	0	0	0	0	0	0	Bacteria;Proteobacteria;Alphaproteobacteria;Rhodobacterales;Rhodobacteraceae;Yoonia-Loktanella;Unassigned
Zotu999	0	0	0	30	0	0	0	0	0	0	0	0	3	35	0	0	0	0	0	0	0	0	0	0	0	0	0	0	0	0	0	0	0	0	0	0	0	Bacteria;Proteobacteria;Alphaproteobacteria;Rhodospirillales;AEGEAN-169 Marine Group;Unassigned;Unassigned
Zotu709	0	0	0	68	0	0	0	2	0	0	0	3	0	0	0	0	0	0	0	32	0	0	0	0	0	0	0	0	0	0	0	0	0	0	0	0	0	Bacteria;Proteobacteria;Alphaproteobacteria;Rhodospirillales;Magnetospiraceae;Unassigned;Unassigned
Zotu540	0	0	0	0	0	0	0	0	7	0	0	0	0	0	0	0	0	0	0	0	0	0	0	0	0	0	0	0	0	0	0	0	0	0	0	182	0	Bacteria;Proteobacteria;Alphaproteobacteria;Rhodospirillales;Unassigned;Unassigned;Unassigned
Zotu992	0	0	0	0	0	0	0	6	10	30	0	0	0	15	0	0	0	0	0	0	0	0	0	0	0	0	0	0	0	0	0	0	0	22	0	0	0	Bacteria;Proteobacteria;Alphaproteobacteria;Rickettsiales;Fokiniaceae;MD3-55;Unassigned
Zotu1214	0	0	0	0	0	0	0	0	0	0	6	0	0	0	0	0	0	0	0	0	0	0	0	0	0	0	0	9	0	0	0	0	0	0	0	42	0	Bacteria;Proteobacteria;Alphaproteobacteria;Rickettsiales;Rickettsiaceae;Candidatus Megaira;Unassigned
Zotu1642	0	0	0	0	0	0	0	1	0	0	0	0	0	0	0	0	28	0	0	0	0	0	0	0	0	0	0	0	0	0	0	0	0	0	0	0	0	Bacteria;Proteobacteria;Alphaproteobacteria;Rickettsiales;Rickettsiaceae;Candidatus Megaira;Unassigned
Zotu282	0	0	0	0	0	0	0	4	91	99	24	0	0	0	0	0	0	0	0	0	0	0	0	0	0	0	0	0	0	0	0	0	0	0	0	166	0	Bacteria;Proteobacteria;Alphaproteobacteria;Rickettsiales;Rickettsiaceae;Candidatus Megaira;Unassigned
Zotu437	0	0	0	0	0	0	0	8	136	0	18	0	0	0	0	13	0	0	0	0	0	0	0	0	0	0	0	0	0	0	0	0	0	0	0	0	0	Bacteria;Proteobacteria;Alphaproteobacteria;Rickettsiales;Rickettsiaceae;Candidatus Megaira;Unassigned
Zotu845	0	0	0	0	0	0	0	7	73	0	0	0	0	0	0	0	0	0	0	0	0	0	0	0	0	0	0	0	0	0	0	0	0	0	0	0	0	Bacteria;Proteobacteria;Alphaproteobacteria;Rickettsiales;Rickettsiaceae;Candidatus Megaira;Unassigned
Zotu1425	0	0	0	0	0	0	0	0	0	0	0	0	4	0	0	0	0	0	0	0	0	0	0	0	0	45	0	0	0	0	0	0	0	0	0	0	0	Bacteria;Proteobacteria;Alphaproteobacteria;Rickettsiales;Rickettsiales S25-593;Unassigned;Unassigned
Zotu715	0	0	0	0	0	0	0	0	0	0	0	0	0	0	0	0	0	0	0	0	0	0	0	0	0	66	0	0	0	0	0	0	48	0	0	0	0	Bacteria;Proteobacteria;Alphaproteobacteria;Rickettsiales;Rickettsiales SM2D12;Unassigned;Unassigned
Zotu191	0	0	0	0	0	0	0	0	0	0	0	0	0	0	0	0	0	0	0	0	0	0	0	0	0	568	0	87	0	0	0	0	137	0	0	0	0	Bacteria;Proteobacteria;Alphaproteobacteria;Rickettsiales;Unassigned;Unassigned;Unassigned
Zotu1935	0	0	0	2	0	0	0	0	0	0	0	5	6	7	0	0	0	0	0	10	0	1	0	0	0	0	0	0	0	0	0	0	0	0	0	0	0	Bacteria;Proteobacteria;Alphaproteobacteria;SAR11 Clade;SAR 11 Clade I;SAR 11 Clade Ia;Unassigned
Zotu891	0	0	0	12	0	0	0	0	0	2	0	7	2	57	0	0	0	0	0	5	0	0	0	0	0	4	0	0	0	0	0	0	0	0	0	0	0	Bacteria;Proteobacteria;Alphaproteobacteria;SAR11 Clade;SAR 11 Clade I;SAR 11 Clade Ia;Unassigned
Zotu2318	0	0	0	3	0	0	0	0	0	0	0	0	0	0	0	0	0	0	0	0	0	0	0	0	0	0	0	0	0	0	0	0	10	0	0	0	0	Bacteria;Proteobacteria;Alphaproteobacteria;SAR11 Clade;SAR 11 Clade II;Unassigned;Unassigned
Zotu1608	0	0	0	0	0	0	0	0	0	0	7	53	0	0	0	0	0	0	0	0	0	0	0	0	0	0	0	0	0	0	0	0	0	0	0	0	0	Bacteria;Proteobacteria;Alphaproteobacteria;Sphingomonadales;Sphingomonadaceae;Altererythrobacter;Altererythrobacter namhicola
Zotu1476	0	0	0	22	0	0	0	0	0	0	8	0	0	0	0	0	0	0	0	0	0	0	0	0	0	0	0	0	0	0	0	0	25	2	0	0	0	Bacteria;Proteobacteria;Alphaproteobacteria;Sphingomonadales;Sphingomonadaceae;Erythrobacter;Unassigned
Zotu1828	0	0	0	0	0	0	0	0	15	0	0	1	3	0	0	0	0	0	0	0	0	0	0	0	0	0	0	0	0	0	0	0	0	0	0	0	0	Bacteria;Proteobacteria;Alphaproteobacteria;Sphingomonadales;Sphingomonadaceae;Erythrobacter;Unassigned
Zotu657	0	32	0	0	0	0	0	0	0	0	0	0	0	0	0	0	0	0	0	0	0	0	0	0	0	0	0	22	0	0	0	0	11	0	0	45	5	Bacteria;Proteobacteria;Alphaproteobacteria;Sphingomonadales;Sphingomonadaceae;Sphingomonas;Sphingomonas faeni
Zotu797	0	0	25	0	0	0	0	0	0	0	0	0	0	0	0	0	71	0	0	0	0	0	0	0	0	0	0	0	0	0	0	0	0	0	0	0	0	Bacteria;Proteobacteria;Alphaproteobacteria;Sphingomonadales;Sphingomonadaceae;Unassigned;Unassigned
Zotu2033	0	0	0	18	0	0	0	0	0	0	0	3	0	0	0	0	0	0	0	0	0	0	0	0	0	0	0	0	0	0	0	0	0	0	0	0	0	Bacteria;Proteobacteria;Alphaproteobacteria;Thalassobaculales;Nisaeaceae;OM75 Clade;Unassigned
Zotu149	0	0	1008	49	0	0	0	0	0	0	0	0	0	0	0	0	0	0	0	0	0	0	0	0	0	0	0	0	0	0	0	0	0	0	0	0	0	Bacteria;Proteobacteria;Gammaproteobacteria;Arenicellales;Arenicellaceae;Arenicella;Unassigned
Zotu522	0	0	0	54	0	0	0	0	8	17	0	0	0	0	0	0	0	0	0	89	0	4	0	0	0	0	0	0	0	0	0	0	0	0	0	0	0	Bacteria;Proteobacteria;Gammaproteobacteria;Arenicellales;Arenicellaceae;Arenicella;Unassigned
Zotu373	0	0	224	17	0	0	0	0	0	0	0	11	2	0	0	0	0	0	0	0	0	0	0	0	0	0	0	0	0	0	0	0	0	0	0	0	0	Bacteria;Proteobacteria;Gammaproteobacteria;Arenicellales;Arenicellaceae;HTCC5015;Unassigned
Zotu633	0	0	0	0	0	0	0	0	0	0	0	0	17	15	0	0	0	0	0	0	0	0	0	0	0	42	0	0	0	0	0	0	36	0	0	0	37	Bacteria;Proteobacteria;Gammaproteobacteria;Arenicellales;Arenicellaceae;Unassigned;Unassigned
Zotu212	0	0	0	0	0	0	0	0	0	0	0	0	674	3	0	0	0	0	0	0	0	0	0	0	0	0	0	0	0	0	0	0	0	0	0	0	0	Bacteria;Proteobacteria;Gammaproteobacteria;Burkholderiales;Alcaligenaceae;Achromobacter;Unassigned
Zotu1254	0	0	0	0	0	0	0	0	0	0	0	0	8	47	0	0	0	0	0	0	0	0	0	0	0	0	0	0	0	0	0	0	0	2	0	0	0	Bacteria;Proteobacteria;Gammaproteobacteria;Burkholderiales;Alcaligenaceae;Verticiella;Unassigned
Zotu95	0	0	8	0	0	0	0	0	0	0	0	9	0	0	0	0	0	0	0	0	0	0	0	0	1966	0	0	19	0	118	0	0	0	60	0	122	14	Bacteria;Proteobacteria;Gammaproteobacteria;Burkholderiales;Burkholderiaceae;Burkholderia-Caballeronia-Paraburkholderia;Unassigned
Zotu235	0	0	0	0	0	0	0	0	3	0	0	0	0	0	14	0	0	0	0	0	328	0	0	0	0	0	0	13	8	172	0	0	0	0	2	0	0	Bacteria;Proteobacteria;Gammaproteobacteria;Burkholderiales;Burkholderiaceae;Ralstonia;Unassigned
Zotu553	0	0	0	0	0	0	0	0	0	0	0	0	0	0	0	9	0	0	0	0	92	0	0	0	0	0	0	0	0	0	54	0	0	0	0	0	0	Bacteria;Proteobacteria;Gammaproteobacteria;Burkholderiales;Burkholderiaceae;Ralstonia;Unassigned
Zotu1440	0	0	0	0	0	0	0	0	0	0	0	0	0	0	0	0	0	0	0	0	0	0	0	0	0	0	0	0	0	0	0	0	0	2	43	0	0	Bacteria;Proteobacteria;Gammaproteobacteria;Burkholderiales;Comamonadaceae;Tepidimonas;Unassigned
Zotu44	901	0	24	79	182	43	39	0	24	25	5	8	11	42	357	34	270	74	40	15	577	0	839	337	691	145	548	145	187	421	369	449	0	4	138	70	13	Bacteria;Proteobacteria;Gammaproteobacteria;Burkholderiales;Comamonadaceae;Unassigned;Unassigned
Zotu940	0	0	0	0	0	26	0	0	0	1	0	0	0	0	1	0	0	0	0	0	0	0	0	0	0	0	0	42	0	0	0	0	0	0	0	0	0	Bacteria;Proteobacteria;Gammaproteobacteria;Burkholderiales;Comamonadaceae;Unassigned;Unassigned
Zotu1756	0	0	0	0	0	0	0	0	0	27	0	0	0	0	0	0	0	0	0	1	0	0	0	0	0	0	0	0	0	0	0	0	0	4	0	0	15	Bacteria;Proteobacteria;Gammaproteobacteria;Burkholderiales;Gallionellaceae;Unassigned;Unassigned
Zotu587	0	0	0	14	0	0	0	0	0	25	0	22	13	0	0	0	0	0	0	80	0	0	0	0	0	0	0	0	0	0	0	0	0	0	0	0	0	Bacteria;Proteobacteria;Gammaproteobacteria;Burkholderiales;Methylophilaceae;OM43 Clade;Unassigned
Zotu1454	0	0	0	0	0	0	0	0	0	0	0	10	14	25	0	0	0	0	0	0	0	0	0	0	0	0	0	0	0	0	0	0	0	0	0	0	0	Bacteria;Proteobacteria;Gammaproteobacteria;Burkholderiales;Nitrosomonadaceae;IS-44;Unassigned
Zotu60	0	0	0	0	0	0	0	527	2170	856	2186	0	0	0	0	0	0	0	0	51	0	0	0	0	0	0	0	0	0	0	0	0	0	0	0	0	0	Bacteria;Proteobacteria;Gammaproteobacteria;Burkholderiales;Oxalobacteraceae;Candidatus Zinderia;Unassigned
Zotu1802	0	0	0	0	0	20	0	0	0	0	0	0	0	0	0	0	0	0	0	0	0	0	0	0	0	0	0	0	0	0	0	0	7	0	0	0	0	Bacteria;Proteobacteria;Gammaproteobacteria;Burkholderiales;Oxalobacteraceae;Massilia;Unassigned
Zotu1403	0	0	0	2	0	41	0	0	0	0	0	4	0	0	0	0	0	0	0	0	0	0	0	0	0	0	0	0	0	0	0	0	0	0	0	0	0	Bacteria;Proteobacteria;Gammaproteobacteria;Burkholderiales;Oxalobacteraceae;Unassigned;Unassigned
Zotu520	0	0	0	0	0	0	0	0	0	0	0	0	0	0	0	0	0	0	0	0	0	0	93	0	0	0	0	0	0	0	0	0	0	0	0	58	0	Bacteria;Proteobacteria;Gammaproteobacteria;Burkholderiales;Rhodocyclaceae;Azospira;Unassigned
Zotu262	0	0	0	0	0	55	0	0	0	0	0	7	1	0	0	0	0	0	0	0	0	0	0	0	177	0	0	0	0	0	0	0	80	0	144	0	0	Bacteria;Proteobacteria;Gammaproteobacteria;Burkholderiales;Sutterellaceae;Parasutterella;Unassigned
Zotu12	0	0	616	759	0	774	0	11367	617	3148	15772	0	17	0	0	333	255	0	0	218	0	20	0	542	0	0	0	0	0	0	0	0	0	0	0	245	0	Bacteria;Proteobacteria;Gammaproteobacteria;Chromatiales;Sedimenticolaceae;Unassigned;Unassigned
Zotu1057	0	0	0	0	0	0	0	0	0	0	0	0	10	0	0	0	0	0	0	0	0	0	0	0	0	57	0	0	0	0	0	0	10	0	0	0	0	Bacteria;Proteobacteria;Gammaproteobacteria;Coxiellales;Coxiellaceae;Coxiella;Unassigned
Zotu1518	0	0	0	0	0	0	0	0	0	0	0	0	3	44	0	0	0	0	0	0	0	0	0	0	0	0	0	0	0	0	0	0	0	0	0	0	0	Bacteria;Proteobacteria;Gammaproteobacteria;Coxiellales;Coxiellaceae;Coxiella;Unassigned
Zotu1563	0	0	0	0	0	0	0	0	0	0	0	0	6	0	0	0	0	0	0	0	0	0	0	0	0	0	0	0	0	0	0	0	70	0	0	0	0	Bacteria;Proteobacteria;Gammaproteobacteria;Coxiellales;Coxiellaceae;Coxiella;Unassigned
Zotu1682	0	0	0	0	0	0	0	0	0	0	0	0	4	0	0	0	0	0	0	0	0	0	0	0	0	0	0	0	0	0	0	0	34	3	0	0	0	Bacteria;Proteobacteria;Gammaproteobacteria;Coxiellales;Coxiellaceae;Coxiella;Unassigned
Zotu2012	0	0	0	0	0	0	0	0	0	0	0	0	18	0	0	0	0	0	0	0	0	0	0	0	0	0	0	0	0	0	0	0	0	0	0	0	7	Bacteria;Proteobacteria;Gammaproteobacteria;Coxiellales;Coxiellaceae;Coxiella;Unassigned
Zotu2106	0	0	0	0	0	0	0	0	0	0	1	0	20	0	0	0	0	0	0	0	0	0	0	0	0	0	0	0	0	0	0	0	0	0	0	0	0	Bacteria;Proteobacteria;Gammaproteobacteria;Coxiellales;Coxiellaceae;Coxiella;Unassigned
Zotu396	0	0	0	0	0	0	0	0	0	0	0	0	33	0	0	0	0	0	0	0	0	0	0	0	0	271	0	0	0	0	0	0	0	0	0	0	0	Bacteria;Proteobacteria;Gammaproteobacteria;Coxiellales;Coxiellaceae;Coxiella;Unassigned
Zotu407	0	0	0	0	0	0	0	0	0	0	0	0	2	0	0	0	0	0	0	0	0	0	0	0	279	0	0	0	0	0	0	0	3	0	0	0	0	Bacteria;Proteobacteria;Gammaproteobacteria;Coxiellales;Coxiellaceae;Coxiella;Unassigned
Zotu785	0	0	0	0	0	0	0	0	0	0	0	0	30	0	0	0	0	0	0	0	0	0	0	0	0	71	0	0	0	0	0	0	0	0	0	0	0	Bacteria;Proteobacteria;Gammaproteobacteria;Coxiellales;Coxiellaceae;Coxiella;Unassigned
Zotu1428	0	0	0	0	0	0	0	0	0	0	0	9	28	0	0	0	0	0	0	0	0	0	0	0	0	0	0	0	0	0	0	0	0	0	0	0	22	Bacteria;Proteobacteria;Gammaproteobacteria;Ectothiorhodospirales;Ectothiorhodospiraceae;Thiogranum;Unassigned
Zotu2336	0	0	0	0	0	0	0	0	0	0	0	0	0	0	0	0	0	0	0	0	0	0	0	0	0	0	0	0	0	0	0	0	7	0	0	0	8	Bacteria;Proteobacteria;Gammaproteobacteria;Ectothiorhodospirales;Ectothiorhodospiraceae;Thiogranum;Unassigned
Zotu2133	0	0	0	0	0	0	0	0	0	0	0	0	5	0	0	0	0	0	0	0	0	0	0	0	0	0	0	0	0	0	0	0	0	0	0	0	13	Bacteria;Proteobacteria;Gammaproteobacteria;Ectothiorhodospirales;Ectothiorhodospiraceae;Unassigned;Unassigned
Zotu802	0	0	0	0	0	0	0	2	0	0	0	0	6	83	0	0	0	0	0	0	0	0	0	0	0	0	0	0	0	0	0	0	0	0	0	0	0	Bacteria;Proteobacteria;Gammaproteobacteria;Ectothiorhodospirales;Ectothiorhodospiraceae;Unassigned;Unassigned
Zotu598	0	0	0	50	0	0	0	2	0	13	0	41	0	20	0	0	0	0	0	0	0	4	0	0	0	0	0	0	0	0	0	0	0	0	0	0	0	Bacteria;Proteobacteria;Gammaproteobacteria;Enterobacterales;Alteromonadaceae;Aliiglaciecola;Unassigned
Zotu405	0	0	45	0	0	16	0	0	0	0	0	0	0	0	0	0	0	0	0	0	0	0	0	153	0	0	0	0	0	0	0	0	0	0	0	21	0	Bacteria;Proteobacteria;Gammaproteobacteria;Enterobacterales;Alteromonadaceae;Alishewanella;Unassigned
Zotu1599	0	0	0	0	0	0	0	0	0	0	7	19	1	7	0	0	0	0	0	0	0	0	0	0	0	0	0	0	0	0	0	0	0	0	0	0	0	Bacteria;Proteobacteria;Gammaproteobacteria;Enterobacterales;Alteromonadaceae;Alteromonas;Unassigned
Zotu605	0	0	6	0	0	0	0	0	0	0	0	0	0	0	0	0	0	0	0	0	0	0	0	0	0	0	0	0	0	0	0	0	0	103	0	0	20	Bacteria;Proteobacteria;Gammaproteobacteria;Enterobacterales;Alteromonadaceae;Alteromonas;Unassigned
Zotu1447	0	0	0	30	0	0	0	0	0	0	0	5	0	0	0	0	0	0	0	0	0	0	0	0	0	0	0	0	0	0	0	0	0	0	0	0	0	Bacteria;Proteobacteria;Gammaproteobacteria;Enterobacterales;Alteromonadaceae;Catenovulum;Catenovulum maritimum
Zotu2087	0	0	0	0	0	0	0	0	0	0	0	6	0	14	0	0	0	0	0	0	0	0	0	0	0	0	0	0	0	0	0	0	0	0	0	0	0	Bacteria;Proteobacteria;Gammaproteobacteria;Enterobacterales;Alteromonadaceae;Paraglaciecola;Unassigned
Zotu259	0	0	0	0	0	0	0	2	0	41	5	165	4	26	175	0	0	0	0	80	0	0	0	0	0	0	0	0	0	0	0	0	0	0	0	0	0	Bacteria;Proteobacteria;Gammaproteobacteria;Enterobacterales;Alteromonadaceae;Paraglaciecola;Unassigned
Zotu1159	0	0	0	0	0	0	0	0	0	0	0	17	6	59	0	0	0	0	0	0	0	0	0	0	0	0	0	0	0	0	0	0	0	0	0	0	0	Bacteria;Proteobacteria;Gammaproteobacteria;Enterobacterales;Alteromonadaceae;Rheinheimera;Unassigned
Zotu2182	0	0	0	0	0	0	0	5	7	0	0	17	0	0	0	0	0	0	0	0	0	0	0	0	0	0	0	0	0	0	0	0	0	0	0	0	0	Bacteria;Proteobacteria;Gammaproteobacteria;Enterobacterales;Alteromonadaceae;Unassigned;Unassigned
Zotu427	0	0	0	5	0	0	0	0	0	0	0	32	0	74	0	0	0	0	0	17	0	3	0	85	0	0	0	0	0	0	0	0	0	0	0	0	12	Bacteria;Proteobacteria;Gammaproteobacteria;Enterobacterales;Alteromonadaceae;Unassigned;Unassigned
Zotu410	0	0	125	0	0	0	0	0	0	0	0	57	0	0	0	0	0	0	0	0	0	0	0	0	0	0	0	0	0	0	0	0	0	2	0	0	27	Bacteria;Proteobacteria;Gammaproteobacteria;Enterobacterales;Colwelliaceae;Colwellia;Colwellia beringensis
Zotu136	0	0	18	84	0	0	0	0	0	14	0	837	13	93	0	0	0	0	0	24	0	0	0	0	0	60	0	0	0	0	0	0	29	0	0	0	10	Bacteria;Proteobacteria;Gammaproteobacteria;Enterobacterales;Colwelliaceae;Colwellia;Unassigned
Zotu160	0	0	276	31	0	0	0	4	22	105	0	243	17	15	0	0	0	0	0	77	0	0	0	0	0	0	0	0	0	0	0	0	0	21	0	0	176	Bacteria;Proteobacteria;Gammaproteobacteria;Enterobacterales;Colwelliaceae;Colwellia;Unassigned
Zotu1995	0	0	0	0	0	0	0	0	0	0	0	25	0	0	0	0	0	0	0	3	0	0	0	0	0	0	0	0	0	0	0	0	0	0	0	0	0	Bacteria;Proteobacteria;Gammaproteobacteria;Enterobacterales;Colwelliaceae;Colwellia;Unassigned
Zotu22	0	0	26	183	2	1530	18	4249	4267	3015	952	1650	175	117	683	441	693	0	0	82	0	12	0	169	4	199	0	1	0	0	0	0	234	0	0	155	1	Bacteria;Proteobacteria;Gammaproteobacteria;Enterobacterales;Colwelliaceae;Colwellia;Unassigned
Zotu2291	0	0	0	6	0	0	0	0	0	2	0	76	0	1	0	0	0	0	0	0	0	2	0	0	0	2	0	0	0	0	0	0	0	0	0	0	2	Bacteria;Proteobacteria;Gammaproteobacteria;Enterobacterales;Colwelliaceae;Colwellia;Unassigned
Zotu309	0	0	0	0	0	0	0	0	0	0	0	22	0	53	0	0	0	0	0	0	0	1	0	0	0	221	0	0	0	0	0	0	85	0	0	0	0	Bacteria;Proteobacteria;Gammaproteobacteria;Enterobacterales;Colwelliaceae;Colwellia;Unassigned
Zotu343	0	0	0	82	0	0	0	0	0	0	0	0	0	0	0	0	0	0	0	33	0	11	0	195	0	0	0	0	0	0	0	0	0	0	0	0	0	Bacteria;Proteobacteria;Gammaproteobacteria;Enterobacterales;Colwelliaceae;Colwellia;Unassigned
Zotu369	0	0	13	0	0	0	0	5	110	0	0	51	6	0	0	0	0	0	0	0	0	0	0	0	0	81	0	0	0	0	0	0	55	0	0	0	0	Bacteria;Proteobacteria;Gammaproteobacteria;Enterobacterales;Colwelliaceae;Colwellia;Unassigned
Zotu40	0	0	72	81	0	59	0	699	141	87	20	265	176	3	0	57	1	0	0	252	0	8	0	100	181	4556	0	233	0	0	0	0	2362	0	0	67	0	Bacteria;Proteobacteria;Gammaproteobacteria;Enterobacterales;Colwelliaceae;Colwellia;Unassigned
Zotu409	0	0	43	0	0	0	0	0	0	48	0	89	0	35	0	0	0	0	0	3	0	3	0	0	0	1	0	0	0	0	0	0	0	0	0	0	0	Bacteria;Proteobacteria;Gammaproteobacteria;Enterobacterales;Colwelliaceae;Colwellia;Unassigned
Zotu47	0	0	1	25	0	0	0	59	334	24	1	66	32	8	0	17	0	0	0	0	0	2	0	361	0	4546	0	447	0	0	0	0	1738	1	0	0	0	Bacteria;Proteobacteria;Gammaproteobacteria;Enterobacterales;Colwelliaceae;Colwellia;Unassigned
Zotu8	0	0	37	365	469	2449	759	12854	12579	9599	1834	4492	1151	423	1176	939	1128	204	0	458	0	29	0	18	300	710	117	8	0	0	0	0	876	4	0	791	17	Bacteria;Proteobacteria;Gammaproteobacteria;Enterobacterales;Colwelliaceae;Colwellia;Unassigned
Zotu81	0	0	3	105	0	4	0	237	230	121	97	3134	151	366	2	7	3	0	0	13	0	1	0	0	0	18	0	0	0	0	0	0	48	4	0	9	0	Bacteria;Proteobacteria;Gammaproteobacteria;Enterobacterales;Colwelliaceae;Colwellia;Unassigned
Zotu94	0	0	119	185	0	51	0	9	8	370	0	411	103	0	90	0	0	0	0	18	0	9	0	449	0	469	0	0	0	0	0	0	84	5	0	0	0	Bacteria;Proteobacteria;Gammaproteobacteria;Enterobacterales;Colwelliaceae;Colwellia;Unassigned
Zotu511	0	0	0	0	0	0	0	0	0	0	0	112	7	60	0	0	0	0	0	0	0	1	0	0	0	0	0	0	0	0	0	0	0	0	0	0	0	Bacteria;Proteobacteria;Gammaproteobacteria;Enterobacterales;Colwelliaceae;Thalassomonas;Unassigned
Zotu1844	0	0	0	23	0	0	0	0	0	0	0	9	2	0	0	0	0	0	0	0	0	1	0	0	0	0	0	0	0	0	0	0	0	2	0	0	0	Bacteria;Proteobacteria;Gammaproteobacteria;Enterobacterales;Colwelliaceae;Thalassotalea;Unassigned
Zotu454	0	0	0	0	0	0	0	1	0	0	0	68	6	34	0	0	0	0	0	0	0	5	0	0	0	37	0	0	0	0	0	0	44	0	0	0	0	Bacteria;Proteobacteria;Gammaproteobacteria;Enterobacterales;Colwelliaceae;Thalassotalea;Unassigned
Zotu491	0	0	67	0	0	0	0	0	0	0	0	48	3	23	0	0	0	0	0	0	0	0	0	0	0	0	0	0	0	0	0	0	0	0	0	0	0	Bacteria;Proteobacteria;Gammaproteobacteria;Enterobacterales;Colwelliaceae;Thalassotalea;Unassigned
Zotu969	0	0	0	0	0	0	0	0	0	0	0	31	0	0	0	0	0	0	0	0	0	0	0	0	0	0	0	0	0	0	0	0	49	0	0	0	0	Bacteria;Proteobacteria;Gammaproteobacteria;Enterobacterales;Colwelliaceae;Thalassotalea;Unassigned
Zotu495	0	0	0	0	0	29	0	0	13	0	1	0	0	0	0	0	0	0	0	0	15	0	0	2	0	0	0	0	0	0	0	7	30	0	0	82	4	Bacteria;Proteobacteria;Gammaproteobacteria;Enterobacterales;Enterobacteriaceae;Escherichia-Shigella;Unassigned
Zotu268	317	0	0	0	0	0	0	0	0	0	0	0	1	5	0	5	0	0	0	0	0	0	0	0	0	0	0	29	0	0	0	82	43	0	0	0	0	Bacteria;Proteobacteria;Gammaproteobacteria;Enterobacterales;Enterobacteriaceae;Unassigned;Unassigned
Zotu478	0	0	0	11	0	0	0	0	0	0	0	0	0	0	0	0	0	0	0	0	0	0	0	0	0	0	0	0	0	0	0	215	0	1	0	0	0	Bacteria;Proteobacteria;Gammaproteobacteria;Enterobacterales;Enterobacteriaceae;Unassigned;Unassigned
Zotu1449	0	0	0	0	0	34	0	0	0	0	0	0	0	0	0	0	0	0	0	0	0	0	0	0	0	0	0	0	0	0	0	0	0	1	0	0	0	Bacteria;Proteobacteria;Gammaproteobacteria;Enterobacterales;Erwiniaceae;Pantoea;Unassigned
Zotu1853	0	0	0	0	0	0	0	0	0	0	0	20	0	0	0	0	0	0	0	0	0	0	0	0	0	0	0	0	0	0	0	0	0	1	0	0	0	Bacteria;Proteobacteria;Gammaproteobacteria;Enterobacterales;Idiomarinaceae;Idiomarina;Unassigned
Zotu1380	0	0	0	0	0	0	0	0	0	0	0	11	3	39	0	0	0	0	0	0	0	0	0	0	0	0	0	0	0	0	0	0	0	0	0	0	0	Bacteria;Proteobacteria;Gammaproteobacteria;Enterobacterales;Kangiellaceae;Aliikangiella;Unassigned
Zotu972	0	0	0	0	0	0	0	0	5	0	0	11	0	57	0	0	0	0	0	0	0	0	0	0	0	0	0	0	0	0	0	0	0	0	0	0	0	Bacteria;Proteobacteria;Gammaproteobacteria;Enterobacterales;Kangiellaceae;Aliikangiella;Unassigned
Zotu250	0	0	0	63	0	0	0	0	0	0	0	15	26	0	0	0	0	0	0	0	0	0	0	254	0	118	0	0	0	0	0	0	66	0	0	0	0	Bacteria;Proteobacteria;Gammaproteobacteria;Enterobacterales;Kangiellaceae;Kangiella;Unassigned
Zotu1628	0	0	0	0	0	0	0	0	0	0	4	0	7	16	0	0	0	0	0	0	0	0	0	0	0	0	0	0	0	0	0	0	0	0	0	0	0	Bacteria;Proteobacteria;Gammaproteobacteria;Enterobacterales;Kangiellaceae;Pleionea;Unassigned
Zotu1327	0	0	10	0	0	0	0	0	1	0	0	5	0	0	0	0	0	0	0	0	0	0	0	0	0	0	0	0	0	0	0	0	13	0	0	0	20	Bacteria;Proteobacteria;Gammaproteobacteria;Enterobacterales;Kangiellaceae;Unassigned;Unassigned
Zotu882	0	0	0	0	0	0	0	0	0	0	0	2	1	78	0	0	0	0	0	0	0	0	0	0	0	0	0	0	0	0	0	0	0	0	0	0	0	Bacteria;Proteobacteria;Gammaproteobacteria;Enterobacterales;Morganellaceae;Arsenophonus;Unassigned
Zotu35	0	0	0	0	46	290	0	835	3104	3828	6046	0	13	0	178	209	186	69	0	0	0	0	0	160	0	0	0	0	0	0	0	0	0	0	0	48	0	Bacteria;Proteobacteria;Gammaproteobacteria;Enterobacterales;Morganellaceae;Unassigned;Unassigned
Zotu48	0	0	0	17	0	0	0	473	1624	3075	3121	0	5	0	0	24	132	0	0	0	0	0	0	101	0	0	0	0	0	0	0	0	0	0	0	0	0	Bacteria;Proteobacteria;Gammaproteobacteria;Enterobacterales;Morganellaceae;Unassigned;Unassigned
Zotu49	0	0	0	28	0	0	0	406	1540	1711	4173	0	0	0	0	74	103	0	0	0	0	0	0	74	0	0	0	0	0	0	0	0	0	0	0	0	0	Bacteria;Proteobacteria;Gammaproteobacteria;Enterobacterales;Morganellaceae;Unassigned;Unassigned
Zotu39	0	0	0	405	0	0	0	2	30	296	6	8192	79	125	121	0	37	84	0	293	0	21	0	918	0	102	0	377	0	0	0	550	80	0	0	0	0	Bacteria;Proteobacteria;Gammaproteobacteria;Enterobacterales;Moritellaceae;Moritella;Unassigned
Zotu257	0	0	0	0	0	0	0	0	0	0	4	8	40	0	0	0	0	0	0	0	0	0	0	0	151	88	0	0	0	0	0	0	23	22	0	0	122	Bacteria;Proteobacteria;Gammaproteobacteria;Enterobacterales;Moritellaceae;Paramoritella;Unassigned
Zotu1191	0	0	0	5	0	0	0	1	0	10	4	8	0	158	0	0	0	0	0	4	0	0	0	0	0	0	0	0	0	0	0	0	0	0	0	0	0	Bacteria;Proteobacteria;Gammaproteobacteria;Enterobacterales;Pseudoalteromonadaceae;Pseudoalteromonas;Unassigned
Zotu16	0	86	153	7748	0	0	0	143	315	2971	250	10549	180	1820	305	1	34	15	0	1949	0	362	0	4680	0	38	0	0	0	0	0	0	51	2	0	6	14	Bacteria;Proteobacteria;Gammaproteobacteria;Enterobacterales;Pseudoalteromonadaceae;Pseudoalteromonas;Unassigned
Zotu75	0	0	12	396	0	0	0	35	14	125	2	3391	89	236	0	0	70	0	0	77	0	22	0	52	0	0	0	0	0	0	0	0	0	10	0	0	28	Bacteria;Proteobacteria;Gammaproteobacteria;Enterobacterales;Pseudoalteromonadaceae;Pseudoalteromonas;Unassigned
Zotu1089	0	0	0	0	0	0	0	0	0	0	0	21	0	35	0	0	0	0	0	0	0	0	0	0	0	0	0	0	0	0	0	0	0	0	0	0	0	Bacteria;Proteobacteria;Gammaproteobacteria;Enterobacterales;Pseudoalteromonadaceae;Unassigned;Unassigned
Zotu1940	0	0	0	14	0	0	0	0	0	0	0	5	0	0	0	0	0	0	0	0	0	0	0	0	0	0	0	0	0	0	0	0	0	0	0	0	0	Bacteria;Proteobacteria;Gammaproteobacteria;Enterobacterales;Pseudoalteromonadaceae;Unassigned;Unassigned
Zotu42	0	0	0	310	0	140	0	130	1958	1447	111	2292	789	68	349	885	578	82	0	242	0	13	0	0	0	53	0	0	0	0	0	0	62	0	0	86	219	Bacteria;Proteobacteria;Gammaproteobacteria;Enterobacterales;Psychromonadaceae;Psychromonas;Unassigned
Zotu745	0	0	0	50	0	0	0	8	0	0	0	100	5	0	0	0	0	0	0	0	0	0	0	0	0	0	0	0	0	0	0	0	28	7	0	0	133	Bacteria;Proteobacteria;Gammaproteobacteria;Enterobacterales;Psychromonadaceae;Psychromonas;Unassigned
Zotu960	0	0	0	18	0	0	0	0	1	0	0	47	8	0	0	0	0	0	0	0	0	2	0	16	0	0	0	0	0	0	0	0	0	0	0	0	0	Bacteria;Proteobacteria;Gammaproteobacteria;Enterobacterales;Shewanellaceae;Psychrobium;Unassigned
Zotu163	0	0	0	0	0	0	0	0	0	0	0	1	22	0	0	0	0	0	122	0	0	0	0	0	0	0	0	0	0	0	0	0	0	807	0	0	10	Bacteria;Proteobacteria;Gammaproteobacteria;Enterobacterales;Shewanellaceae;Shewanella;Unassigned
Zotu228	0	0	84	0	0	0	0	3	0	0	0	67	137	394	0	0	0	2	0	0	0	0	0	0	0	0	0	0	0	0	0	0	0	0	0	0	0	Bacteria;Proteobacteria;Gammaproteobacteria;Enterobacterales;Shewanellaceae;Shewanella;Unassigned
Zotu26	0	0	53	7	0	0	0	0	0	0	0	5	17207	0	0	0	0	0	0	0	0	0	0	0	0	0	0	0	0	0	0	0	0	0	0	0	9	Bacteria;Proteobacteria;Gammaproteobacteria;Enterobacterales;Shewanellaceae;Shewanella;Unassigned
Zotu144	0	0	0	41	127	0	0	263	9	117	70	0	1	0	0	0	0	28	0	107	0	0	0	0	0	58	0	0	0	0	0	0	0	0	0	343	0	Bacteria;Proteobacteria;Gammaproteobacteria;Enterobacterales;Unassigned;Unassigned;Unassigned
Zotu1799	0	0	0	7	0	0	0	59	46	8	2	103	2	2	0	0	0	0	0	4	0	0	0	0	0	6	0	0	0	0	0	0	0	0	0	0	0	Bacteria;Proteobacteria;Gammaproteobacteria;Enterobacterales;Vibrionaceae;Aliivibrio;Unassigned
Zotu1867	0	0	0	0	0	0	0	0	0	0	0	0	15	30	0	0	0	0	0	0	0	0	0	0	0	0	0	0	0	0	0	0	0	0	0	0	0	Bacteria;Proteobacteria;Gammaproteobacteria;Enterobacterales;Vibrionaceae;Enterovibrio;Unassigned
Zotu19	0	0	30	3349	21	42	158	954	3326	7267	4046	114	67	87	474	684	2377	185	0	501	0	144	0	308	0	68	0	0	0	0	0	38	8	0	0	1245	0	Bacteria;Proteobacteria;Gammaproteobacteria;Enterobacterales;Vibrionaceae;Photobacterium;Unassigned
Zotu20	0	0	0	100	0	72	0	26	253	587	479	46	59	19	0	9171	496	3668	0	33	0	244	0	134	1999	1949	442	465	0	0	0	0	1470	0	1	628	0	Bacteria;Proteobacteria;Gammaproteobacteria;Enterobacterales;Vibrionaceae;Photobacterium;Unassigned
Zotu68	0	0	0	415	23	6	0	48	145	1559	181	14	23	112	116	198	812	87	0	254	0	262	0	67	0	0	0	0	0	0	0	0	1	0	0	439	0	Bacteria;Proteobacteria;Gammaproteobacteria;Enterobacterales;Vibrionaceae;Photobacterium;Unassigned
Zotu2262	0	0	0	0	0	0	0	31	24	8	0	136	1	3	0	0	0	0	0	1	0	0	0	0	0	1	0	1	0	0	0	0	0	0	0	0	0	Bacteria;Proteobacteria;Gammaproteobacteria;Enterobacterales;Vibrionaceae;Unassigned;Unassigned
Zotu1	0	0	0	355	0	22	0	182	444	573	156	104	14	40	894	114519	78395	63322	0	225	0	4357	0	45335	1	65	0	1	0	0	1	0	43	2	0	165	29	Bacteria;Proteobacteria;Gammaproteobacteria;Enterobacterales;Vibrionaceae;Vibrio;Unassigned
Zotu267	0	0	0	68	0	0	0	4	87	243	28	0	16	0	0	0	0	0	0	0	0	0	0	0	0	0	0	0	0	0	0	0	0	0	0	0	0	Bacteria;Proteobacteria;Gammaproteobacteria;Enterobacterales;Vibrionaceae;Vibrio;Unassigned
Zotu4	0	0	633	19912	0	0	0	1551	7410	11179	439	23549	189	3127	3142	6	9757	372	0	8130	0	1889	0	8158	260	3742	0	1677	0	0	0	0	1409	21	0	103	58	Bacteria;Proteobacteria;Gammaproteobacteria;Enterobacterales;Vibrionaceae;Vibrio;Unassigned
Zotu746	0	0	0	0	0	0	0	9	8	50	0	0	0	0	0	0	31	0	0	0	0	0	0	0	0	0	0	0	0	0	0	0	0	0	0	0	0	Bacteria;Proteobacteria;Gammaproteobacteria;Francisellales;Francisellaceae;[Caedibacter] taeniospiralis Group;Cysteiniphilum litorale
Zotu1526	0	0	0	0	0	0	0	3	17	0	15	0	0	0	0	0	0	0	0	0	0	0	0	0	0	0	0	0	0	0	0	0	0	0	0	0	0	Bacteria;Proteobacteria;Gammaproteobacteria;Francisellales;Francisellaceae;[Caedibacter] taeniospiralis Group;Unassigned
Zotu521	0	0	0	0	0	114	0	0	0	0	0	0	0	0	0	0	0	0	0	0	0	0	0	0	0	0	0	0	0	0	0	0	0	0	0	56	0	Bacteria;Proteobacteria;Gammaproteobacteria;Francisellales;Francisellaceae;[Caedibacter] taeniospiralis Group;Unassigned
Zotu632	0	0	0	0	0	70	0	0	0	0	0	0	0	0	0	0	0	0	0	0	0	0	0	0	0	0	0	0	0	0	0	0	0	0	0	73	0	Bacteria;Proteobacteria;Gammaproteobacteria;Francisellales;Francisellaceae;[Caedibacter] taeniospiralis Group;Unassigned
Zotu708	0	0	0	14	0	24	0	16	54	0	50	0	0	0	0	0	0	0	0	0	0	0	0	0	0	0	0	0	0	0	0	0	0	0	0	0	0	Bacteria;Proteobacteria;Gammaproteobacteria;Francisellales;Francisellaceae;[Caedibacter] taeniospiralis Group;Unassigned
Zotu918	0	0	0	0	0	0	0	0	0	0	0	0	37	55	0	0	0	0	0	0	0	0	0	0	0	0	0	0	0	0	0	0	0	0	0	0	0	Bacteria;Proteobacteria;Gammaproteobacteria;Francisellales;Francisellaceae;[Caedibacter] taeniospiralis Group;Unassigned
Zotu1776	0	0	0	0	0	0	0	0	0	0	0	0	6	19	0	0	0	0	0	0	0	0	0	0	0	0	0	0	0	0	0	0	0	0	0	0	0	Bacteria;Proteobacteria;Gammaproteobacteria;Francisellales;Francisellaceae;Fangia;Unassigned
Zotu180	0	0	0	0	0	194	0	0	0	0	0	0	0	0	0	0	0	0	0	0	0	0	0	0	0	0	0	0	0	0	0	0	0	0	0	682	0	Bacteria;Proteobacteria;Gammaproteobacteria;Francisellales;Francisellaceae;Fangia;Unassigned
Zotu311	0	0	0	0	0	0	0	28	223	97	34	0	0	0	0	0	32	0	0	0	0	0	0	0	0	0	0	0	0	0	0	0	0	0	0	0	0	Bacteria;Proteobacteria;Gammaproteobacteria;Francisellales;Francisellaceae;Fangia;Unassigned
Zotu793	0	0	0	0	0	0	0	2	16	72	0	0	0	0	0	0	0	0	0	0	0	0	0	0	0	0	0	0	0	0	0	0	0	0	0	0	0	Bacteria;Proteobacteria;Gammaproteobacteria;Francisellales;Francisellaceae;Fangia;Unassigned
Zotu204	0	0	0	20	2	0	0	60	389	188	294	0	0	0	0	12	0	0	0	0	0	0	0	0	0	0	0	0	0	0	0	0	0	0	0	0	0	Bacteria;Proteobacteria;Gammaproteobacteria;Francisellales;Francisellaceae;Francisella;Unassigned
Zotu474	0	0	0	0	0	0	0	4	107	67	33	0	0	0	0	14	0	0	0	0	0	0	0	0	0	0	0	0	0	0	0	0	0	0	0	0	0	Bacteria;Proteobacteria;Gammaproteobacteria;Francisellales;Francisellaceae;Francisella;Unassigned
Zotu690	0	0	0	0	0	37	0	17	113	47	30	0	0	0	0	0	0	0	0	0	0	0	0	0	0	0	0	0	0	0	0	0	0	0	0	0	0	Bacteria;Proteobacteria;Gammaproteobacteria;Francisellales;Francisellaceae;Francisella;Unassigned
Zotu85	0	0	0	0	18	145	0	204	1377	1098	929	0	1	0	0	24	0	33	0	0	0	1	0	0	0	0	0	0	0	0	0	0	0	0	0	0	0	Bacteria;Proteobacteria;Gammaproteobacteria;Francisellales;Francisellaceae;Francisella;Unassigned
Zotu119	0	0	0	0	0	0	0	0	0	0	0	0	805	763	0	0	0	0	0	0	0	0	0	0	0	0	0	0	0	0	0	0	0	0	0	0	0	Bacteria;Proteobacteria;Gammaproteobacteria;Francisellales;Francisellaceae;Unassigned;Unassigned
Zotu1406	0	0	0	0	0	0	0	0	0	0	0	0	10	38	0	0	0	0	0	0	0	0	0	0	0	0	0	0	0	0	0	0	0	0	0	0	0	Bacteria;Proteobacteria;Gammaproteobacteria;Francisellales;Francisellaceae;Unassigned;Unassigned
Zotu145	0	0	0	0	0	342	0	0	0	0	0	0	0	0	0	0	0	0	0	0	0	0	0	0	0	0	0	0	0	0	0	0	0	0	0	1019	0	Bacteria;Proteobacteria;Gammaproteobacteria;Francisellales;Francisellaceae;Unassigned;Unassigned
Zotu1589	0	0	0	0	0	0	0	0	0	0	0	0	6	25	0	0	0	0	0	0	0	0	0	0	0	0	0	0	0	0	0	0	0	0	0	0	0	Bacteria;Proteobacteria;Gammaproteobacteria;Francisellales;Francisellaceae;Unassigned;Unassigned
Zotu207	0	0	0	0	0	0	0	40	262	382	101	0	0	0	0	0	0	0	0	0	0	0	0	0	0	0	0	0	0	0	0	0	0	0	0	0	0	Bacteria;Proteobacteria;Gammaproteobacteria;Francisellales;Francisellaceae;Unassigned;Unassigned
Zotu271	0	0	0	0	0	0	0	0	0	0	0	0	38	487	0	0	0	0	0	0	0	0	0	0	0	0	0	0	0	0	0	0	0	0	0	0	0	Bacteria;Proteobacteria;Gammaproteobacteria;Francisellales;Francisellaceae;Unassigned;Unassigned
Zotu681	0	0	0	0	0	0	0	0	0	0	0	0	2	130	0	0	0	0	0	0	0	0	0	0	0	0	0	0	0	0	0	0	0	0	0	0	0	Bacteria;Proteobacteria;Gammaproteobacteria;Francisellales;Francisellaceae;Unassigned;Unassigned
Zotu692	0	0	0	0	0	0	0	0	0	0	0	0	5	0	0	0	0	0	0	0	0	0	0	116	0	0	0	0	0	0	0	0	0	0	0	0	0	Bacteria;Proteobacteria;Gammaproteobacteria;Francisellales;Francisellaceae;Unassigned;Unassigned
Zotu74	0	0	0	43	0	0	0	203	2006	1826	294	0	0	0	0	109	0	32	0	0	0	0	0	0	0	0	0	0	0	0	0	0	0	0	0	0	0	Bacteria;Proteobacteria;Gammaproteobacteria;Francisellales;Francisellaceae;Unassigned;Unassigned
Zotu1404	0	0	0	0	0	0	0	0	0	0	0	0	0	0	0	0	0	0	0	0	0	0	0	0	0	27	0	0	0	0	0	0	0	0	0	0	14	Bacteria;Proteobacteria;Gammaproteobacteria;Gammaproteobacteria AT-s2-59;Unassigned;Unassigned;Unassigned
Zotu1813	0	0	0	0	0	0	0	0	0	5	0	0	0	31	0	0	0	0	0	0	0	0	0	0	0	0	0	0	0	0	0	0	0	0	0	0	5	Bacteria;Proteobacteria;Gammaproteobacteria;Gammaproteobacteria AT-s2-59;Unassigned;Unassigned;Unassigned
Zotu2343	0	0	0	0	0	0	0	0	0	0	0	0	10	0	0	0	0	0	0	0	0	0	0	0	0	12	0	0	0	0	0	0	20	1	0	0	19	Bacteria;Proteobacteria;Gammaproteobacteria;Gammaproteobacteria AT-s2-59;Unassigned;Unassigned;Unassigned
Zotu281	0	0	0	214	0	5	0	0	0	4	0	0	15	0	0	0	0	0	0	0	0	0	0	0	1	187	0	0	0	0	0	0	58	0	0	0	0	Bacteria;Proteobacteria;Gammaproteobacteria;Gammaproteobacteria AT-s2-59;Unassigned;Unassigned;Unassigned
Zotu677	0	0	0	0	0	0	0	0	0	0	0	0	0	0	0	0	0	0	0	0	0	0	0	0	0	111	0	0	0	0	0	0	4	0	0	0	24	Bacteria;Proteobacteria;Gammaproteobacteria;Gammaproteobacteria AT-s2-59;Unassigned;Unassigned;Unassigned
Zotu932	0	0	0	0	0	0	0	0	0	0	1	0	11	0	0	0	0	0	0	0	0	0	0	0	0	67	0	0	0	0	0	0	2	0	0	0	0	Bacteria;Proteobacteria;Gammaproteobacteria;Gammaproteobacteria AT-s2-59;Unassigned;Unassigned;Unassigned
Zotu1914	0	0	0	0	0	0	0	0	0	0	0	0	19	0	0	0	0	0	0	0	0	0	0	0	0	0	0	0	0	0	0	0	0	7	0	0	7	Bacteria;Proteobacteria;Gammaproteobacteria;Gammaproteobacteria B2M28;Unassigned;Unassigned;Unassigned
Zotu1929	0	0	0	0	0	0	0	0	0	0	0	8	7	0	0	0	0	0	0	0	0	0	0	0	0	0	0	0	0	0	0	0	0	2	0	0	47	Bacteria;Proteobacteria;Gammaproteobacteria;Gammaproteobacteria B2M28;Unassigned;Unassigned;Unassigned
Zotu1941	0	0	0	0	0	0	0	0	0	0	0	0	5	0	0	0	0	0	0	0	0	0	0	0	0	0	0	0	0	0	0	0	0	0	0	0	16	Bacteria;Proteobacteria;Gammaproteobacteria;Gammaproteobacteria B2M28;Unassigned;Unassigned;Unassigned
Zotu1359	0	0	0	0	0	0	0	0	0	0	0	0	10	0	0	0	0	0	0	0	0	0	0	0	0	33	0	0	0	0	0	0	4	0	0	0	12	Bacteria;Proteobacteria;Gammaproteobacteria;Gammaproteobacteria BD7-8;Unassigned;Unassigned;Unassigned
Zotu1038	0	0	0	0	0	0	0	0	0	0	0	0	0	0	0	0	0	0	66	0	0	0	0	0	0	0	0	0	0	0	0	0	0	0	0	0	8	Bacteria;Proteobacteria;Gammaproteobacteria;Gammaproteobacteria HOC36;Unassigned;Unassigned;Unassigned
Zotu1243	0	0	0	0	0	0	0	0	0	48	0	0	0	8	0	0	0	0	0	0	0	0	0	0	0	0	0	0	0	0	0	0	0	0	0	0	0	Bacteria;Proteobacteria;Gammaproteobacteria;Gammaproteobacteria HOC36;Unassigned;Unassigned;Unassigned
Zotu1413	0	0	0	7	0	0	0	0	0	0	0	5	0	37	0	0	0	0	0	0	0	0	0	0	0	0	0	0	0	0	0	0	0	0	0	0	0	Bacteria;Proteobacteria;Gammaproteobacteria;Gammaproteobacteria HOC36;Unassigned;Unassigned;Unassigned
Zotu1709	0	0	0	0	0	0	0	0	0	0	0	0	0	27	0	0	0	0	0	0	0	0	0	0	0	0	0	0	0	0	0	0	0	0	0	0	3	Bacteria;Proteobacteria;Gammaproteobacteria;Gammaproteobacteria HOC36;Unassigned;Unassigned;Unassigned
Zotu1987	0	0	0	0	0	0	0	0	0	0	0	0	0	18	0	0	0	0	0	0	0	0	0	0	0	0	0	0	0	0	0	0	0	2	0	0	0	Bacteria;Proteobacteria;Gammaproteobacteria;Gammaproteobacteria HOC36;Unassigned;Unassigned;Unassigned
Zotu2260	0	0	0	0	0	0	0	0	0	0	0	0	1	0	0	0	0	0	0	0	0	0	0	0	0	0	0	0	0	0	0	0	0	0	0	0	24	Bacteria;Proteobacteria;Gammaproteobacteria;Gammaproteobacteria HOC36;Unassigned;Unassigned;Unassigned
Zotu333	0	0	254	0	0	0	0	0	0	0	0	3	7	0	0	0	0	0	0	4	0	0	0	0	0	0	0	0	0	0	0	0	6	0	0	21	0	Bacteria;Proteobacteria;Gammaproteobacteria;Gammaproteobacteria Incertae Sedis;Gammaproteobacteria Unknown Family;Marinicella;Unassigned
Zotu1131	0	0	0	0	0	0	0	0	0	0	0	0	2	40	0	0	0	0	0	0	0	0	0	0	0	0	0	0	0	0	0	0	0	2	0	0	29	Bacteria;Proteobacteria;Gammaproteobacteria;Gammaproteobacteria Incertae Sedis;Gammaproteobacteria Unknown Family;Unassigned;Unassigned
Zotu1527	0	0	0	0	0	0	0	0	0	0	0	0	11	0	0	0	0	0	0	0	0	0	0	0	0	0	0	0	0	0	0	0	0	0	0	0	23	Bacteria;Proteobacteria;Gammaproteobacteria;Gammaproteobacteria Incertae Sedis;Gammaproteobacteria Unknown Family;Unassigned;Unassigned
Zotu2125	0	0	0	0	0	0	0	0	0	0	0	0	4	0	0	0	0	0	0	0	0	0	0	0	0	0	0	0	0	0	0	0	0	1	0	0	14	Bacteria;Proteobacteria;Gammaproteobacteria;Gammaproteobacteria Incertae Sedis;Gammaproteobacteria Unknown Family;Unassigned;Unassigned
Zotu2265	0	0	0	0	0	0	0	0	0	0	0	2	6	0	0	0	0	0	0	0	0	0	0	0	0	0	0	0	0	0	0	0	0	3	0	0	18	Bacteria;Proteobacteria;Gammaproteobacteria;Gammaproteobacteria Incertae Sedis;Gammaproteobacteria Unknown Family;Unassigned;Unassigned
Zotu2308	0	0	0	0	0	0	0	0	0	0	5	0	0	0	0	0	0	0	0	0	0	0	0	0	0	0	0	0	0	0	0	0	0	0	0	0	13	Bacteria;Proteobacteria;Gammaproteobacteria;Gammaproteobacteria Incertae Sedis;Gammaproteobacteria Unknown Family;Unassigned;Unassigned
Zotu440	0	0	0	0	0	0	0	0	0	0	0	3	17	0	0	0	0	0	0	0	0	0	0	0	0	117	0	0	0	0	0	0	0	4	0	0	73	Bacteria;Proteobacteria;Gammaproteobacteria;Gammaproteobacteria Incertae Sedis;Gammaproteobacteria Unknown Family;Unassigned;Unassigned
Zotu456	0	0	0	0	0	0	0	0	0	0	0	4	26	0	0	0	0	0	0	0	0	0	0	0	0	45	0	0	0	0	0	0	0	13	0	0	127	Bacteria;Proteobacteria;Gammaproteobacteria;Gammaproteobacteria Incertae Sedis;Gammaproteobacteria Unknown Family;Unassigned;Unassigned
Zotu480	0	0	0	0	0	0	0	0	0	64	0	0	3	0	0	0	0	0	0	0	0	0	0	0	0	68	0	0	0	0	0	0	0	2	0	0	29	Bacteria;Proteobacteria;Gammaproteobacteria;Gammaproteobacteria Incertae Sedis;Gammaproteobacteria Unknown Family;Unassigned;Unassigned
Zotu505	0	0	0	0	0	0	0	0	0	15	0	0	7	0	0	0	0	0	0	0	0	0	0	0	0	0	0	82	0	0	0	0	10	6	0	0	37	Bacteria;Proteobacteria;Gammaproteobacteria;Gammaproteobacteria Incertae Sedis;Gammaproteobacteria Unknown Family;Unassigned;Unassigned
Zotu734	0	0	0	0	0	0	0	0	0	0	2	0	12	0	0	0	0	0	0	0	0	0	0	0	0	0	0	0	0	0	0	0	90	6	0	0	28	Bacteria;Proteobacteria;Gammaproteobacteria;Gammaproteobacteria Incertae Sedis;Gammaproteobacteria Unknown Family;Unassigned;Unassigned
Zotu959	0	0	0	29	0	0	0	0	0	0	0	0	5	0	0	0	0	0	0	0	0	0	0	0	0	0	0	0	0	0	0	0	0	7	0	0	37	Bacteria;Proteobacteria;Gammaproteobacteria;Gammaproteobacteria Incertae Sedis;Gammaproteobacteria Unknown Family;Unassigned;Unassigned
Zotu976	0	0	0	0	0	0	0	0	0	0	0	0	0	0	0	0	0	0	0	0	0	0	0	0	0	55	0	0	0	0	0	0	8	0	0	0	12	Bacteria;Proteobacteria;Gammaproteobacteria;Gammaproteobacteria Incertae Sedis;Gammaproteobacteria Unknown Family;Unassigned;Unassigned
Zotu1655	0	0	0	0	0	0	0	0	0	0	0	0	0	0	0	0	0	0	0	0	0	0	0	0	0	0	0	0	0	0	0	0	0	2	0	0	23	Bacteria;Proteobacteria;Gammaproteobacteria;Gammaproteobacteria Incertae Sedis;Unassigned;Unassigned;Unassigned
Zotu1702	0	0	0	0	0	0	0	0	0	0	0	0	4	0	0	0	2	0	0	0	0	0	0	0	0	0	0	0	0	0	0	0	0	0	0	0	24	Bacteria;Proteobacteria;Gammaproteobacteria;Gammaproteobacteria Incertae Sedis;Unassigned;Unassigned;Unassigned
Zotu1749	0	0	0	0	0	0	0	0	17	0	0	0	1	0	0	0	0	0	0	0	0	0	0	0	0	0	0	0	0	0	0	0	0	1	0	0	13	Bacteria;Proteobacteria;Gammaproteobacteria;Gammaproteobacteria Incertae Sedis;Unassigned;Unassigned;Unassigned
Zotu1801	0	0	0	0	0	0	0	0	0	0	0	0	0	0	0	0	0	0	0	0	0	0	0	0	0	0	0	0	0	0	0	0	0	1	0	0	31	Bacteria;Proteobacteria;Gammaproteobacteria;Gammaproteobacteria Incertae Sedis;Unassigned;Unassigned;Unassigned
Zotu1809	0	0	0	0	0	0	0	0	0	0	0	0	0	0	0	0	0	0	0	0	0	0	0	0	0	1	0	0	0	0	0	0	23	0	0	0	0	Bacteria;Proteobacteria;Gammaproteobacteria;Gammaproteobacteria Incertae Sedis;Unassigned;Unassigned;Unassigned
Zotu1818	0	0	0	0	0	0	0	0	0	0	0	0	3	0	0	0	0	0	0	0	0	0	0	0	0	0	0	0	0	0	0	0	0	3	0	0	23	Bacteria;Proteobacteria;Gammaproteobacteria;Gammaproteobacteria Incertae Sedis;Unassigned;Unassigned;Unassigned
Zotu1913	0	0	0	0	0	0	0	0	0	24	0	0	0	0	0	0	0	0	0	0	0	0	0	0	0	0	0	0	0	0	0	0	0	5	0	0	0	Bacteria;Proteobacteria;Gammaproteobacteria;Gammaproteobacteria Incertae Sedis;Unassigned;Unassigned;Unassigned
Zotu1977	0	0	0	0	0	0	0	0	0	0	0	0	8	0	0	0	0	0	0	0	0	0	0	0	0	0	0	0	0	0	0	0	0	0	0	0	17	Bacteria;Proteobacteria;Gammaproteobacteria;Gammaproteobacteria Incertae Sedis;Unassigned;Unassigned;Unassigned
Zotu1808	0	0	0	0	0	0	0	0	0	0	0	0	0	0	0	0	0	0	0	0	0	0	0	0	0	0	0	0	0	0	0	0	0	30	0	0	3	Bacteria;Proteobacteria;Gammaproteobacteria;Gammaproteobacteria JTB23;Unassigned;Unassigned;Unassigned
Zotu23	0	0	0	0	83	0	0	1	0	26	0	0	0	0	0	0	0	0	0	0	0	0	0	0	0	0	0	0	0	0	0	0	0	13318	4473	0	1692	Bacteria;Proteobacteria;Gammaproteobacteria;Gammaproteobacteria JTB23;Unassigned;Unassigned;Unassigned
Zotu2092	0	0	0	0	0	0	0	0	23	0	0	0	67	0	0	0	0	0	0	0	0	0	0	0	0	0	0	0	0	0	0	0	0	0	0	0	0	Bacteria;Proteobacteria;Gammaproteobacteria;Gammaproteobacteria MBMPE27;Unassigned;Unassigned;Unassigned
Zotu1366	0	0	0	0	0	0	0	0	0	0	0	0	1	0	0	0	0	0	0	0	0	0	0	0	0	0	0	0	0	0	0	0	57	0	0	0	0	Bacteria;Proteobacteria;Gammaproteobacteria;Gammaproteobacteria P0X4b2H11;Unassigned;Unassigned;Unassigned
Zotu1623	0	0	0	0	0	0	0	0	0	0	0	0	6	0	0	0	0	0	0	0	0	0	0	0	0	35	0	0	0	0	0	0	0	0	0	0	0	Bacteria;Proteobacteria;Gammaproteobacteria;Gammaproteobacteria P0X4b2H11;Unassigned;Unassigned;Unassigned
Zotu1903	0	0	0	0	0	0	0	0	0	0	3	0	6	0	0	0	0	0	0	0	0	0	0	0	0	0	0	0	0	0	0	0	23	0	0	0	0	Bacteria;Proteobacteria;Gammaproteobacteria;Gammaproteobacteria P0X4b2H11;Unassigned;Unassigned;Unassigned
Zotu254	0	0	0	0	0	0	0	0	0	0	0	0	25	21	0	0	0	0	0	0	0	0	0	0	262	0	0	132	0	0	0	0	0	0	0	0	0	Bacteria;Proteobacteria;Gammaproteobacteria;Gammaproteobacteria P0X4b2H11;Unassigned;Unassigned;Unassigned
Zotu484	0	0	0	0	0	0	0	0	0	0	0	0	0	0	0	0	0	0	0	0	0	0	0	0	0	40	0	46	0	0	0	0	83	0	0	0	0	Bacteria;Proteobacteria;Gammaproteobacteria;Gammaproteobacteria P0X4b2H11;Unassigned;Unassigned;Unassigned
Zotu841	0	0	0	0	0	0	0	0	0	0	0	2	12	0	0	0	0	0	0	0	0	0	0	0	0	0	0	0	0	0	0	0	93	0	0	0	0	Bacteria;Proteobacteria;Gammaproteobacteria;Gammaproteobacteria SZB50;Unassigned;Unassigned;Unassigned
Zotu524	0	0	0	0	0	0	0	0	0	0	0	0	0	0	0	0	0	0	0	0	0	0	0	0	0	135	0	0	0	0	0	0	15	1	0	0	0	Bacteria;Proteobacteria;Gammaproteobacteria;Gammaproteobacteria UBA4486;Unassigned;Unassigned;Unassigned
Zotu811	0	0	0	0	0	0	0	103	0	0	2	0	0	0	0	0	0	0	0	0	0	0	0	0	0	0	0	0	0	0	0	0	0	0	0	0	0	Bacteria;Proteobacteria;Gammaproteobacteria;Gammaproteobacteria Incertae Sedis;Gammaproteobacteria Unknown Family;Unassigned
Zotu723	0	0	0	0	0	0	0	0	0	0	0	0	8	0	0	0	0	0	0	0	0	0	19	0	91	0	0	0	0	0	0	0	5	0	0	0	0	Bacteria;Proteobacteria;Gammaproteobacteria;Legionellales;Legionellaceae;Unassigned;Unassigned
Zotu1993	0	0	0	0	0	0	0	0	0	13	0	0	0	0	0	0	0	0	0	0	0	0	0	0	0	0	0	0	0	0	0	0	0	0	0	0	3	Bacteria;Proteobacteria;Gammaproteobacteria;Nitrosococcales;Methylophagaceae;Marine Methylotrophic Group 3;Unassigned
Zotu2255	0	0	0	0	0	0	0	0	0	0	0	0	0	0	0	0	0	0	0	0	0	0	0	0	0	0	0	0	0	0	0	0	0	0	1	19	0	Bacteria;Proteobacteria;Gammaproteobacteria;Nitrosococcales;Methylophagaceae;Marine Methylotrophic Group 3;Unassigned
Zotu9	0	0	0	0	0	0	0	0	0	0	12	0	1	0	0	0	0	0	433	0	0	4	455	0	0	0	0	0	0	0	0	0	0	12617	634	0	24377	Bacteria;Proteobacteria;Gammaproteobacteria;Nitrosococcales;Methylophagaceae;Marine Methylotrophic Group 3;Unassigned
Zotu18	0	0	0	0	0	1	0	0	0	0	0	0	0	0	0	0	0	0	8187	0	0	0	0	0	0	30	0	0	0	0	0	0	0	9407	339	0	7975	Bacteria;Proteobacteria;Gammaproteobacteria;Nitrosococcales;Methylophagaceae;Unassigned;Unassigned
Zotu634	0	0	0	22	0	0	0	3	0	0	0	59	32	29	0	0	0	0	0	0	0	0	0	0	0	0	0	0	0	0	0	0	0	0	0	0	0	Bacteria;Proteobacteria;Gammaproteobacteria;Nitrosococcales;Methylophagaceae;Unassigned;Unassigned
Zotu967	0	0	0	0	0	0	0	0	0	0	0	0	0	0	0	0	0	0	0	0	0	0	0	0	0	0	0	0	0	0	0	0	0	68	2	0	0	Bacteria;Proteobacteria;Gammaproteobacteria;Nitrosococcales;Nitrosococcaceae;AqS1;Unassigned
Zotu1102	0	0	0	0	0	0	0	0	0	0	0	0	0	0	0	0	0	0	0	0	0	0	0	0	0	0	0	0	0	0	0	0	0	104	15	0	0	Bacteria;Proteobacteria;Gammaproteobacteria;Nitrosococcales;Nitrosococcaceae;FS142-36B-02;Unassigned
Zotu1198	0	0	0	0	0	0	0	0	0	0	0	0	0	0	0	0	0	0	0	0	0	0	0	0	0	0	0	0	0	0	0	0	0	84	1	0	0	Bacteria;Proteobacteria;Gammaproteobacteria;Nitrosococcales;Nitrosococcaceae;FS142-36B-02;Unassigned
Zotu799	0	0	0	0	0	0	0	0	0	0	0	0	0	0	0	0	0	0	379	0	0	0	0	0	0	0	0	0	0	0	0	0	0	19010	1969	0	67	Bacteria;Proteobacteria;Gammaproteobacteria;Nitrosococcales;Nitrosococcaceae;FS142-36B-02;Unassigned
Zotu71	0	0	0	0	0	0	0	476	1355	570	1577	0	0	0	0	0	0	0	0	126	0	0	0	0	0	0	0	0	0	0	0	0	0	0	0	0	0	Bacteria;Proteobacteria;Gammaproteobacteria;Piscirickettsiales;Piscirickettsiaceae;Candidatus Endoecteinascidia;Unassigned
Zotu908	0	0	0	0	0	0	0	0	0	0	0	0	4	72	0	0	0	0	0	0	0	0	0	0	0	0	0	0	0	0	0	0	0	0	0	0	0	Bacteria;Proteobacteria;Gammaproteobacteria;Piscirickettsiales;Piscirickettsiaceae;Piscirickettsia;Unassigned
Zotu1722	0	0	0	0	0	0	0	0	0	31	0	0	1	0	0	0	0	0	0	0	0	0	0	0	0	0	0	0	0	0	0	0	0	0	0	0	0	Bacteria;Proteobacteria;Gammaproteobacteria;Pseudomonadales;Alcanivoracaceae1;Alcanivorax;Unassigned
Zotu230	0	0	60	33	0	0	0	11	5	175	1	40	23	1	0	0	0	0	0	0	0	0	0	0	0	0	0	0	0	0	0	0	203	0	0	0	0	Bacteria;Proteobacteria;Gammaproteobacteria;Pseudomonadales;Cellvibrionaceae;Candidatus Endobugula;Unassigned
Zotu247	0	0	0	0	0	0	0	0	17	0	0	17	0	1	0	0	0	0	0	0	0	0	0	0	73	195	0	16	0	0	0	0	162	0	0	0	0	Bacteria;Proteobacteria;Gammaproteobacteria;Pseudomonadales;Cellvibrionaceae;Candidatus Endobugula;Unassigned
Zotu27	0	0	0	184	155	256	0	1706	4209	707	5691	12	31	80	0	974	500	0	0	233	0	15	0	0	0	36	0	0	0	0	0	0	0	0	0	166	0	Bacteria;Proteobacteria;Gammaproteobacteria;Pseudomonadales;Cellvibrionaceae;Simiduia;Unassigned
Zotu199	0	0	0	0	0	0	0	0	0	0	0	73	7	27	0	0	0	0	0	0	0	0	0	0	0	375	0	56	0	0	0	0	134	0	0	0	0	Bacteria;Proteobacteria;Gammaproteobacteria;Pseudomonadales;Cellvibrionaceae;Unassigned;Unassigned
Zotu731	0	0	0	0	0	0	0	0	0	0	0	0	0	0	0	0	0	0	0	0	0	0	0	0	0	87	0	0	0	0	0	0	6	0	0	0	0	Bacteria;Proteobacteria;Gammaproteobacteria;Pseudomonadales;Cellvibrionaceae;Unassigned;Unassigned
Zotu1482	0	0	0	0	0	0	0	0	0	0	0	0	9	0	0	0	0	0	0	0	0	0	0	0	0	0	0	0	0	0	0	0	30	0	0	0	4	Bacteria;Proteobacteria;Gammaproteobacteria;Pseudomonadales;Halieaceae;Halioglobus;Unassigned
Zotu1695	0	0	0	0	0	0	0	0	0	0	0	0	6	0	0	0	0	0	0	0	0	0	0	0	0	0	0	0	0	0	0	0	0	0	0	0	28	Bacteria;Proteobacteria;Gammaproteobacteria;Pseudomonadales;Halieaceae;Halioglobus;Unassigned
Zotu193	0	0	50	53	0	0	0	2	14	129	13	15	64	9	0	0	0	0	12	67	0	8	0	209	0	143	0	0	0	0	0	0	28	6	0	0	38	Bacteria;Proteobacteria;Gammaproteobacteria;Pseudomonadales;Halieaceae;Halioglobus;Unassigned
Zotu2155	0	0	0	0	0	0	0	0	0	0	0	0	15	0	0	0	0	0	0	0	0	0	0	0	0	0	0	0	0	0	0	0	9	0	0	0	0	Bacteria;Proteobacteria;Gammaproteobacteria;Pseudomonadales;Halieaceae;Halioglobus;Unassigned
Zotu216	0	0	40	5	0	0	0	0	2	4	7	13	103	53	0	0	0	0	228	0	0	0	0	0	0	50	0	0	0	0	0	0	26	37	0	0	228	Bacteria;Proteobacteria;Gammaproteobacteria;Pseudomonadales;Halieaceae;Halioglobus;Unassigned
Zotu279	0	0	35	0	0	0	0	0	0	0	9	0	91	100	0	0	0	0	0	0	0	0	4	0	3	100	0	0	0	0	0	0	0	27	6	0	208	Bacteria;Proteobacteria;Gammaproteobacteria;Pseudomonadales;Halieaceae;Halioglobus;Unassigned
Zotu289	0	0	0	0	0	0	0	0	0	0	3	0	106	0	0	0	0	0	0	0	0	0	0	0	0	244	0	0	0	0	0	0	129	14	0	0	3	Bacteria;Proteobacteria;Gammaproteobacteria;Pseudomonadales;Halieaceae;Halioglobus;Unassigned
Zotu483	0	0	0	0	0	0	0	0	0	0	0	0	32	0	0	0	0	0	0	0	0	0	0	0	0	119	0	0	0	0	0	0	54	1	0	0	17	Bacteria;Proteobacteria;Gammaproteobacteria;Pseudomonadales;Halieaceae;Halioglobus;Unassigned
Zotu713	0	0	0	41	0	0	0	0	0	0	0	0	17	8	0	0	0	0	0	0	0	0	0	0	0	4	0	0	0	0	0	0	0	5	0	0	54	Bacteria;Proteobacteria;Gammaproteobacteria;Pseudomonadales;Halieaceae;Halioglobus;Unassigned
Zotu738	0	0	0	0	0	0	0	0	0	0	0	0	49	21	0	0	0	0	0	0	0	0	0	0	0	0	0	0	0	0	0	0	0	4	0	0	37	Bacteria;Proteobacteria;Gammaproteobacteria;Pseudomonadales;Halieaceae;Halioglobus;Unassigned
Zotu792	0	0	0	0	0	0	0	0	0	0	0	8	7	0	0	0	0	0	0	0	0	0	0	0	0	0	0	0	0	0	0	0	77	0	0	0	0	Bacteria;Proteobacteria;Gammaproteobacteria;Pseudomonadales;Halieaceae;Halioglobus;Unassigned
Zotu92	0	0	0	2	0	0	0	0	0	0	0	0	328	0	0	0	0	0	267	0	0	0	0	0	0	857	0	13	0	0	0	0	209	249	25	0	889	Bacteria;Proteobacteria;Gammaproteobacteria;Pseudomonadales;Halieaceae;Halioglobus;Unassigned
Zotu269	0	0	0	0	0	0	0	0	0	28	3	25	10	7	0	0	0	0	0	79	0	0	0	150	0	149	0	0	0	0	0	0	0	0	0	0	0	Bacteria;Proteobacteria;Gammaproteobacteria;Pseudomonadales;Halieaceae;Luminiphilus;Unassigned
Zotu1385	0	0	0	0	0	0	0	0	0	0	0	0	1	0	0	0	0	0	0	0	0	0	0	0	0	46	0	0	0	0	0	0	0	2	0	0	1	Bacteria;Proteobacteria;Gammaproteobacteria;Pseudomonadales;Halieaceae;Marimicrobium;Unassigned
Zotu1664	0	0	0	0	0	0	0	0	0	0	0	0	12	23	0	0	0	0	0	0	0	0	0	0	0	0	0	0	0	0	0	0	0	0	0	0	0	Bacteria;Proteobacteria;Gammaproteobacteria;Pseudomonadales;Halieaceae;Marimicrobium;Unassigned
Zotu1983	0	0	0	2	0	0	0	0	0	0	0	0	16	0	2	0	0	0	0	0	0	0	0	0	0	0	0	0	0	0	0	0	2	0	0	0	0	Bacteria;Proteobacteria;Gammaproteobacteria;Pseudomonadales;Halieaceae;Marimicrobium;Unassigned
Zotu393	0	0	0	0	0	0	0	0	0	0	0	0	0	0	0	0	0	0	0	0	0	0	0	0	0	30	0	0	0	0	0	0	201	0	0	0	0	Bacteria;Proteobacteria;Gammaproteobacteria;Pseudomonadales;Halieaceae;Marimicrobium;Unassigned
Zotu813	0	0	0	0	0	0	0	0	0	0	0	0	19	78	0	0	0	0	0	0	0	0	0	0	0	0	0	0	0	0	0	0	0	0	0	0	7	Bacteria;Proteobacteria;Gammaproteobacteria;Pseudomonadales;Halieaceae;Marimicrobium;Unassigned
Zotu1147	0	0	0	0	0	0	0	0	0	0	0	0	6	7	0	0	0	0	0	0	0	0	0	0	0	0	0	0	0	0	0	0	0	0	0	0	60	Bacteria;Proteobacteria;Gammaproteobacteria;Pseudomonadales;Halieaceae;OM60 (NOR5) Clade;Unassigned
Zotu140	0	0	0	0	0	0	0	0	0	0	7	0	71	24	0	0	0	0	0	0	0	0	0	0	3	830	0	0	0	0	0	0	284	4	0	0	42	Bacteria;Proteobacteria;Gammaproteobacteria;Pseudomonadales;Halieaceae;OM60 (NOR5) Clade;Unassigned
Zotu1850	0	0	0	0	0	0	0	0	0	0	0	0	5	0	0	0	0	0	0	0	0	0	0	0	0	0	0	0	0	0	0	0	15	0	0	0	7	Bacteria;Proteobacteria;Gammaproteobacteria;Pseudomonadales;Halieaceae;OM60 (NOR5) Clade;Unassigned
Zotu263	0	0	0	0	0	0	0	0	0	19	0	1	53	17	0	0	0	0	209	0	0	0	0	0	0	1	0	0	0	0	0	0	6	18	0	85	92	Bacteria;Proteobacteria;Gammaproteobacteria;Pseudomonadales;Halieaceae;OM60 (NOR5) Clade;Unassigned
Zotu273	0	0	0	11	0	0	0	4	0	0	0	0	48	46	0	0	0	0	0	0	0	0	0	0	180	37	0	0	0	0	0	0	0	13	0	0	60	Bacteria;Proteobacteria;Gammaproteobacteria;Pseudomonadales;Halieaceae;OM60 (NOR5) Clade;Unassigned
Zotu301	0	0	44	14	0	0	0	0	0	0	9	3	95	47	0	0	0	0	0	0	0	4	0	0	0	130	0	0	0	0	0	0	3	25	0	0	91	Bacteria;Proteobacteria;Gammaproteobacteria;Pseudomonadales;Halieaceae;OM60 (NOR5) Clade;Unassigned
Zotu434	0	0	0	0	0	0	0	0	0	21	1	43	30	124	0	0	0	0	0	42	0	5	0	0	0	0	0	0	0	0	0	0	0	0	0	0	0	Bacteria;Proteobacteria;Gammaproteobacteria;Pseudomonadales;Halieaceae;OM60 (NOR5) Clade;Unassigned
Zotu76	0	0	350	91	0	0	0	4	0	254	36	92	1554	22	0	0	85	64	0	138	0	3	0	0	0	1019	0	14	0	0	0	0	99	0	0	0	7	Bacteria;Proteobacteria;Gammaproteobacteria;Pseudomonadales;Halieaceae;OM60 (NOR5) Clade;Unassigned
Zotu805	0	0	0	9	0	0	0	0	0	0	0	11	20	0	0	0	0	0	0	76	0	5	0	0	0	0	0	0	0	0	0	0	0	0	0	0	0	Bacteria;Proteobacteria;Gammaproteobacteria;Pseudomonadales;Halieaceae;OM60 (NOR5) Clade;Unassigned
Zotu261	0	0	0	0	0	0	0	0	0	0	0	0	4	0	0	0	0	0	0	0	0	0	0	0	382	0	0	0	0	0	0	0	66	0	0	0	0	Bacteria;Proteobacteria;Gammaproteobacteria;Pseudomonadales;Halieaceae;Parahaliea;Unassigned
Zotu360	0	0	0	0	0	0	0	0	0	0	0	0	0	0	0	0	0	0	0	0	0	0	0	0	0	200	0	0	0	0	0	0	102	0	0	0	0	Bacteria;Proteobacteria;Gammaproteobacteria;Pseudomonadales;Halieaceae;Parahaliea;Unassigned
Zotu1075	0	0	0	0	0	0	0	0	1	0	0	0	25	0	0	0	0	0	0	0	0	0	0	0	0	0	0	0	0	0	0	0	0	13	0	0	30	Bacteria;Proteobacteria;Gammaproteobacteria;Pseudomonadales;Halieaceae;Unassigned;Unassigned
Zotu1110	0	0	0	0	0	0	0	0	0	0	0	2	23	27	0	0	0	0	0	0	0	0	0	0	0	0	0	0	0	0	0	0	11	4	0	0	0	Bacteria;Proteobacteria;Gammaproteobacteria;Pseudomonadales;Halieaceae;Unassigned;Unassigned
Zotu1119	0	0	0	0	0	0	0	0	0	0	0	0	5	0	0	0	0	0	0	0	0	0	0	0	0	0	0	0	0	0	0	0	0	2	0	0	65	Bacteria;Proteobacteria;Gammaproteobacteria;Pseudomonadales;Halieaceae;Unassigned;Unassigned
Zotu1134	0	0	0	0	0	0	0	0	0	0	0	0	1	0	0	0	0	0	0	0	0	0	0	0	0	63	0	0	0	0	0	0	0	0	0	0	0	Bacteria;Proteobacteria;Gammaproteobacteria;Pseudomonadales;Halieaceae;Unassigned;Unassigned
Zotu1175	0	0	1	0	0	0	0	0	0	0	0	0	7	0	0	0	0	0	0	0	0	0	0	0	0	0	0	0	0	0	0	0	40	0	0	0	0	Bacteria;Proteobacteria;Gammaproteobacteria;Pseudomonadales;Halieaceae;Unassigned;Unassigned
Zotu1278	0	0	49	0	0	0	0	0	0	0	0	0	4	0	0	0	0	0	0	0	0	0	0	0	0	0	0	0	0	0	0	0	0	0	0	0	2	Bacteria;Proteobacteria;Gammaproteobacteria;Pseudomonadales;Halieaceae;Unassigned;Unassigned
Zotu1355	0	0	0	0	0	0	0	0	0	0	0	0	32	0	0	0	0	0	0	0	0	0	0	0	0	0	0	0	0	0	0	0	1	16	0	0	0	Bacteria;Proteobacteria;Gammaproteobacteria;Pseudomonadales;Halieaceae;Unassigned;Unassigned
Zotu137	0	0	28	2	0	0	0	0	0	0	0	0	181	12	0	0	0	0	0	0	0	0	371	0	189	443	0	0	0	0	0	0	46	26	0	0	52	Bacteria;Proteobacteria;Gammaproteobacteria;Pseudomonadales;Halieaceae;Unassigned;Unassigned
Zotu1852	0	0	0	0	0	0	0	0	0	0	0	0	0	0	0	0	0	0	0	0	0	0	0	0	0	0	0	0	0	0	0	0	0	1	0	0	20	Bacteria;Proteobacteria;Gammaproteobacteria;Pseudomonadales;Halieaceae;Unassigned;Unassigned
Zotu290	0	0	56	27	0	0	0	0	0	11	0	0	48	3	165	0	0	0	0	0	0	0	0	0	0	95	0	0	0	0	0	0	1	13	0	0	135	Bacteria;Proteobacteria;Gammaproteobacteria;Pseudomonadales;Halieaceae;Unassigned;Unassigned
Zotu308	0	0	0	0	0	0	0	0	0	0	3	2	74	3	0	0	0	0	0	0	0	0	332	0	1	15	0	0	0	0	0	0	0	1	0	0	28	Bacteria;Proteobacteria;Gammaproteobacteria;Pseudomonadales;Halieaceae;Unassigned;Unassigned
Zotu442	0	0	0	0	0	0	0	0	0	0	0	0	2	0	0	0	0	0	0	0	0	0	0	0	0	132	0	0	0	0	0	0	65	2	0	0	6	Bacteria;Proteobacteria;Gammaproteobacteria;Pseudomonadales;Halieaceae;Unassigned;Unassigned
Zotu528	0	0	0	0	0	0	0	0	0	0	0	3	64	4	0	0	0	0	0	0	0	0	0	0	0	0	0	0	0	0	0	0	18	16	0	0	71	Bacteria;Proteobacteria;Gammaproteobacteria;Pseudomonadales;Halieaceae;Unassigned;Unassigned
Zotu608	0	0	61	0	0	0	0	0	0	0	0	19	20	0	0	0	0	0	0	0	0	0	0	0	0	0	0	0	0	0	0	0	0	5	0	0	24	Bacteria;Proteobacteria;Gammaproteobacteria;Pseudomonadales;Halieaceae;Unassigned;Unassigned
Zotu717	0	0	0	0	0	0	0	0	0	0	0	0	2	0	0	0	0	0	0	0	0	0	0	0	0	124	0	0	0	0	0	0	0	0	0	0	0	Bacteria;Proteobacteria;Gammaproteobacteria;Pseudomonadales;Halieaceae;Unassigned;Unassigned
Zotu817	0	0	0	0	0	0	0	0	0	60	0	0	3	0	0	0	0	0	0	0	0	0	0	0	0	0	0	0	0	0	0	0	1	0	0	0	15	Bacteria;Proteobacteria;Gammaproteobacteria;Pseudomonadales;Halieaceae;Unassigned;Unassigned
Zotu873	0	0	0	0	0	0	0	0	0	0	0	0	12	0	0	0	0	0	0	0	0	0	0	0	0	66	0	0	0	0	0	0	1	2	0	0	25	Bacteria;Proteobacteria;Gammaproteobacteria;Pseudomonadales;Halieaceae;Unassigned;Unassigned
Zotu611	0	0	2	37	0	0	0	0	0	24	0	9	0	0	0	0	0	0	0	65	0	4	0	0	0	0	0	0	0	0	0	0	0	0	0	0	0	Bacteria;Proteobacteria;Gammaproteobacteria;Pseudomonadales;Halomonadaceae;Cobetia;Unassigned
Zotu450	0	0	0	0	0	53	0	0	0	0	0	0	0	0	0	0	0	0	2	0	0	0	0	0	0	96	0	0	0	0	0	14	0	0	0	48	0	Bacteria;Proteobacteria;Gammaproteobacteria;Pseudomonadales;Halomonadaceae;Halomonas;Unassigned
Zotu978	0	0	0	25	0	0	0	0	0	0	0	3	6	0	0	0	0	0	0	0	0	0	0	0	0	44	0	0	0	0	0	0	0	0	0	1	0	Bacteria;Proteobacteria;Gammaproteobacteria;Pseudomonadales;Halomonadaceae;Halomonas;Unassigned
Zotu1208	0	0	0	34	0	0	0	3	0	0	0	1	8	0	0	0	0	0	0	0	0	2	0	0	0	0	0	0	0	0	0	0	0	0	0	0	0	Bacteria;Proteobacteria;Gammaproteobacteria;Enterobacterales;Kangiellaceae;Aliikangiella;Unassigned
Zotu1086	0	0	0	0	0	46	0	0	0	0	5	0	0	0	0	0	0	0	0	0	0	0	0	0	0	0	0	0	0	0	0	0	0	1	0	0	0	Bacteria;Proteobacteria;Gammaproteobacteria;Pseudomonadales;Moraxellaceae;Acinetobacter;Acinetobacter baumannii
Zotu178	0	0	0	0	0	129	0	0	0	0	0	0	0	0	0	0	0	0	0	0	0	0	766	0	0	0	0	0	0	0	0	0	0	0	0	46	0	Bacteria;Proteobacteria;Gammaproteobacteria;Pseudomonadales;Moraxellaceae;Acinetobacter;Acinetobacter lwoffii
Zotu121	0	0	0	0	41	74	124	0	0	0	0	0	0	41	0	29	0	0	0	0	0	0	1268	3	0	1	0	147	0	0	0	0	0	3	0	41	0	Bacteria;Proteobacteria;Gammaproteobacteria;Pseudomonadales;Moraxellaceae;Acinetobacter;Unassigned
Zotu196	0	0	0	0	0	0	0	0	38	0	0	0	6	0	0	25	0	0	3	0	0	0	0	280	0	131	257	0	0	0	0	0	36	0	0	0	0	Bacteria;Proteobacteria;Gammaproteobacteria;Pseudomonadales;Moraxellaceae;Acinetobacter;Unassigned
Zotu1092	0	0	0	0	0	0	0	0	0	0	0	0	2	0	0	0	0	0	0	57	0	0	0	0	0	0	0	0	0	0	0	0	0	0	0	0	0	Bacteria;Proteobacteria;Gammaproteobacteria;Pseudomonadales;Moraxellaceae;Psychrobacter;Unassigned
Zotu11	0	0	0	12646	0	0	0	24	39	1827	305	118	32	707	0	0	172	32	0	10093	0	1963	0	5425	0	32	0	9	0	0	0	0	10	5	0	0	26	Bacteria;Proteobacteria;Gammaproteobacteria;Pseudomonadales;Moraxellaceae;Psychrobacter;Unassigned
Zotu1882	0	0	2	26	0	0	0	0	8	0	0	0	0	0	0	0	0	0	0	0	0	0	0	1	0	0	0	0	0	0	0	0	0	0	0	0	0	Bacteria;Proteobacteria;Gammaproteobacteria;Pseudomonadales;Moraxellaceae;Psychrobacter;Unassigned
Zotu1919	0	0	0	0	0	7	0	0	0	0	10	0	0	0	0	0	0	0	0	0	0	0	0	0	0	0	0	0	0	0	0	0	0	0	0	0	0	Bacteria;Proteobacteria;Gammaproteobacteria;Pseudomonadales;Moraxellaceae;Psychrobacter;Unassigned
Zotu477	0	0	0	0	0	0	0	0	0	0	7	0	0	0	0	0	0	0	0	0	0	0	0	0	0	48	0	0	0	0	0	0	0	0	68	77	0	Bacteria;Proteobacteria;Gammaproteobacteria;Pseudomonadales;Moraxellaceae;Unassigned;Unassigned
Zotu116	0	0	0	12	0	0	0	2	0	0	0	0	0	0	0	20	0	0	0	0	0	0	0	0	0	856	0	103	0	0	0	0	535	0	0	0	0	Bacteria;Proteobacteria;Gammaproteobacteria;Pseudomonadales;Oleiphilaceae;Oleiphilus;Unassigned
Zotu1173	0	0	0	0	0	0	0	1	6	0	0	19	0	0	0	0	0	0	0	0	0	0	0	0	0	0	0	0	0	0	0	0	27	0	0	0	0	Bacteria;Proteobacteria;Gammaproteobacteria;Pseudomonadales;Oleiphilaceae;Oleiphilus;Unassigned
Zotu1330	0	0	0	0	0	0	0	0	0	25	0	12	0	0	0	0	0	0	0	0	0	4	0	0	0	0	0	0	0	0	0	0	0	0	0	0	0	Bacteria;Proteobacteria;Gammaproteobacteria;Pseudomonadales;Oleiphilaceae;Oleiphilus;Unassigned
Zotu637	0	0	0	0	0	0	0	0	0	0	0	4	3	37	0	0	0	0	0	0	0	0	0	0	0	0	0	0	0	0	0	0	77	2	0	0	0	Bacteria;Proteobacteria;Gammaproteobacteria;Pseudomonadales;Oleiphilaceae;Oleiphilus;Unassigned
Zotu770	0	0	0	0	0	0	0	0	21	0	0	45	1	0	0	0	0	0	0	0	0	0	0	0	0	1	0	0	0	0	0	0	30	0	0	0	0	Bacteria;Proteobacteria;Gammaproteobacteria;Pseudomonadales;Oleiphilaceae;Oleiphilus;Unassigned
Zotu777	0	0	0	32	0	0	0	0	22	1	0	35	0	0	0	0	0	0	0	32	0	3	0	0	0	0	0	0	0	0	0	0	0	0	0	0	0	Bacteria;Proteobacteria;Gammaproteobacteria;Pseudomonadales;Oleiphilaceae;Oleiphilus;Unassigned
Zotu1510	0	0	0	19	0	0	0	0	0	0	0	3	10	0	0	0	0	0	0	0	0	1	0	0	0	0	0	0	0	0	0	0	6	0	0	0	0	Bacteria;Proteobacteria;Gammaproteobacteria;Pseudomonadales;OM182 Clade;Unassigned;Unassigned
Zotu550	0	0	0	0	0	0	0	0	0	0	0	0	0	23	0	0	0	0	0	0	0	0	0	0	0	118	0	0	0	0	0	0	37	0	0	0	0	Bacteria;Proteobacteria;Gammaproteobacteria;Pseudomonadales;OM182 Clade;Unassigned;Unassigned
Zotu688	0	0	0	31	0	0	0	0	0	0	0	10	9	50	0	0	0	0	0	0	0	0	0	0	0	0	0	0	0	0	0	0	32	0	0	0	0	Bacteria;Proteobacteria;Gammaproteobacteria;Pseudomonadales;OM182 Clade;Unassigned;Unassigned
Zotu460	0	0	0	0	0	0	0	0	0	0	0	0	0	0	0	0	0	0	0	0	0	0	0	0	0	108	0	0	0	0	0	0	82	0	0	0	0	Bacteria;Proteobacteria;Gammaproteobacteria;Pseudomonadales;Porticoccaceae;C1-B045;Unassigned
Zotu1345	0	0	0	0	0	0	0	0	0	0	0	17	19	0	0	0	0	0	0	0	0	0	0	0	0	0	0	0	0	0	0	0	0	0	0	0	16	Bacteria;Proteobacteria;Gammaproteobacteria;Pseudomonadales;Pseudohongiellaceae;BIyi10;Unassigned
Zotu1694	0	0	0	0	0	0	0	0	0	0	0	0	13	0	0	0	0	0	0	0	0	0	0	0	0	0	0	0	0	0	0	0	0	0	0	0	24	Bacteria;Proteobacteria;Gammaproteobacteria;Pseudomonadales;Pseudohongiellaceae;BIyi10;Unassigned
Zotu1704	0	0	1	0	0	0	0	0	0	0	0	9	15	0	0	0	0	0	0	0	0	0	0	0	0	0	0	0	0	0	0	0	0	0	0	0	27	Bacteria;Proteobacteria;Gammaproteobacteria;Pseudomonadales;Pseudohongiellaceae;BIyi10;Unassigned
Zotu418	0	0	0	101	0	0	0	0	0	30	0	24	46	27	0	0	0	0	0	0	0	13	0	0	0	0	0	0	0	0	0	0	0	0	0	0	0	Bacteria;Proteobacteria;Gammaproteobacteria;Pseudomonadales;Pseudohongiellaceae;Pseudohongiella;Unassigned
Zotu953	0	0	0	0	0	0	0	0	0	0	0	11	2	0	0	0	0	0	0	47	0	0	0	0	0	0	0	0	0	0	0	0	0	0	0	0	0	Bacteria;Proteobacteria;Gammaproteobacteria;Pseudomonadales;Pseudohongiellaceae;Pseudohongiella;Unassigned
Zotu1830	0	0	0	0	0	0	0	0	0	0	0	3	4	0	0	0	0	0	0	0	0	0	0	0	0	0	0	0	0	0	0	0	0	0	0	0	19	Bacteria;Proteobacteria;Gammaproteobacteria;Pseudomonadales;Pseudomonadales BD2-7;Unassigned;Unassigned
Zotu981	0	0	0	0	0	0	0	0	0	0	0	0	0	0	0	0	0	0	0	0	0	0	0	0	0	0	0	52	0	0	0	0	0	0	0	0	38	Bacteria;Proteobacteria;Gammaproteobacteria;Pseudomonadales;Pseudomonadales BD2-7;Unassigned;Unassigned
Zotu1741	0	0	0	0	0	0	0	0	0	0	0	0	1	0	0	0	0	0	0	0	0	0	0	0	0	0	0	0	0	0	0	0	0	1	0	0	38	Bacteria;Proteobacteria;Gammaproteobacteria;Pseudomonadales;Pseudomonadales Gven-F17;Unassigned;Unassigned
Zotu239	0	0	0	0	0	0	0	0	0	0	2	7	109	1	0	0	0	0	0	0	0	0	0	0	0	263	0	0	0	0	0	0	8	2	0	0	134	Bacteria;Proteobacteria;Gammaproteobacteria;Pseudomonadales;Pseudomonadales Gven-F17;Unassigned;Unassigned
Zotu2392	0	0	0	0	0	0	0	0	0	0	0	4	8	0	0	0	0	0	0	0	0	0	0	0	0	0	0	0	0	0	0	0	0	0	0	0	9	Bacteria;Proteobacteria;Gammaproteobacteria;Pseudomonadales;Pseudomonadales Gven-F17;Unassigned;Unassigned
Zotu1041	0	32	0	20	0	0	0	0	30	274	4	3	16	19970	0	0	0	0	0	40	0	22	0	86	0	0	0	0	0	52	0	0	0	0	0	153	0	Bacteria;Proteobacteria;Gammaproteobacteria;Pseudomonadales;Pseudomonadales MBAE14;Unassigned;Unassigned
Zotu1405	0	1	0	0	0	0	0	0	0	0	0	0	0	65	0	0	0	0	0	0	0	0	0	0	0	0	0	0	0	0	0	0	0	0	0	1	0	Bacteria;Proteobacteria;Gammaproteobacteria;Pseudomonadales;Pseudomonadales MBAE14;Unassigned;Unassigned
Zotu1879	0	0	0	0	0	0	0	0	0	0	0	0	0	36	0	0	0	0	0	0	0	0	0	0	0	0	0	0	0	1	0	0	0	0	0	1	0	Bacteria;Proteobacteria;Gammaproteobacteria;Pseudomonadales;Pseudomonadales MBAE14;Unassigned;Unassigned
Zotu1930	0	0	0	0	0	0	0	0	0	0	0	0	0	31	0	0	0	0	0	0	0	0	0	0	0	0	0	0	0	0	0	0	0	0	0	1	0	Bacteria;Proteobacteria;Gammaproteobacteria;Pseudomonadales;Pseudomonadales MBAE14;Unassigned;Unassigned
Zotu2268	0	0	0	0	0	0	0	0	0	0	0	4	0	0	0	0	0	0	0	0	0	0	0	0	0	0	0	0	0	0	0	0	17	0	0	0	0	Bacteria;Proteobacteria;Gammaproteobacteria;Pseudomonadales;Pseudomonadales P13-46;Unassigned;Unassigned
Zotu2130	0	0	0	0	0	0	0	9	8	0	0	0	2	0	0	0	0	0	0	0	0	0	0	0	0	0	0	0	0	0	0	0	0	0	0	0	0	Bacteria;Proteobacteria;Gammaproteobacteria;Pseudomonadales;Saccharospirillaceae;Oleispira;Unassigned
Zotu192	0	0	0	279	0	0	0	1	6	141	0	43	233	59	0	0	0	11	0	20	0	5	0	0	0	0	0	0	0	0	0	0	6	0	0	0	0	Bacteria;Proteobacteria;Gammaproteobacteria;Pseudomonadales;SAR86 Clade;Unassigned;Unassigned
Zotu574	0	0	0	49	0	0	0	0	0	0	0	0	0	0	0	0	0	0	0	0	0	0	0	0	1	90	0	0	0	0	0	0	0	0	0	0	0	Bacteria;Proteobacteria;Gammaproteobacteria;Pseudomonadales;SAR86 Clade;Unassigned;Unassigned
Zotu814	0	0	0	82	0	0	0	0	0	0	0	2	15	9	0	0	0	0	0	0	0	0	0	0	0	0	0	0	0	0	0	0	0	0	0	0	0	Bacteria;Proteobacteria;Gammaproteobacteria;Pseudomonadales;SAR86 Clade;Unassigned;Unassigned
Zotu1039	0	0	0	0	0	0	0	0	0	0	0	0	3	0	0	0	0	0	0	0	0	0	0	0	0	17	0	23	0	0	0	0	39	0	0	0	0	Bacteria;Proteobacteria;Gammaproteobacteria;Pseudomonadales;Spongiibacteraceae;BD1-7 Clade;Unassigned
Zotu111	0	0	0	12	0	0	0	0	0	0	0	0	0	0	0	0	0	0	0	0	0	0	0	0	0	1095	0	0	0	0	0	0	453	0	0	0	0	Bacteria;Proteobacteria;Gammaproteobacteria;Pseudomonadales;Spongiibacteraceae;BD1-7 Clade;Unassigned
Zotu1201	0	0	0	0	0	0	0	0	0	54	2	0	6	0	0	0	0	0	0	0	0	3	0	0	0	0	0	0	0	0	0	0	0	0	0	0	0	Bacteria;Proteobacteria;Gammaproteobacteria;Pseudomonadales;Spongiibacteraceae;BD1-7 Clade;Unassigned
Zotu135	0	0	0	0	0	0	0	0	0	0	0	0	0	0	0	0	0	0	0	0	0	0	0	0	160	518	0	208	0	0	0	0	306	0	0	0	0	Bacteria;Proteobacteria;Gammaproteobacteria;Pseudomonadales;Spongiibacteraceae;BD1-7 Clade;Unassigned
Zotu1646	0	0	0	0	0	0	0	0	0	0	0	0	0	0	0	0	0	0	0	0	0	0	0	0	0	24	0	0	0	0	0	0	0	0	0	0	3	Bacteria;Proteobacteria;Gammaproteobacteria;Pseudomonadales;Spongiibacteraceae;BD1-7 Clade;Unassigned
Zotu177	0	0	0	0	0	0	0	0	0	0	0	0	13	46	0	0	0	0	0	0	0	0	0	0	477	282	0	0	0	0	0	0	58	0	0	0	0	Bacteria;Proteobacteria;Gammaproteobacteria;Pseudomonadales;Spongiibacteraceae;BD1-7 Clade;Unassigned
Zotu1842	0	0	0	0	0	0	0	0	0	0	0	0	0	0	0	0	0	0	0	0	0	0	0	0	0	11	0	0	0	0	0	0	22	0	0	0	0	Bacteria;Proteobacteria;Gammaproteobacteria;Pseudomonadales;Spongiibacteraceae;BD1-7 Clade;Unassigned
Zotu188	0	0	0	0	0	0	0	0	0	0	0	0	3	0	0	0	0	0	0	0	0	0	0	31	0	579	0	0	0	0	0	0	270	0	0	0	0	Bacteria;Proteobacteria;Gammaproteobacteria;Pseudomonadales;Spongiibacteraceae;BD1-7 Clade;Unassigned
Zotu189	0	81	811	0	0	0	0	0	0	0	0	0	0	0	0	0	0	0	0	0	0	0	0	0	0	0	0	0	0	0	0	0	0	0	0	0	0	Bacteria;Proteobacteria;Gammaproteobacteria;Pseudomonadales;Spongiibacteraceae;BD1-7 Clade;Unassigned
Zotu2021	0	0	0	10	0	0	0	2	0	0	3	0	0	0	0	0	0	0	0	0	0	0	0	0	0	0	0	0	0	0	0	0	0	0	0	0	0	Bacteria;Proteobacteria;Gammaproteobacteria;Pseudomonadales;Spongiibacteraceae;BD1-7 Clade;Unassigned
Zotu321	0	0	0	0	0	0	0	0	0	0	0	0	3	0	0	0	0	0	0	0	0	0	0	0	0	171	0	0	0	0	0	0	0	0	0	0	214	Bacteria;Proteobacteria;Gammaproteobacteria;Pseudomonadales;Spongiibacteraceae;BD1-7 Clade;Unassigned
Zotu354	0	0	0	0	0	0	0	0	0	0	0	0	0	1	0	0	0	0	0	0	0	0	0	0	0	268	0	0	0	0	0	0	11	0	0	0	0	Bacteria;Proteobacteria;Gammaproteobacteria;Pseudomonadales;Spongiibacteraceae;BD1-7 Clade;Unassigned
Zotu444	0	0	0	0	0	0	0	0	0	0	0	7	12	0	0	0	0	0	0	0	0	0	0	0	99	63	0	0	0	0	0	0	52	0	0	0	0	Bacteria;Proteobacteria;Gammaproteobacteria;Pseudomonadales;Spongiibacteraceae;BD1-7 Clade;Unassigned
Zotu5	0	0	0	0	0	0	0	0	0	1	0	0	0	0	0	0	0	0	0	0	0	0	0	0	27680	28184	8319	7169	0	0	0	0	2121	2	0	0	0	Bacteria;Proteobacteria;Gammaproteobacteria;Pseudomonadales;Spongiibacteraceae;BD1-7 Clade;Unassigned
Zotu567	0	0	0	47	0	0	0	1	0	0	8	0	0	25	0	0	0	0	0	14	0	0	0	0	0	66	0	0	0	0	0	0	0	0	0	0	0	Bacteria;Proteobacteria;Gammaproteobacteria;Pseudomonadales;Spongiibacteraceae;BD1-7 Clade;Unassigned
Zotu586	0	0	0	0	0	0	0	0	0	0	0	0	27	0	0	0	0	0	0	0	0	0	0	0	0	0	0	0	0	0	0	0	0	0	0	0	114	Bacteria;Proteobacteria;Gammaproteobacteria;Pseudomonadales;Spongiibacteraceae;BD1-7 Clade;Unassigned
Zotu65	0	0	0	5	0	0	0	0	0	10	0	0	0	0	0	0	0	0	0	10	0	1	0	0	0	3512	0	103	0	0	1	0	990	1	0	0	0	Bacteria;Proteobacteria;Gammaproteobacteria;Pseudomonadales;Spongiibacteraceae;BD1-7 Clade;Unassigned
Zotu761	0	0	0	29	0	0	0	0	0	0	0	12	12	0	0	0	0	0	0	60	0	0	0	0	0	0	0	0	0	0	0	0	1	0	0	0	0	Bacteria;Proteobacteria;Gammaproteobacteria;Pseudomonadales;Spongiibacteraceae;BD1-7 Clade;Unassigned
Zotu78	0	0	0	21	0	0	0	0	6	0	0	0	8	0	0	0	0	0	0	0	0	2	0	113	0	2456	0	177	0	0	0	0	838	0	0	0	0	Bacteria;Proteobacteria;Gammaproteobacteria;Pseudomonadales;Spongiibacteraceae;BD1-7 Clade;Unassigned
Zotu91	0	0	0	0	0	0	0	0	0	81	0	116	0	0	0	0	0	0	0	0	0	0	0	0	0	615	480	0	0	0	0	0	1289	0	0	0	0	Bacteria;Proteobacteria;Gammaproteobacteria;Pseudomonadales;Spongiibacteraceae;BD1-7 Clade;Unassigned
Zotu158	0	0	0	0	0	0	0	0	0	0	0	0	3	0	0	0	0	0	0	0	0	0	0	0	0	377	0	0	0	0	0	0	112	0	0	0	564	Bacteria;Proteobacteria;Gammaproteobacteria;Pseudomonadales;Spongiibacteraceae;Oceanicoccus;Unassigned
Zotu241	0	0	0	0	0	0	0	2	0	0	0	0	0	0	0	0	0	0	0	0	0	0	0	0	0	179	0	0	0	0	0	0	323	0	0	0	0	Bacteria;Proteobacteria;Gammaproteobacteria;Pseudomonadales;Spongiibacteraceae;Sinobacterium;Unassigned
Zotu721	0	0	0	0	0	0	0	0	0	0	0	0	0	0	0	0	0	0	0	0	0	0	0	0	0	118	0	0	0	0	0	0	3	0	0	0	0	Bacteria;Proteobacteria;Gammaproteobacteria;Pseudomonadales;Spongiibacteraceae;Sinobacterium;Unassigned
Zotu90	0	0	40	0	0	0	0	0	0	0	0	0	41	61	0	5	0	0	0	57	0	0	0	0	0	1229	0	301	0	0	0	0	735	0	0	0	0	Bacteria;Proteobacteria;Gammaproteobacteria;Pseudomonadales;Spongiibacteraceae;Sinobacterium;Unassigned
Zotu1203	0	0	0	0	0	0	0	0	0	20	0	0	2	6	0	0	0	0	0	0	0	0	0	0	0	0	0	26	0	0	0	0	0	2	0	0	0	Bacteria;Proteobacteria;Gammaproteobacteria;Pseudomonadales;Spongiibacteraceae;Unassigned;Unassigned
Zotu1215	0	0	0	0	0	0	0	2	0	60	0	60	4	71	0	0	0	0	0	0	0	0	0	440	0	0	0	0	0	0	0	0	0	0	0	0	0	Bacteria;Proteobacteria;Gammaproteobacteria;Pseudomonadales;Spongiibacteraceae;Unassigned;Unassigned
Zotu187	0	0	0	0	0	0	0	0	0	0	0	0	86	45	0	0	0	0	0	0	0	0	0	0	0	351	0	0	0	0	0	0	61	3	0	0	341	Bacteria;Proteobacteria;Gammaproteobacteria;Pseudomonadales;Spongiibacteraceae;Unassigned;Unassigned
Zotu330	0	0	0	0	0	0	0	2	0	0	0	0	25	0	0	0	0	0	0	0	0	0	0	0	0	241	0	0	0	0	0	0	0	0	0	0	65	Bacteria;Proteobacteria;Gammaproteobacteria;Pseudomonadales;Spongiibacteraceae;Unassigned;Unassigned
Zotu502	0	0	0	0	0	0	0	0	0	0	0	0	0	0	0	0	0	0	0	0	0	0	0	0	0	148	0	0	0	0	0	0	0	0	0	0	43	Bacteria;Proteobacteria;Gammaproteobacteria;Pseudomonadales;Spongiibacteraceae;Unassigned;Unassigned
Zotu659	0	0	0	0	0	0	0	0	0	0	0	0	32	0	0	0	0	0	0	0	0	0	0	0	0	71	0	0	0	0	0	0	0	2	0	0	23	Bacteria;Proteobacteria;Gammaproteobacteria;Pseudomonadales;Spongiibacteraceae;Unassigned;Unassigned
Zotu668	0	0	0	0	0	0	0	0	0	0	0	0	1	0	0	0	0	0	0	0	0	0	0	0	0	140	0	0	0	0	0	0	0	0	0	0	0	Bacteria;Proteobacteria;Gammaproteobacteria;Pseudomonadales;Spongiibacteraceae;Unassigned;Unassigned
Zotu696	0	0	0	0	0	0	0	0	0	0	0	0	0	0	0	0	0	0	0	0	0	0	0	0	0	96	0	0	0	0	0	0	0	0	0	0	15	Bacteria;Proteobacteria;Gammaproteobacteria;Pseudomonadales;Spongiibacteraceae;Unassigned;Unassigned
Zotu1096	0	0	0	0	0	0	0	0	0	0	0	10	2	0	0	0	0	0	0	0	0	0	0	0	0	0	0	0	0	0	0	0	57	0	0	0	0	Bacteria;Proteobacteria;Gammaproteobacteria;Pseudomonadales;Spongiibacteraceae;Zhongshania;Unassigned
Zotu2037	0	0	0	0	0	0	0	1	0	0	1	5	0	37	0	0	0	0	0	0	0	0	0	0	0	0	0	0	0	0	0	0	0	0	0	0	0	Bacteria;Proteobacteria;Gammaproteobacteria;Pseudomonadales;Spongiibacteraceae;Zhongshania;Unassigned
Zotu1202	0	0	0	0	0	0	0	0	0	0	0	0	0	0	0	0	0	0	0	0	0	0	0	0	0	0	0	0	0	0	0	0	40	1	0	0	0	Bacteria;Proteobacteria;Gammaproteobacteria;Pseudomonadales;Thioglobaceae;Candidatus Thioglobus;Unassigned
Zotu110	0	0	0	370	0	0	0	0	0	213	0	76	193	503	0	0	0	22	0	33	0	14	0	218	0	0	0	0	0	0	0	0	175	3	0	102	0	Bacteria;Proteobacteria;Gammaproteobacteria;Pseudomonadales;Thioglobaceae;SUP05 Cluster;Unassigned
Zotu1229	0	0	0	0	0	0	0	0	0	0	0	0	0	0	0	0	0	0	0	0	0	1	0	0	0	0	0	0	0	0	0	0	0	0	0	43	0	Bacteria;Proteobacteria;Gammaproteobacteria;Pseudomonadales;Thioglobaceae;SUP05 Cluster;Unassigned
Zotu2215	0	0	0	0	0	0	0	0	0	0	0	0	9	0	0	0	0	0	0	0	0	0	0	0	0	0	0	0	0	0	0	0	0	0	0	0	5	Bacteria;Proteobacteria;Gammaproteobacteria;Pseudomonadales;Unassigned;Unassigned;Unassigned
Zotu1559	0	0	0	0	0	0	0	0	0	27	0	5	0	0	0	0	0	0	0	0	0	0	0	0	0	0	0	0	0	0	0	0	2	0	0	0	0	Bacteria;Proteobacteria;Gammaproteobacteria;Steroidobacterales;Woeseiaceae;Woeseia;Unassigned
Zotu1698	0	0	0	0	0	0	0	0	0	0	0	0	0	0	0	0	0	0	0	0	0	0	0	0	0	0	0	0	0	0	0	0	35	0	0	0	7	Bacteria;Proteobacteria;Gammaproteobacteria;Steroidobacterales;Woeseiaceae;Woeseia;Unassigned
Zotu1815	0	0	0	0	0	0	0	0	0	0	0	0	7	0	0	0	0	0	0	0	0	0	0	0	0	33	0	0	0	0	0	0	0	9	0	0	11	Bacteria;Proteobacteria;Gammaproteobacteria;Steroidobacterales;Woeseiaceae;Woeseia;Unassigned
Zotu1874	0	0	0	0	0	0	0	0	0	0	0	0	2	0	0	0	0	0	0	0	0	0	0	0	0	0	0	0	0	0	0	0	0	0	0	0	34	Bacteria;Proteobacteria;Gammaproteobacteria;Steroidobacterales;Woeseiaceae;Woeseia;Unassigned
Zotu2231	0	0	0	0	0	0	0	0	0	0	0	0	1	0	0	0	0	0	0	0	0	0	0	0	0	0	0	0	0	0	0	0	0	0	0	0	12	Bacteria;Proteobacteria;Gammaproteobacteria;Steroidobacterales;Woeseiaceae;Woeseia;Unassigned
Zotu255	0	0	5	5	0	0	0	0	0	0	3	3	42	0	0	0	0	0	0	0	0	0	0	0	0	308	0	109	0	0	0	0	55	2	0	0	3	Bacteria;Proteobacteria;Gammaproteobacteria;Steroidobacterales;Woeseiaceae;Woeseia;Unassigned
Zotu636	0	0	0	0	0	0	0	0	0	0	0	0	32	14	0	0	0	0	0	0	0	0	0	0	0	65	0	0	0	0	0	0	15	0	0	0	39	Bacteria;Proteobacteria;Gammaproteobacteria;Steroidobacterales;Woeseiaceae;Woeseia;Unassigned
Zotu909	0	0	0	0	0	0	0	0	0	0	0	0	1	0	0	0	0	0	0	0	0	0	0	0	0	76	0	0	0	0	0	0	0	1	0	0	5	Bacteria;Proteobacteria;Gammaproteobacteria;Steroidobacterales;Woeseiaceae;Woeseia;Unassigned
Zotu911	0	0	0	0	0	0	0	0	0	0	0	0	0	0	0	0	0	0	0	0	0	0	0	0	0	64	0	0	0	0	0	0	6	0	0	0	28	Bacteria;Proteobacteria;Gammaproteobacteria;Steroidobacterales;Woeseiaceae;Woeseia;Unassigned
Zotu1099	0	0	0	13	0	0	0	0	0	0	0	0	8	0	0	0	0	0	0	0	0	0	0	0	0	22	0	0	0	0	0	0	18	0	0	0	34	Bacteria;Proteobacteria;Gammaproteobacteria;Thiohalorhabdales;Thiohalorhabdaceae;Unassigned;Unassigned
Zotu1146	0	0	0	0	0	0	0	1	0	0	0	0	6	0	0	0	0	0	0	0	0	0	0	0	0	7	0	0	0	0	0	0	0	0	0	0	84	Bacteria;Proteobacteria;Gammaproteobacteria;Thiohalorhabdales;Thiohalorhabdaceae;Unassigned;Unassigned
Zotu1613	0	0	0	0	0	0	0	0	0	0	0	0	0	0	0	0	0	0	0	0	0	0	0	0	0	0	0	0	0	0	0	0	25	0	0	0	6	Bacteria;Proteobacteria;Gammaproteobacteria;Thiohalorhabdales;Thiohalorhabdaceae;Unassigned;Unassigned
Zotu1956	0	0	0	0	0	0	0	0	0	0	0	0	0	0	0	0	0	0	0	0	0	0	0	0	0	15	0	0	0	0	0	0	3	0	0	0	0	Bacteria;Proteobacteria;Gammaproteobacteria;Thiohalorhabdales;Thiohalorhabdaceae;Unassigned;Unassigned
Zotu2038	0	0	0	0	0	0	0	0	0	0	0	0	2	0	0	0	0	0	0	0	0	0	0	0	0	21	0	0	0	0	0	0	0	0	0	0	0	Bacteria;Proteobacteria;Gammaproteobacteria;Thiohalorhabdales;Thiohalorhabdaceae;Unassigned;Unassigned
Zotu2099	0	0	0	0	0	0	0	0	0	0	0	0	12	0	0	0	0	0	0	0	0	0	0	0	0	0	0	0	0	0	0	0	0	0	0	0	1	Bacteria;Proteobacteria;Gammaproteobacteria;Thiohalorhabdales;Thiohalorhabdaceae;Unassigned;Unassigned
Zotu2223	0	0	0	2	0	0	0	0	0	0	0	0	2	0	0	0	0	0	0	0	0	0	0	0	0	0	0	0	0	0	0	0	0	1	0	0	15	Bacteria;Proteobacteria;Gammaproteobacteria;Thiohalorhabdales;Thiohalorhabdaceae;Unassigned;Unassigned
Zotu2335	0	0	0	0	0	0	0	0	0	0	0	0	1	0	0	0	0	0	0	0	0	0	0	0	0	0	0	0	0	0	0	0	0	0	0	0	19	Bacteria;Proteobacteria;Gammaproteobacteria;Thiohalorhabdales;Thiohalorhabdaceae;Unassigned;Unassigned
Zotu2363	0	0	0	0	0	0	0	0	0	0	0	0	3	0	0	0	0	0	0	0	0	0	0	0	0	0	0	0	0	0	0	0	12	0	0	0	9	Bacteria;Proteobacteria;Gammaproteobacteria;Thiohalorhabdales;Thiohalorhabdaceae;Unassigned;Unassigned
Zotu385	0	0	0	94	0	0	0	0	0	13	0	2	35	11	0	0	0	0	0	46	0	0	0	0	0	31	0	0	0	0	0	0	29	2	0	0	7	Bacteria;Proteobacteria;Gammaproteobacteria;Thiohalorhabdales;Thiohalorhabdaceae;Unassigned;Unassigned
Zotu641	0	0	0	0	0	0	0	0	0	0	0	0	9	0	0	0	0	0	0	0	0	0	0	0	0	125	0	0	0	0	0	0	0	1	0	0	30	Bacteria;Proteobacteria;Gammaproteobacteria;Thiohalorhabdales;Thiohalorhabdaceae;Unassigned;Unassigned
Zotu749	0	0	0	0	0	0	0	0	0	0	0	0	41	0	0	0	0	0	0	0	0	0	0	0	0	67	0	0	0	0	0	0	0	2	0	0	64	Bacteria;Proteobacteria;Gammaproteobacteria;Thiohalorhabdales;Thiohalorhabdaceae;Unassigned;Unassigned
Zotu788	0	0	0	0	0	0	0	0	0	0	0	0	0	0	0	0	0	0	0	0	0	0	0	0	0	22	0	0	0	0	0	0	51	1	0	0	51	Bacteria;Proteobacteria;Gammaproteobacteria;Thiohalorhabdales;Thiohalorhabdaceae;Unassigned;Unassigned
Zotu1056	0	0	0	1	0	0	0	1	0	56	0	0	0	0	0	0	0	0	0	0	0	1	0	0	0	0	0	0	0	0	0	0	0	0	0	0	0	Bacteria;Proteobacteria;Gammaproteobacteria;Thiotrichales;Thiotrichaceae;Leucothrix;Unassigned
Zotu2	0	0	0	669	0	27	0	10166	9299	24926	73218	1	4	0	338	427	157	80	0	1	0	0	0	0	0	0	0	0	0	0	0	0	0	0	0	199	0	Bacteria;Proteobacteria;Gammaproteobacteria;Thiotrichales;Thiotrichaceae;Unassigned;Unassigned
Zotu2069	0	0	0	0	0	0	0	0	0	0	0	11	0	40	0	0	0	0	0	0	0	0	0	0	0	0	0	0	0	0	0	0	0	0	0	0	0	Bacteria;Proteobacteria;Gammaproteobacteria;Thiotrichales;Thiotrichaceae;Unassigned;Unassigned
Zotu2307	0	0	0	22	0	0	0	0	0	0	0	0	0	0	0	0	0	0	0	0	0	1	0	0	0	0	0	0	0	0	0	0	0	0	0	0	0	Bacteria;Proteobacteria;Gammaproteobacteria;Thiotrichales;Thiotrichaceae;Unassigned;Unassigned
Zotu1158	0	0	0	0	0	0	0	0	0	0	0	0	8	0	0	0	0	0	0	0	0	0	0	0	0	0	0	0	0	0	0	0	59	0	0	0	0	Bacteria;Proteobacteria;Gammaproteobacteria;UBA10353 Marine Group;Unassigned;Unassigned;Unassigned
Zotu1479	0	0	0	0	0	0	0	0	0	0	0	0	23	0	0	0	0	0	0	0	0	0	0	0	0	0	0	0	0	0	0	0	0	3	0	0	20	Bacteria;Proteobacteria;Gammaproteobacteria;UBA10353 Marine Group;Unassigned;Unassigned;Unassigned
Zotu583	0	0	0	36	0	0	0	0	0	0	0	0	0	0	0	0	0	0	0	0	0	0	0	0	0	93	0	0	0	0	0	0	0	0	0	0	0	Bacteria;Proteobacteria;Gammaproteobacteria;UBA10353 Marine Group;Unassigned;Unassigned;Unassigned
Zotu1060	0	0	0	0	0	0	0	0	0	0	0	0	0	0	0	0	0	0	0	0	0	0	0	0	0	0	0	0	0	0	0	0	41	0	0	0	24	Bacteria;Proteobacteria;Gammaproteobacteria;Unassigned;Unassigned;Unassigned;Unassigned
Zotu1632	0	0	0	0	0	0	0	0	0	0	0	11	4	0	0	0	0	0	0	0	0	0	0	0	0	0	0	0	0	0	0	0	0	0	0	0	22	Bacteria;Proteobacteria;Gammaproteobacteria;Unassigned;Unassigned;Unassigned;Unassigned
Zotu1918	0	0	0	0	0	0	0	0	0	0	0	0	0	0	0	0	0	0	0	0	0	0	0	0	0	0	0	0	0	0	0	0	3	0	0	0	34	Bacteria;Proteobacteria;Gammaproteobacteria;Unassigned;Unassigned;Unassigned;Unassigned
Zotu2263	0	0	0	0	0	0	0	0	0	0	0	0	9	0	0	0	0	0	0	0	0	0	0	0	0	0	0	0	0	0	0	0	0	0	0	0	15	Bacteria;Proteobacteria;Gammaproteobacteria;Unassigned;Unassigned;Unassigned;Unassigned
Zotu2337	0	0	0	0	0	0	0	0	0	0	0	0	0	0	0	0	0	0	0	0	0	0	0	0	0	0	0	0	0	0	0	0	3	0	0	0	14	Bacteria;Proteobacteria;Gammaproteobacteria;Unassigned;Unassigned;Unassigned;Unassigned
Zotu843	0	0	0	0	0	0	0	0	0	0	0	0	0	0	0	0	0	0	0	0	0	0	0	0	0	0	0	79	0	0	0	0	1	0	0	0	12	Bacteria;Proteobacteria;Gammaproteobacteria;Unassigned;Unassigned;Unassigned;Unassigned
Zotu231	0	0	0	0	0	14	0	0	0	14	0	7	3	0	0	0	0	0	0	0	0	0	0	0	0	0	504	0	0	0	0	0	0	0	0	0	0	Bacteria;Proteobacteria;Gammaproteobacteria;Xanthomonadales;Xanthomonadaceae;Stenotrophomonas;Unassigned
Zotu1141	0	0	0	0	0	0	0	0	0	0	0	0	0	0	0	0	0	0	0	0	0	0	0	0	0	53	0	0	0	0	0	0	14	0	0	0	0	Bacteria;SAR324 Clade (Marine Group B);Unassigned;Unassigned;Unassigned;Unassigned;Unassigned
Zotu1737	0	0	0	0	0	0	0	0	0	0	0	0	0	0	0	0	0	0	0	0	0	2	0	0	0	3	0	0	0	0	0	0	34	0	0	0	0	Bacteria;SAR324 Clade (Marine Group B);Unassigned;Unassigned;Unassigned;Unassigned;Unassigned
Zotu264	0	0	0	0	0	0	0	0	0	0	0	0	2	0	0	0	0	0	429	0	0	0	0	0	0	0	0	0	0	0	0	0	0	0	42	0	5	Bacteria;SAR324 Clade (Marine Group B);Unassigned;Unassigned;Unassigned;Unassigned;Unassigned
Zotu21	0	0	0	296	0	0	0	1160	21	494	3	3	0	0	0	4053	10828	2302	0	5	0	0	0	0	0	0	0	0	0	0	0	0	0	0	0	0	0	Bacteria;Spirochaetota;Spirochaetia;Spirochaetales;Spirochaetaceae;Sediminispirochaeta;Unassigned
Zotu2024	0	0	0	0	0	0	0	0	0	0	0	0	1	0	0	0	0	0	0	0	0	0	0	0	0	15	0	0	0	0	0	0	0	0	0	0	0	Bacteria;Sva0485;Unassigned;Unassigned;Unassigned;Unassigned;Unassigned
Zotu924	0	0	0	0	0	0	0	0	0	0	3	5	0	0	0	0	0	0	0	0	0	0	0	0	0	0	0	0	0	0	0	0	0	2	0	0	74	Bacteria;Sva0485;Unassigned;Unassigned;Unassigned;Unassigned;Unassigned
Zotu1240	0	0	0	0	0	0	0	0	0	0	0	0	5	0	0	0	0	0	0	0	0	0	0	0	0	0	0	0	0	0	0	0	60	0	0	0	0	Bacteria;Verrucomicrobiota;Chlamydiae;Chlamydiales;Simkaniaceae;Unassigned;Unassigned
Zotu1282	0	0	0	0	0	0	0	0	0	0	0	0	26	0	0	0	0	0	0	0	0	0	0	0	0	41	0	0	0	0	0	0	0	0	0	0	0	Bacteria;Verrucomicrobiota;Chlamydiae;Chlamydiales;Simkaniaceae;Unassigned;Unassigned
Zotu1570	0	0	0	0	0	0	0	0	0	0	0	0	22	0	0	0	0	0	0	0	0	0	0	0	0	0	0	0	0	0	0	0	19	0	0	0	0	Bacteria;Verrucomicrobiota;Chlamydiae;Chlamydiales;Simkaniaceae;Unassigned;Unassigned
Zotu2270	0	0	0	0	0	0	0	0	0	0	0	0	7	0	0	0	0	0	0	0	0	0	0	0	0	0	0	12	0	0	0	0	9	0	0	0	0	Bacteria;Verrucomicrobiota;Chlamydiae;Chlamydiales;Simkaniaceae;Unassigned;Unassigned
Zotu1294	0	0	0	0	0	0	0	0	0	0	0	0	3	0	0	0	0	0	0	0	0	0	0	0	0	59	0	0	0	0	0	0	0	1	0	0	0	Bacteria;Verrucomicrobiota;Chlamydiae;Chlamydiales;Unassigned;Unassigned;Unassigned
Zotu887	0	0	0	0	0	0	0	0	0	0	0	0	0	0	0	0	0	0	0	0	0	0	0	0	0	87	0	0	0	0	0	0	4	0	0	0	0	Bacteria;Verrucomicrobiota;Chlamydiae;Chlamydiales;Unassigned;Unassigned;Unassigned
Zotu1781	0	0	0	0	0	0	0	0	0	0	0	9	0	0	0	0	0	0	0	0	0	0	0	0	0	13	0	0	0	0	0	0	11	0	0	0	0	Bacteria;Verrucomicrobiota;Lentisphaeria;Lentisphaerales;Lentisphaeraceae;Lentisphaera;Lentisphaera araneosa
Zotu755	0	0	0	0	0	0	0	0	0	0	0	4	0	6	0	18	0	0	0	0	0	0	0	0	0	40	0	0	0	0	0	0	20	0	0	0	0	Bacteria;Verrucomicrobiota;Lentisphaeria;Lentisphaerales;Lentisphaeraceae;Lentisphaera;Lentisphaera araneosa
Zotu1275	0	0	0	14	0	0	0	0	0	0	0	0	0	0	0	0	0	0	0	0	0	3	0	0	0	0	0	0	0	0	0	0	37	0	0	0	0	Bacteria;Verrucomicrobiota;Lentisphaeria;Lentisphaerales;Lentisphaeraceae;Lentisphaera;Unassigned
Zotu2161	0	0	0	11	0	0	0	0	0	0	0	0	2	0	0	0	0	0	0	0	0	0	0	0	0	0	0	0	0	0	0	0	18	0	0	0	0	Bacteria;Verrucomicrobiota;Lentisphaeria;Lentisphaerales;Lentisphaeraceae;Lentisphaera;Unassigned
Zotu2279	0	0	0	0	0	0	0	0	0	0	0	0	12	0	0	0	0	0	0	0	0	0	0	0	0	0	0	0	0	0	0	0	18	0	0	0	0	Bacteria;Verrucomicrobiota;Lentisphaeria;Victivallales;Victivallales Arctic95B-14;Unassigned;Unassigned
Zotu2049	0	0	0	0	0	0	0	0	0	0	0	0	0	0	0	0	0	0	0	0	0	0	0	0	0	0	0	0	0	0	0	0	17	1	0	0	0	Bacteria;Verrucomicrobiota;Verrucomicrobiae;Arctic97B-4 Marine Group;Unassigned;Unassigned;Unassigned
Zotu1692	0	0	0	0	0	0	0	0	0	0	0	7	0	0	0	0	0	0	0	0	0	0	0	0	0	18	0	0	0	0	0	0	0	0	0	0	28	Bacteria;Verrucomicrobiota;Verrucomicrobiae;Opitutales;Puniceicoccaceae;Lentimonas;Unassigned
Zotu1584	0	0	0	0	0	0	0	0	0	0	0	3	2	0	0	0	0	0	0	0	0	0	0	0	0	0	0	0	0	0	0	0	30	0	0	0	0	Bacteria;Verrucomicrobiota;Verrucomicrobiae;Opitutales;Puniceicoccaceae;Unassigned;Unassigned
Zotu88	0	251	48	21	98	110	0	1	0	0	1	15	0	0	671	0	0	53	0	0	0	0	0	180	1659	0	0	7	0	0	100	0	82	7	169	121	0	Bacteria;Verrucomicrobiota;Verrucomicrobiae;Verrucomicrobiales;Akkermansiaceae;Akkermansia;Akkermansia muciniphila
Zotu1591	0	0	0	0	0	0	0	0	0	0	0	0	0	34	0	0	0	0	0	0	0	0	0	0	0	0	0	0	0	0	0	0	0	2	0	0	0	Bacteria;Verrucomicrobiota;Verrucomicrobiae;Verrucomicrobiales;Rubritaleaceae;Haloferula;Unassigned
Zotu1495	0	0	0	0	0	0	0	0	0	0	0	5	2	0	0	0	0	0	0	0	0	0	0	0	0	0	0	4	0	0	0	0	0	0	0	0	32	Bacteria;Verrucomicrobiota;Verrucomicrobiae;Verrucomicrobiales;Rubritaleaceae;Persicirhabdus;Unassigned
Zotu1647	0	0	35	0	0	0	0	0	0	0	0	0	0	0	0	0	0	0	0	0	0	0	0	0	0	0	0	0	0	0	0	0	0	1	0	0	0	Bacteria;Verrucomicrobiota;Verrucomicrobiae;Verrucomicrobiales;Rubritaleaceae;Persicirhabdus;Unassigned
Zotu287	0	0	0	18	0	0	0	4	29	215	55	7	50	13	40	0	32	0	0	0	0	0	0	0	0	29	0	0	0	0	0	0	0	0	0	0	18	Bacteria;Verrucomicrobiota;Verrucomicrobiae;Verrucomicrobiales;Rubritaleaceae;Persicirhabdus;Unassigned
Zotu787	0	0	0	53	0	0	0	0	0	32	5	23	0	0	0	0	0	0	0	3	0	0	0	0	0	0	0	0	0	0	0	0	2	2	0	0	0	Bacteria;Verrucomicrobiota;Verrucomicrobiae;Verrucomicrobiales;Rubritaleaceae;Persicirhabdus;Unassigned
Zotu133	0	0	0	147	0	0	0	27	25	613	50	0	8	0	0	16	0	0	0	149	0	0	0	139	0	39	0	0	0	0	0	0	24	0	0	0	0	Bacteria;Verrucomicrobiota;Verrucomicrobiae;Verrucomicrobiales;Rubritaleaceae;Roseibacillus;Unassigned
Zotu1438	0	0	0	9	0	0	0	0	0	0	0	0	0	0	0	0	0	0	0	0	0	0	0	0	0	29	0	0	0	0	0	0	0	0	0	0	0	Bacteria;Verrucomicrobiota;Verrucomicrobiae;Verrucomicrobiales;Rubritaleaceae;Roseibacillus;Unassigned
Zotu320	0	0	2	41	0	0	0	0	0	13	10	0	3	0	0	12	0	0	0	11	0	0	0	0	0	87	131	0	0	0	0	0	14	6	0	52	0	Bacteria;Verrucomicrobiota;Verrucomicrobiae;Verrucomicrobiales;Rubritaleaceae;Roseibacillus;Unassigned
Zotu701	0	0	0	0	0	0	0	0	0	51	0	1	2	0	0	0	18	0	0	28	0	0	0	0	0	0	0	0	0	0	0	0	0	0	0	13	0	Bacteria;Verrucomicrobiota;Verrucomicrobiae;Verrucomicrobiales;Rubritaleaceae;Roseibacillus;Unassigned
Zotu96	0	0	41	260	0	0	0	28	166	864	127	35	77	123	0	9	54	119	0	96	0	2	0	158	0	63	0	0	0	0	0	0	28	0	0	153	0	Bacteria;Verrucomicrobiota;Verrucomicrobiae;Verrucomicrobiales;Rubritaleaceae;Roseibacillus;Unassigned
Zotu1170	0	0	0	0	0	0	0	0	0	0	0	5	7	14	0	0	0	0	0	0	0	0	0	0	0	83	0	0	0	0	0	0	12	0	0	0	19	Bacteria;Verrucomicrobiota;Verrucomicrobiae;Verrucomicrobiales;Rubritaleaceae;Rubritalea;Unassigned
Zotu2065	0	0	0	0	0	0	0	0	0	0	0	0	0	0	0	0	0	0	0	0	0	0	0	0	0	0	0	0	0	0	0	0	0	1	0	0	17	Bacteria;Verrucomicrobiota;Verrucomicrobiae;Verrucomicrobiales;Rubritaleaceae;Rubritalea;Unassigned
Zotu2239	0	0	0	0	0	0	0	0	0	0	12	0	8	0	0	0	0	0	0	0	0	0	0	0	0	0	0	0	0	0	0	0	0	0	0	0	0	Bacteria;Verrucomicrobiota;Verrucomicrobiae;Verrucomicrobiales;Rubritaleaceae;Rubritalea;Unassigned
Zotu313	0	0	0	0	0	0	0	0	0	0	6	37	39	0	0	0	0	0	0	0	0	0	0	0	40	194	0	0	0	0	0	0	101	0	0	0	0	Bacteria;Verrucomicrobiota;Verrucomicrobiae;Verrucomicrobiales;Rubritaleaceae;Rubritalea;Unassigned
Zotu33	0	0	134	0	0	0	0	0	0	0	13	30	1289	2762	0	0	22	0	106	38	0	0	0	133	3115	4421	0	282	0	0	0	0	818	10	0	57	290	Bacteria;Verrucomicrobiota;Verrucomicrobiae;Verrucomicrobiales;Rubritaleaceae;Rubritalea;Unassigned
Zotu36	0	0	0	0	0	4770	0	0	0	0	0	0	0	0	0	0	0	0	0	0	0	0	0	0	0	0	0	0	0	0	0	0	0	0	0	7182	0	Bacteria;Verrucomicrobiota;Verrucomicrobiae;Verrucomicrobiales;Rubritaleaceae;Rubritalea;Unassigned
Zotu562	0	0	0	0	0	0	0	0	0	0	0	0	31	0	0	0	0	0	0	0	0	0	0	0	0	19	0	0	0	0	0	0	87	0	0	0	0	Bacteria;Verrucomicrobiota;Verrucomicrobiae;Verrucomicrobiales;Rubritaleaceae;Rubritalea;Unassigned
Zotu1417	0	0	0	0	0	0	0	0	0	0	0	2	11	0	0	0	0	0	0	0	0	0	0	0	0	0	0	0	0	0	0	0	0	0	0	0	53	Bacteria;Verrucomicrobiota;Verrucomicrobiae;Verrucomicrobiales;Verrucomicrobiales DEV007;Unassigned;Unassigned
Zotu383	0	0	0	0	0	0	0	4	6	0	0	1	2	0	0	0	0	0	0	0	0	0	0	180	0	69	0	0	0	0	0	0	0	0	0	0	0	Bacteria;Verrucomicrobiota;Verrucomicrobiae;Verrucomicrobiales;Verrucomicrobiales DEV007;Unassigned;Unassigned
Zotu726	0	0	0	0	33	0	0	0	1	0	0	0	0	0	0	0	0	0	0	0	0	0	0	115	0	0	22	0	0	0	0	0	9	0	0	0	0	Eukaryota;Amoebozoa;Discosea;Vannellida;Vannellidae;Platyamoeba;Unassigned
Zotu1686	0	1	30	0	0	0	0	0	0	0	0	0	0	0	0	0	0	0	0	0	0	0	0	0	0	0	0	0	0	0	0	0	0	0	0	0	0	Eukaryota;Ascomycota;Dothideomycetes;Pleosporales;Leptosphaeriaceae;Leptosphaeria;Unassigned
Zotu756	0	0	0	0	0	0	0	0	0	0	0	0	0	0	0	0	0	0	0	0	0	0	0	0	0	0	0	0	0	0	27	117	0	0	0	0	0	Eukaryota;Ascomycota;Eurotiomycetes;Eurotiales;Unassigned;Unassigned;Unassigned
Zotu776	0	0	0	0	0	0	0	0	51	0	121	0	0	0	0	0	0	0	0	0	0	0	0	0	0	0	0	0	0	0	0	0	5	0	0	0	0	Eukaryota;Ciliophora;Phyllopharyngea;Exogenida;Ephelotidae;Ephelota;Ephelota plana
Zotu1716	0	0	0	0	0	0	0	48	0	3	0	0	0	0	0	0	0	0	0	0	0	0	0	0	0	0	0	0	0	0	0	0	0	0	0	0	0	Eukaryota;Euglenozoa;Kinetoplastea;Neobodonida;Neobodonidae;Neobodo;Unassigned
Zotu1610	0	0	0	0	0	0	0	0	0	0	0	0	0	0	0	0	0	0	0	0	0	0	0	0	0	0	0	0	0	0	0	0	0	28	0	0	2	Eukaryota;Microsporidia;Microsporea;Meiodihaplophasida;Pereziidae;Ameson;Ameson metacarcini
Zotu10	0	0	0	0	7174	5963	511	0	0	0	0	0	0	0	0	0	0	0	0	0	0	0	0	0	0	0	0	0	0	0	0	0	0	0	0	29317	0	Eukaryota;Myzozoa;Conoidasida;Eucoccidiorida;Eimeriidae;Eimeria;Unassigned
Zotu1058	0	0	0	0	0	0	0	0	0	0	0	5	0	0	4	0	0	114	0	0	0	0	0	0	0	0	0	0	0	0	0	0	0	0	0	0	0	Eukaryota;Myzozoa;Conoidasida;Eucoccidiorida;Eimeriidae;Eimeria;Unassigned
Zotu2250	0	0	0	0	0	0	0	0	0	0	0	0	0	0	0	0	0	0	0	0	0	0	0	0	0	7	0	0	0	0	0	0	12	0	0	0	0	Eukaryota;Myzozoa;Conoidasida;Eucoccidiorida;Eimeriidae;Eimeria;Unassigned
Zotu118	0	0	0	0	125	53	2	0	39	0	8	0	0	0	0	2	0	0	0	0	0	0	0	37	189	323	224	20	0	0	0	0	856	0	0	398	0	Eukaryota;Myzozoa;Conoidasida;Eugregarinorida;Cephaloidophoridae;Unassigned;Unassigned
Zotu1480	0	0	0	0	0	0	0	0	0	0	0	0	0	0	0	0	0	0	0	0	0	0	0	0	0	0	0	2	0	0	0	0	34	0	0	0	0	Eukaryota;Myzozoa;Conoidasida;Eugregarinorida;Cephaloidophoridae;Unassigned;Unassigned
Zotu151	0	0	0	0	0	0	0	4	210	741	11	0	74	36	0	15	95	4	5	0	0	0	0	0	0	175	0	0	0	0	0	0	0	3	0	90	28	Eukaryota;Myzozoa;Conoidasida;Eugregarinorida;Cephaloidophoridae;Unassigned;Unassigned
Zotu270	0	0	11	5	0	31	0	0	0	0	0	21	45	311	16	0	0	2	0	13	0	0	4	0	0	9	0	0	0	0	0	0	15	10	0	89	65	Eukaryota;Myzozoa;Conoidasida;Eugregarinorida;Cephaloidophoridae;Unassigned;Unassigned
Zotu348	0	0	0	0	0	0	0	0	0	0	0	0	111	0	3	0	0	0	0	8	0	0	0	0	0	88	0	0	0	0	0	0	71	2	0	8	128	Eukaryota;Myzozoa;Conoidasida;Eugregarinorida;Cephaloidophoridae;Unassigned;Unassigned
Zotu58	0	0	0	0	242	84	65	0	197	0	12	0	0	0	0	0	0	0	0	0	0	0	0	324	947	1664	1141	127	0	0	0	171	2735	0	0	1337	0	Eukaryota;Myzozoa;Conoidasida;Eugregarinorida;Cephaloidophoridae;Unassigned;Unassigned
Zotu310	0	0	27	0	0	0	0	0	0	0	0	0	43	0	0	0	0	0	0	0	0	0	0	0	31	208	0	0	0	0	0	0	143	8	0	0	66	Eukaryota;Myzozoa;Conoidasida;Eugregarinorida;Ganymedidae;Unassigned;Unassigned
Zotu1946	0	0	0	0	0	0	0	0	0	0	0	0	26	0	0	0	0	0	0	0	0	0	0	0	0	0	0	0	0	0	0	0	0	0	0	0	3	Eukaryota;Myzozoa;Conoidasida;Eugregarinorida;Porosporidae;Thiriotia;Unassigned

## Sheet: Table S2
Table S2 Percentage abundances of the top 5 most frequent ASVs in each sample.
Host species	Sample	ASV	Abundance [%]	Taxonomy
Acanthamunnopsis milleri	1	Zotu44	57.8677	Bacteria;Proteobacteria;Gammaproteobacteria;Burkholderiales;Comamonadaceae;Unassigned;Unassigned
Acanthamunnopsis milleri	1	Zotu268	20.3597	Bacteria;Proteobacteria;Gammaproteobacteria;Enterobacterales;Enterobacteriaceae;Unassigned;Unassigned
Acanthamunnopsis milleri	1	Zotu13	18.8825	Bacteria;Bacteroidota;Bacteroidia;Bacteroidales;Muribaculaceae;Unassigned;Unassigned
Acanthamunnopsis milleri	1	Zotu214	1.4772	Bacteria;Firmicutes;Bacilli;Lactobacillales;Streptococcaceae;Streptococcus;Unassigned
Acanthamunnopsis milleri	1	Zotu324	1.41297	Bacteria;Firmicutes;Clostridia;Lachnospirales;Lachnospiraceae;Unassigned;Unassigned
Acanthamunnopsis milleri	3	Zotu13	20.4056	Bacteria;Bacteroidota;Bacteroidia;Bacteroidales;Muribaculaceae;Unassigned;Unassigned
Acanthamunnopsis milleri	3	Zotu15	19.6125	Bacteria;Bacteroidota;Bacteroidia;Bacteroidales;Muribaculaceae;Unassigned;Unassigned
Acanthamunnopsis milleri	3	Zotu29	9.31835	Bacteria;Firmicutes;Clostridia;Lachnospirales;Lachnospiraceae;Lachnospiraceae NK4A136 Group;Unassigned
Acanthamunnopsis milleri	3	Zotu30	8.40039	Bacteria;Firmicutes;Clostridia;Lachnospirales;Lachnospiraceae;Lachnospiraceae NK4A136 Group;Unassigned
Acanthamunnopsis milleri	3	Zotu43	6.83037	Bacteria;Firmicutes;Bacilli;Lactobacillales;Lactobacillaceae;Lactobacillus;Unassigned
Acanthamunnopsis milleri	4	Zotu14	42.2597	Bacteria;Firmicutes;Bacilli;Entomoplasmatales;Entomoplasmatales Incertae Sedis;Candidatus Hepatoplasma;Unassigned
Acanthamunnopsis milleri	4	Zotu25	18.6274	Bacteria;Proteobacteria;Alphaproteobacteria;Rhodobacterales;Rhodobacteraceae;Amylibacter;Unassigned
Acanthamunnopsis milleri	4	Zotu70	5.83701	Bacteria;Firmicutes;Bacilli;Bacilli RF39;Unassigned;Unassigned;Unassigned
Acanthamunnopsis milleri	4	Zotu62	5.78963	Bacteria;Proteobacteria;Alphaproteobacteria;Rhodobacterales;Rhodobacteraceae;Roseobacter Clade NAC11-7 lineage;Unassigned
Acanthamunnopsis milleri	4	Zotu77	4.19142	Bacteria;Bacteroidota;Bacteroidia;Flavobacteriales;Flavobacteriaceae;Unassigned;Unassigned
Cyclothone atraria	1	Zotu4	29.6195	Bacteria;Proteobacteria;Gammaproteobacteria;Enterobacterales;Vibrionaceae;Vibrio;Unassigned
Cyclothone atraria	1	Zotu11	18.8112	Bacteria;Proteobacteria;Gammaproteobacteria;Pseudomonadales;Moraxellaceae;Psychrobacter;Unassigned
Cyclothone atraria	1	Zotu16	11.5253	Bacteria;Proteobacteria;Gammaproteobacteria;Enterobacterales;Pseudoalteromonadaceae;Pseudoalteromonas;Unassigned
Cyclothone atraria	1	Zotu19	4.9817	Bacteria;Proteobacteria;Gammaproteobacteria;Enterobacterales;Vibrionaceae;Photobacterium;Unassigned
Cyclothone atraria	1	Zotu57	2.32797	Bacteria;Bacteroidota;Bacteroidia;Flavobacteriales;Flavobacteriaceae;Tenacibaculum;Unassigned
Cyclothone atraria	2	Zotu10	36.8105	Eukaryota;Myzozoa;Conoidasida;Eucoccidiorida;Eimeriidae;Eimeria;Unassigned
Cyclothone atraria	2	Zotu15	8.82549	Bacteria;Bacteroidota;Bacteroidia;Bacteroidales;Muribaculaceae;Unassigned;Unassigned
Cyclothone atraria	2	Zotu30	5.36713	Bacteria;Firmicutes;Clostridia;Lachnospirales;Lachnospiraceae;Lachnospiraceae NK4A136 Group;Unassigned
Cyclothone atraria	2	Zotu29	5.08492	Bacteria;Firmicutes;Clostridia;Lachnospirales;Lachnospiraceae;Lachnospiraceae NK4A136 Group;Unassigned
Cyclothone atraria	2	Zotu46	4.98743	Bacteria;Bacteroidota;Bacteroidia;Bacteroidales;Muribaculaceae;Unassigned;Unassigned
Cyclothone atraria	3	Zotu13	13.9857	Bacteria;Bacteroidota;Bacteroidia;Bacteroidales;Muribaculaceae;Unassigned;Unassigned
Cyclothone atraria	3	Zotu15	11.9196	Bacteria;Bacteroidota;Bacteroidia;Bacteroidales;Muribaculaceae;Unassigned;Unassigned
Cyclothone atraria	3	Zotu10	10.6211	Eukaryota;Myzozoa;Conoidasida;Eucoccidiorida;Eimeriidae;Eimeria;Unassigned
Cyclothone atraria	3	Zotu36	8.49616	Bacteria;Verrucomicrobiota;Verrucomicrobiae;Verrucomicrobiales;Rubritaleaceae;Rubritalea;Unassigned
Cyclothone atraria	3	Zotu29	6.16462	Bacteria;Firmicutes;Clostridia;Lachnospirales;Lachnospiraceae;Lachnospiraceae NK4A136 Group;Unassigned
Cyclothone signata	4	Zotu15	21.4134	Bacteria;Bacteroidota;Bacteroidia;Bacteroidales;Muribaculaceae;Unassigned;Unassigned
Cyclothone signata	4	Zotu13	18.1293	Bacteria;Bacteroidota;Bacteroidia;Bacteroidales;Muribaculaceae;Unassigned;Unassigned
Cyclothone signata	4	Zotu29	9.41434	Bacteria;Firmicutes;Clostridia;Lachnospirales;Lachnospiraceae;Lachnospiraceae NK4A136 Group;Unassigned
Cyclothone signata	4	Zotu30	8.89132	Bacteria;Firmicutes;Clostridia;Lachnospirales;Lachnospiraceae;Lachnospiraceae NK4A136 Group;Unassigned
Cyclothone signata	4	Zotu8	4.61595	Bacteria;Proteobacteria;Gammaproteobacteria;Enterobacterales;Colwelliaceae;Colwellia;Unassigned
Euphausia pacifica	1	Zotu8	20.5592	Bacteria;Proteobacteria;Gammaproteobacteria;Enterobacterales;Colwelliaceae;Colwellia;Unassigned
Euphausia pacifica	1	Zotu12	18.1808	Bacteria;Proteobacteria;Gammaproteobacteria;Chromatiales;Sedimenticolaceae;Unassigned;Unassigned
Euphausia pacifica	1	Zotu2	16.2599	Bacteria;Proteobacteria;Gammaproteobacteria;Thiotrichales;Thiotrichaceae;Unassigned;Unassigned
Euphausia pacifica	1	Zotu28	7.44538	Bacteria;Bacteroidota;Bacteroidia;Flavobacteriales;Flavobacteriaceae;Unassigned;Unassigned
Euphausia pacifica	1	Zotu22	6.79601	Bacteria;Proteobacteria;Gammaproteobacteria;Enterobacterales;Colwelliaceae;Colwellia;Unassigned
Euphausia pacifica	2	Zotu8	17.7249	Bacteria;Proteobacteria;Gammaproteobacteria;Enterobacterales;Colwelliaceae;Colwellia;Unassigned
Euphausia pacifica	2	Zotu2	13.1031	Bacteria;Proteobacteria;Gammaproteobacteria;Thiotrichales;Thiotrichaceae;Unassigned;Unassigned
Euphausia pacifica	2	Zotu4	10.4413	Bacteria;Proteobacteria;Gammaproteobacteria;Enterobacterales;Vibrionaceae;Vibrio;Unassigned
Euphausia pacifica	2	Zotu73	6.12389	Bacteria;Firmicutes;Bacilli;Entomoplasmatales;Entomoplasmatales Incertae Sedis;Candidatus Hepatoplasma;Unassigned
Euphausia pacifica	2	Zotu22	6.01257	Bacteria;Proteobacteria;Gammaproteobacteria;Enterobacterales;Colwelliaceae;Colwellia;Unassigned
Euphausia pacifica	3	Zotu2	23.1224	Bacteria;Proteobacteria;Gammaproteobacteria;Thiotrichales;Thiotrichaceae;Unassigned;Unassigned
Euphausia pacifica	3	Zotu4	10.3701	Bacteria;Proteobacteria;Gammaproteobacteria;Enterobacterales;Vibrionaceae;Vibrio;Unassigned
Euphausia pacifica	3	Zotu8	8.90445	Bacteria;Proteobacteria;Gammaproteobacteria;Enterobacterales;Colwelliaceae;Colwellia;Unassigned
Euphausia pacifica	3	Zotu19	6.74119	Bacteria;Proteobacteria;Gammaproteobacteria;Enterobacterales;Vibrionaceae;Photobacterium;Unassigned
Euphausia pacifica	3	Zotu35	3.55102	Bacteria;Proteobacteria;Gammaproteobacteria;Enterobacterales;Morganellaceae;Unassigned;Unassigned
Euphausia pacifica	4	Zotu2	53.1663	Bacteria;Proteobacteria;Gammaproteobacteria;Thiotrichales;Thiotrichaceae;Unassigned;Unassigned
Euphausia pacifica	4	Zotu12	11.4526	Bacteria;Proteobacteria;Gammaproteobacteria;Chromatiales;Sedimenticolaceae;Unassigned;Unassigned
Euphausia pacifica	4	Zotu35	4.39023	Bacteria;Proteobacteria;Gammaproteobacteria;Enterobacterales;Morganellaceae;Unassigned;Unassigned
Euphausia pacifica	4	Zotu27	4.13245	Bacteria;Proteobacteria;Gammaproteobacteria;Pseudomonadales;Cellvibrionaceae;Simiduia;Unassigned
Euphausia pacifica	4	Zotu49	3.03017	Bacteria;Proteobacteria;Gammaproteobacteria;Enterobacterales;Morganellaceae;Unassigned;Unassigned
Munneurycope murrayi	1	Zotu4	33.242	Bacteria;Proteobacteria;Gammaproteobacteria;Enterobacterales;Vibrionaceae;Vibrio;Unassigned
Munneurycope murrayi	1	Zotu16	14.8911	Bacteria;Proteobacteria;Gammaproteobacteria;Enterobacterales;Pseudoalteromonadaceae;Pseudoalteromonas;Unassigned
Munneurycope murrayi	1	Zotu39	11.5639	Bacteria;Proteobacteria;Gammaproteobacteria;Enterobacterales;Moritellaceae;Moritella;Unassigned
Munneurycope murrayi	1	Zotu8	6.34096	Bacteria;Proteobacteria;Gammaproteobacteria;Enterobacterales;Colwelliaceae;Colwellia;Unassigned
Munneurycope murrayi	1	Zotu75	4.78678	Bacteria;Proteobacteria;Gammaproteobacteria;Enterobacterales;Pseudoalteromonadaceae;Pseudoalteromonas;Unassigned
Munneurycope murrayi	2	Zotu6	48.5633	Bacteria;Campylobacterota;Campylobacteria;Campylobacterales;Sulfurospirillaceae;Sulfurospirillum;Unassigned
Munneurycope murrayi	2	Zotu26	21.9251	Bacteria;Proteobacteria;Gammaproteobacteria;Enterobacterales;Shewanellaceae;Shewanella;Unassigned
Munneurycope murrayi	2	Zotu76	1.9801	Bacteria;Proteobacteria;Gammaproteobacteria;Pseudomonadales;Halieaceae;OM60 (NOR5) Clade;Unassigned
Munneurycope murrayi	2	Zotu33	1.64244	Bacteria;Verrucomicrobiota;Verrucomicrobiae;Verrucomicrobiales;Rubritaleaceae;Rubritalea;Unassigned
Munneurycope murrayi	2	Zotu8	1.4666	Bacteria;Proteobacteria;Gammaproteobacteria;Enterobacterales;Colwelliaceae;Colwellia;Unassigned
Munneurycope murrayi	3	Zotu6	37.4004	Bacteria;Campylobacterota;Campylobacteria;Campylobacterales;Sulfurospirillaceae;Sulfurospirillum;Unassigned
Munneurycope murrayi	3	Zotu1041	27.3524	Bacteria;Proteobacteria;Gammaproteobacteria;Pseudomonadales;Pseudomonadales MBAE14;Unassigned;Unassigned
Munneurycope murrayi	3	Zotu4	4.28297	Bacteria;Proteobacteria;Gammaproteobacteria;Enterobacterales;Vibrionaceae;Vibrio;Unassigned
Munneurycope murrayi	3	Zotu33	3.78304	Bacteria;Verrucomicrobiota;Verrucomicrobiae;Verrucomicrobiales;Rubritaleaceae;Rubritalea;Unassigned
Munneurycope murrayi	3	Zotu16	2.49281	Bacteria;Proteobacteria;Gammaproteobacteria;Enterobacterales;Pseudoalteromonadaceae;Pseudoalteromonas;Unassigned
Stenobrachius leucopsarus	1	Zotu4	17.898	Bacteria;Proteobacteria;Gammaproteobacteria;Enterobacterales;Vibrionaceae;Vibrio;Unassigned
Stenobrachius leucopsarus	1	Zotu57	10.9371	Bacteria;Bacteroidota;Bacteroidia;Flavobacteriales;Flavobacteriaceae;Tenacibaculum;Unassigned
Stenobrachius leucopsarus	1	Zotu84	9.08573	Bacteria;Bacteroidota;Bacteroidia;Flavobacteriales;Flavobacteriaceae;Unassigned;Unassigned
Stenobrachius leucopsarus	1	Zotu8	6.69895	Bacteria;Proteobacteria;Gammaproteobacteria;Enterobacterales;Colwelliaceae;Colwellia;Unassigned
Stenobrachius leucopsarus	1	Zotu28	6.23184	Bacteria;Bacteroidota;Bacteroidia;Flavobacteriales;Flavobacteriaceae;Unassigned;Unassigned
Stenobrachius leucopsarus	2	Zotu1	82.8833	Bacteria;Proteobacteria;Gammaproteobacteria;Enterobacterales;Vibrionaceae;Vibrio;Unassigned
Stenobrachius leucopsarus	2	Zotu20	6.63752	Bacteria;Proteobacteria;Gammaproteobacteria;Enterobacterales;Vibrionaceae;Photobacterium;Unassigned
Stenobrachius leucopsarus	2	Zotu21	2.93336	Bacteria;Spirochaetota;Spirochaetia;Spirochaetales;Spirochaetaceae;Sediminispirochaeta;Unassigned
Stenobrachius leucopsarus	2	Zotu28	1.20577	Bacteria;Bacteroidota;Bacteroidia;Flavobacteriales;Flavobacteriaceae;Unassigned;Unassigned
Stenobrachius leucopsarus	2	Zotu52	0.757044	Bacteria;Bacteroidota;Bacteroidia;Flavobacteriales;Flavobacteriaceae;Unassigned;Unassigned
Stenobrachius leucopsarus	3	Zotu1	69.5528	Bacteria;Proteobacteria;Gammaproteobacteria;Enterobacterales;Vibrionaceae;Vibrio;Unassigned
Stenobrachius leucopsarus	3	Zotu21	9.6067	Bacteria;Spirochaetota;Spirochaetia;Spirochaetales;Spirochaetaceae;Sediminispirochaeta;Unassigned
Stenobrachius leucopsarus	3	Zotu4	8.6565	Bacteria;Proteobacteria;Gammaproteobacteria;Enterobacterales;Vibrionaceae;Vibrio;Unassigned
Stenobrachius leucopsarus	3	Zotu19	2.1089	Bacteria;Proteobacteria;Gammaproteobacteria;Enterobacterales;Vibrionaceae;Photobacterium;Unassigned
Stenobrachius leucopsarus	3	Zotu8	1.00077	Bacteria;Proteobacteria;Gammaproteobacteria;Enterobacterales;Colwelliaceae;Colwellia;Unassigned
Stenobrachius leucopsarus	4	Zotu1	82.9897	Bacteria;Proteobacteria;Gammaproteobacteria;Enterobacterales;Vibrionaceae;Vibrio;Unassigned
Stenobrachius leucopsarus	4	Zotu20	4.80728	Bacteria;Proteobacteria;Gammaproteobacteria;Enterobacterales;Vibrionaceae;Photobacterium;Unassigned
Stenobrachius leucopsarus	4	Zotu21	3.017	Bacteria;Spirochaetota;Spirochaetia;Spirochaetales;Spirochaetaceae;Sediminispirochaeta;Unassigned
Stenobrachius leucopsarus	4	Zotu13	1.3604	Bacteria;Bacteroidota;Bacteroidia;Bacteroidales;Muribaculaceae;Unassigned;Unassigned
Stenobrachius leucopsarus	4	Zotu15	0.761458	Bacteria;Bacteroidota;Bacteroidia;Bacteroidales;Muribaculaceae;Unassigned;Unassigned
Poeobius meseres	1	Zotu18	70.5107	Bacteria;Proteobacteria;Gammaproteobacteria;Nitrosococcales;Methylophagaceae;Unassigned;Unassigned
Poeobius meseres	1	Zotu9	3.72922	Bacteria;Proteobacteria;Gammaproteobacteria;Nitrosococcales;Methylophagaceae;Marine Methylotrophic Group 3;Unassigned
Poeobius meseres	1	Zotu264	3.69477	Bacteria;SAR324 Clade (Marine Group B);Unassigned;Unassigned;Unassigned;Unassigned;Unassigned
Poeobius meseres	1	Zotu799	3.26415	Bacteria;Proteobacteria;Gammaproteobacteria;Nitrosococcales;Nitrosococcaceae;FS142-36B-02;Unassigned
Poeobius meseres	1	Zotu134	2.39428	Bacteria;Actinobacteriota;Acidimicrobiia;Microtrichales;Ilumatobacteraceae;Ilumatobacter;Ilumatobacter nonamiensis YM16-303
Poeobius meseres	2	Zotu3	64.4402	Bacteria;Firmicutes;Bacilli;Mycoplasmatales;Mycoplasmataceae;Mycoplasma;Mycoplasma microti
Poeobius meseres	2	Zotu11	11.3606	Bacteria;Proteobacteria;Gammaproteobacteria;Pseudomonadales;Moraxellaceae;Psychrobacter;Unassigned
Poeobius meseres	2	Zotu4	9.15108	Bacteria;Proteobacteria;Gammaproteobacteria;Enterobacterales;Vibrionaceae;Vibrio;Unassigned
Poeobius meseres	2	Zotu16	2.19378	Bacteria;Proteobacteria;Gammaproteobacteria;Enterobacterales;Pseudoalteromonadaceae;Pseudoalteromonas;Unassigned
Poeobius meseres	2	Zotu80	1.05581	Bacteria;Bacteroidota;Bacteroidia;Flavobacteriales;Flavobacteriaceae;Dokdonia;Unassigned
Poeobius meseres	3	Zotu44	44.0458	Bacteria;Proteobacteria;Gammaproteobacteria;Burkholderiales;Comamonadaceae;Unassigned;Unassigned
Poeobius meseres	3	Zotu235	25.0382	Bacteria;Proteobacteria;Gammaproteobacteria;Burkholderiales;Burkholderiaceae;Ralstonia;Unassigned
Poeobius meseres	3	Zotu46	8.54962	Bacteria;Bacteroidota;Bacteroidia;Bacteroidales;Muribaculaceae;Unassigned;Unassigned
Poeobius meseres	3	Zotu553	7.0229	Bacteria;Proteobacteria;Gammaproteobacteria;Burkholderiales;Burkholderiaceae;Ralstonia;Unassigned
Poeobius meseres	3	Zotu15	6.41221	Bacteria;Bacteroidota;Bacteroidia;Bacteroidales;Muribaculaceae;Unassigned;Unassigned
Poeobius meseres	4	Zotu3	81.6992	Bacteria;Firmicutes;Bacilli;Mycoplasmatales;Mycoplasmataceae;Mycoplasma;Mycoplasma microti
Poeobius meseres	4	Zotu1	7.83577	Bacteria;Proteobacteria;Gammaproteobacteria;Enterobacterales;Vibrionaceae;Vibrio;Unassigned
Poeobius meseres	4	Zotu11	3.53032	Bacteria;Proteobacteria;Gammaproteobacteria;Pseudomonadales;Moraxellaceae;Psychrobacter;Unassigned
Poeobius meseres	4	Zotu4	3.39724	Bacteria;Proteobacteria;Gammaproteobacteria;Enterobacterales;Vibrionaceae;Vibrio;Unassigned
Poeobius meseres	4	Zotu16	0.651032	Bacteria;Proteobacteria;Gammaproteobacteria;Enterobacterales;Pseudoalteromonadaceae;Pseudoalteromonas;Unassigned
Poeobius meseres	5	Zotu121	19.7662	Bacteria;Proteobacteria;Gammaproteobacteria;Pseudomonadales;Moraxellaceae;Acinetobacter;Unassigned
Poeobius meseres	5	Zotu44	13.0787	Bacteria;Proteobacteria;Gammaproteobacteria;Burkholderiales;Comamonadaceae;Unassigned;Unassigned
Poeobius meseres	5	Zotu178	11.9408	Bacteria;Proteobacteria;Gammaproteobacteria;Pseudomonadales;Moraxellaceae;Acinetobacter;Acinetobacter lwoffii
Poeobius meseres	5	Zotu221	7.76306	Bacteria;Actinobacteriota;Actinobacteria;Micrococcales;Micrococcaceae;Micrococcus;Unassigned
Poeobius meseres	5	Zotu9	7.09275	Bacteria;Proteobacteria;Gammaproteobacteria;Nitrosococcales;Methylophagaceae;Marine;Methylotrophic Group 3;Unassigned
Poeobius meseres	6	Zotu1	55.8863	Bacteria;Proteobacteria;Gammaproteobacteria;Enterobacterales;Vibrionaceae;Vibrio;Unassigned
Poeobius meseres	6	Zotu4	10.0567	Bacteria;Proteobacteria;Gammaproteobacteria;Enterobacterales;Vibrionaceae;Vibrio;Unassigned
Poeobius meseres	6	Zotu11	6.68762	Bacteria;Proteobacteria;Gammaproteobacteria;Pseudomonadales;Moraxellaceae;Psychrobacter;Unassigned
Poeobius meseres	6	Zotu16	5.76923	Bacteria;Proteobacteria;Gammaproteobacteria;Enterobacterales;Pseudoalteromonadaceae;Pseudoalteromonas;Unassigned
Poeobius meseres	6	Zotu139	1.42751	Bacteria;Bacteroidota;Bacteroidia;Flavobacteriales;Crocinitomicaceae;Crocinitomix;Unassigned
Eusergestes similis	1	Zotu5	51.008	Bacteria;Proteobacteria;Gammaproteobacteria;Pseudomonadales;Spongiibacteraceae;BD1-7 Clade;Unassigned
Eusergestes similis	1	Zotu33	5.74024	Bacteria;Verrucomicrobiota;Verrucomicrobiae;Verrucomicrobiales;Rubritaleaceae;Rubritalea;Unassigned
Eusergestes similis	1	Zotu20	3.68371	Bacteria;Proteobacteria;Gammaproteobacteria;Enterobacterales;Vibrionaceae;Photobacterium;Unassigned
Eusergestes similis	1	Zotu95	3.62289	Bacteria;Proteobacteria;Gammaproteobacteria;Burkholderiales;Burkholderiaceae;Burkholderia-Caballeronia-Paraburkholderia;Unassigned
Eusergestes similis	1	Zotu88	3.05716	Bacteria;Verrucomicrobiota;Verrucomicrobiae;Verrucomicrobiales;Akkermansiaceae;Akkermansia;Akkermansia muciniphila
Eusergestes similis	2	Zotu5	27.7738	Bacteria;Proteobacteria;Gammaproteobacteria;Pseudomonadales;Spongiibacteraceae;BD1-7 Clade;Unassigned
Eusergestes similis	2	Zotu40	4.48969	Bacteria;Proteobacteria;Gammaproteobacteria;Enterobacterales;Colwelliaceae;Colwellia;Unassigned
Eusergestes similis	2	Zotu47	4.47983	Bacteria;Proteobacteria;Gammaproteobacteria;Enterobacterales;Colwelliaceae;Colwellia;Unassigned
Eusergestes similis	2	Zotu33	4.35665	Bacteria;Verrucomicrobiota;Verrucomicrobiae;Verrucomicrobiales;Rubritaleaceae;Rubritalea;Unassigned
Eusergestes similis	2	Zotu4	3.68754	Bacteria;Proteobacteria;Gammaproteobacteria;Enterobacterales;Vibrionaceae;Vibrio;Unassigned
Eusergestes similis	3	Zotu5	58.4939	Bacteria;Proteobacteria;Gammaproteobacteria;Pseudomonadales;Spongiibacteraceae;BD1-7 Clade;Unassigned
Eusergestes similis	3	Zotu58	8.02278	Eukaryota;Myzozoa;Conoidasida;Eugregarinorida;Cephaloidophoridae;Unassigned;Unassigned
Eusergestes similis	3	Zotu44	3.85319	Bacteria;Proteobacteria;Gammaproteobacteria;Burkholderiales;Comamonadaceae;Unassigned;Unassigned
Eusergestes similis	3	Zotu231	3.54381	Bacteria;Proteobacteria;Gammaproteobacteria;Xanthomonadales;Xanthomonadaceae;Stenotrophomonas;Unassigned
Eusergestes similis	3	Zotu91	3.37505	Bacteria;Proteobacteria;Gammaproteobacteria;Pseudomonadales;Spongiibacteraceae;BD1-7 Clade;Unassigned
Eusergestes similis	4	Zotu5	40.9634	Bacteria;Proteobacteria;Gammaproteobacteria;Pseudomonadales;Spongiibacteraceae;BD1-7 Clade;Unassigned
Eusergestes similis	4	Zotu4	9.58231	Bacteria;Proteobacteria;Gammaproteobacteria;Enterobacterales;Vibrionaceae;Vibrio;Unassigned
Eusergestes similis	4	Zotu20	2.65699	Bacteria;Proteobacteria;Gammaproteobacteria;Enterobacterales;Vibrionaceae;Photobacterium;Unassigned
Eusergestes similis	4	Zotu13	2.55985	Bacteria;Bacteroidota;Bacteroidia;Bacteroidales;Muribaculaceae;Unassigned;Unassigned
Eusergestes similis	4	Zotu47	2.55414	Bacteria;Proteobacteria;Gammaproteobacteria;Enterobacterales;Colwelliaceae;Colwellia;Unassigned
Tomopteris sp.	1	Zotu46	24.9968	Bacteria;Bacteroidota;Bacteroidia;Bacteroidales;Muribaculaceae;Unassigned;Unassigned
Tomopteris sp.	1	Zotu15	11.1589	Bacteria;Bacteroidota;Bacteroidia;Bacteroidales;Muribaculaceae;Unassigned;Unassigned
Tomopteris sp.	1	Zotu13	8.45444	Bacteria;Bacteroidota;Bacteroidia;Bacteroidales;Muribaculaceae;Unassigned;Unassigned
Tomopteris sp.	1	Zotu29	6.72311	Bacteria;Firmicutes;Clostridia;Lachnospirales;Lachnospiraceae;Lachnospiraceae NK4A136 Group;Unassigned
Tomopteris sp.	1	Zotu43	5.30772	Bacteria;Firmicutes;Bacilli;Lactobacillales;Lactobacillaceae;Lactobacillus;Unassigned
Tomopteris sp.	2	Zotu69	23.7701	Bacteria;Proteobacteria;Alphaproteobacteria;Rhizobiales;Beijerinckiaceae;Methylobacterium-Methylorubrum;Unassigned
Tomopteris sp.	2	Zotu44	19.3563	Bacteria;Proteobacteria;Gammaproteobacteria;Burkholderiales;Comamonadaceae;Unassigned;Unassigned
Tomopteris sp.	2	Zotu275	16.2299	Bacteria;Bacteroidota;Bacteroidia;Chitinophagales;Chitinophagaceae;Sediminibacterium;Unassigned
Tomopteris sp.	2	Zotu13	9.6092	Bacteria;Bacteroidota;Bacteroidia;Bacteroidales;Muribaculaceae;Unassigned;Unassigned
Tomopteris sp.	2	Zotu235	7.90805	Bacteria;Proteobacteria;Gammaproteobacteria;Burkholderiales;Burkholderiaceae;Ralstonia;Unassigned
Vampyroteuthis infernalis	1	Zotu13	18.3875	Bacteria;Bacteroidota;Bacteroidia;Bacteroidales;Muribaculaceae;Unassigned;Unassigned
Vampyroteuthis infernalis	1	Zotu15	16.7486	Bacteria;Bacteroidota;Bacteroidia;Bacteroidales;Muribaculaceae;Unassigned;Unassigned
Vampyroteuthis infernalis	1	Zotu30	10.2643	Bacteria;Firmicutes;Clostridia;Lachnospirales;Lachnospiraceae;Lachnospiraceae NK4A136 Group;Unassigned
Vampyroteuthis infernalis	1	Zotu66	8.94264	Bacteria;Firmicutes;Bacilli;Mycoplasmatales;Mycoplasmataceae;Mycoplasma;Unassigned
Vampyroteuthis infernalis	1	Zotu29	8.71531	Bacteria;Firmicutes;Clostridia;Lachnospirales;Lachnospiraceae;Lachnospiraceae NK4A136 Group;Unassigned
Vampyroteuthis infernalis	2	Zotu15	14.8317	Bacteria;Bacteroidota;Bacteroidia;Bacteroidales;Muribaculaceae;Unassigned;Unassigned
Vampyroteuthis infernalis	2	Zotu66	14.442	Bacteria;Firmicutes;Bacilli;Mycoplasmatales;Mycoplasmataceae;Mycoplasma;Unassigned
Vampyroteuthis infernalis	2	Zotu29	7.75162	Bacteria;Firmicutes;Clostridia;Lachnospirales;Lachnospiraceae;Lachnospiraceae NK4A136 Group;Unassigned
Vampyroteuthis infernalis	2	Zotu13	6.65727	Bacteria;Bacteroidota;Bacteroidia;Bacteroidales;Muribaculaceae;Unassigned;Unassigned
Vampyroteuthis infernalis	2	Zotu30	6.22616	Bacteria;Firmicutes;Clostridia;Lachnospirales;Lachnospiraceae;Lachnospiraceae NK4A136 Group;Unassigned
Vitreosalpa sp.	1	Zotu58	6.2692	Eukaryota;Myzozoa;Conoidasida;Eugregarinorida;Cephaloidophoridae;Unassigned;Unassigned
Vitreosalpa sp.	1	Zotu40	5.4142	Bacteria;Proteobacteria;Gammaproteobacteria;Enterobacterales;Colwelliaceae;Colwellia;Unassigned
Vitreosalpa sp.	1	Zotu5	4.86178	Bacteria;Proteobacteria;Gammaproteobacteria;Pseudomonadales;Spongiibacteraceae;BD1-7 Clade;Unassigned
Vitreosalpa sp.	1	Zotu13	4.6509	Bacteria;Bacteroidota;Bacteroidia;Bacteroidales;Muribaculaceae;Unassigned;Unassigned
Vitreosalpa sp.	1	Zotu47	3.98386	Bacteria;Proteobacteria;Gammaproteobacteria;Enterobacterales;Colwelliaceae;Colwellia;Unassigned
Vitreosalpa sp.	2	Zotu799	32.6969	Bacteria;Proteobacteria;Gammaproteobacteria;Nitrosococcales;Nitrosococcaceae;FS142-36B-02;Unassigned
Vitreosalpa sp.	2	Zotu23	22.9068	Bacteria;Proteobacteria;Gammaproteobacteria;Gammaproteobacteria JTB23;Unassigned;Unassigned;Unassigned
Vitreosalpa sp.	2	Zotu9	21.7011	Bacteria;Proteobacteria;Gammaproteobacteria;Nitrosococcales;Methylophagaceae;Marine Methylotrophic Group 3;Unassigned
Vitreosalpa sp.	2	Zotu18	16.1799	Bacteria;Proteobacteria;Gammaproteobacteria;Nitrosococcales;Methylophagaceae;Unassigned;Unassigned
Vitreosalpa sp.	2	Zotu163	1.38803	Bacteria;Proteobacteria;Gammaproteobacteria;Enterobacterales;Shewanellaceae;Shewanella;Unassigned
Vitreosalpa sp.	3	Zotu13	16.9136	Bacteria;Bacteroidota;Bacteroidia;Bacteroidales;Muribaculaceae;Unassigned;Unassigned
Vitreosalpa sp.	3	Zotu23	15.3738	Bacteria;Proteobacteria;Gammaproteobacteria;Gammaproteobacteria JTB23;Unassigned;Unassigned;Unassigned
Vitreosalpa sp.	3	Zotu15	13.9955	Bacteria;Bacteroidota;Bacteroidia;Bacteroidales;Muribaculaceae;Unassigned;Unassigned
Vitreosalpa sp.	3	Zotu799	6.76749	Bacteria;Proteobacteria;Gammaproteobacteria;Nitrosococcales;Nitrosococcaceae;FS142-36B-02;Unassigned
Vitreosalpa sp.	3	Zotu30	5.56797	Bacteria;Firmicutes;Clostridia;Lachnospirales;Lachnospiraceae;Lachnospiraceae NK4A136 Group;Unassigned
Vitreosalpa sp.	4	Zotu10	45.8616	Eukaryota;Myzozoa;Conoidasida;Eucoccidiorida;Eimeriidae;Eimeria;Unassigned
Vitreosalpa sp.	4	Zotu45	11.2757	Bacteria;Bacteroidota;Bacteroidia;Chitinophagales;Unassigned;Unassigned;Unassigned
Vitreosalpa sp.	4	Zotu36	11.235	Bacteria;Verrucomicrobiota;Verrucomicrobiae;Verrucomicrobiales;Rubritaleaceae;Rubritalea;Unassigned
Vitreosalpa sp.	4	Zotu58	2.09151	Eukaryota;Myzozoa;Conoidasida;Eugregarinorida;Cephaloidophoridae;Unassigned;Unassigned
Vitreosalpa sp.	4	Zotu19	1.94759	Bacteria;Proteobacteria;Gammaproteobacteria;Enterobacterales;Vibrionaceae;Photobacterium;Unassigned
Vitreosalpa sp.	5	Zotu17	24.9265	Bacteria;Firmicutes;Clostridia;Lachnospirales;Lachnospiraceae;Unassigned;Unassigned
Vitreosalpa sp.	5	Zotu9	22.6889	Bacteria;Proteobacteria;Gammaproteobacteria;Nitrosococcales;Methylophagaceae;Marine Methylotrophic Group 3;Unassigned
Vitreosalpa sp.	5	Zotu31	16.1867	Bacteria;Firmicutes;Bacilli;Entomoplasmatales;Entomoplasmatales Incertae Sedis;Candidatus Hepatoplasma;Unassigned
Vitreosalpa sp.	5	Zotu18	7.42275	Bacteria;Proteobacteria;Gammaproteobacteria;Nitrosococcales;Methylophagaceae;Unassigned;Unassigned
Vitreosalpa sp.	5	Zotu53	7.32874	Bacteria;Firmicutes;Bacilli;Entomoplasmatales;Entomoplasmatales Incertae Sedis;Candidatus Hepatoplasma;Unassigned

## Sheet: Table S3
Table S3 OTU abundance and taxonomic classifications for mesopelagic fish and invertebrate gut microbiomes based on filtered shotgun metagenomic data. Only samples with > 1000 reads were included in further analyses.
OTU	Acanthamunnopsis3	Cyclothone1	Cyclothone2	Cyclothone3	Cyclothone4	Euphausia1	Euphausia2	Euphausia3	Euphausia4	Stenobrachius1	Stenobrachius2	Stenobrachius3	Stenobrachius4	Poeobius1	Poeobius3	Eusergestes1	Eusergestes2	Eusergestes4	Taxonomy
OTU4	0	0	1	0	0	0	0	1	0	36	2	0	0	1	0	0	0	0	Archaea;Halobacterota;Halobacteria;Halobacterales;Halococcaceae;Halalkalicoccus;Halalkalicoccus jeotgali
OTU6	0	0	1	2	0	1	0	0	0	6	0	4	6	0	0	9	7	1	Archaea;Halobacterota;Halobacteria;Halobacterales;Halococcaceae;Halococcus;Halococcus salifodinae
OTU20	0	12	14	12	1	3	5	6	4	1	1	0	1	0	0	3	9	6	Archaea;Halobacterota;Halobacteria;Halobacterales;Haloferacaceae;Halobiforma;Halobiforma nitratireducens
OTU28	0	0	0	0	1	0	0	0	2	0	2	0	0	0	1	1	3	1	Archaea;Halobacterota;Halobacteria;Halobacterales;Haloferacaceae;Natrialba;Natrialba hulunbeirensis
OTU29	0	2	2	3	5	1	2	1	2	0	1	1	0	0	1	0	1	0	Archaea;Halobacterota;Halobacteria;Halobacterales;Haloferacaceae;Natrialba;Natrialba magadii
OTU34	0	3	3	0	0	24	24	41	40	4	5	1	1	0	1	8	9	22	Archaea;Halobacterota;Halobacteria;Halobacterales;Haloferacaceae;Natronococcus;Natronococcus occultus
OTU37	0	0	0	0	0	1	0	1	2	1	2	0	1	1	0	2	2	2	Archaea;Euryarchaeota;Methanobacteria;Methanobacteriales;Methanobacteriaceae;Methanobrevibacter;Methanobrevibacter arboriphilus
OTU44	0	0	0	0	0	14	14	19	19	4	3	2	0	56	61	0	5	13	Archaea;Euryarchaeota;Methanococci;Methanococcales;Methanococcaceae;Methanococcus;Methanococcus aeolicus
OTU46	0	1	1	1	0	24	14	15	25	10	16	10	8	13	12	55	54	131	Archaea;Euryarchaeota;Methanococci;Methanococcales;Methanococcaceae;Methanococcus;Methanococcus voltae
OTU49	0	0	2	1	0	1	1	0	0	1	0	1	1	0	1	4	1	1	Archaea;Halobacterota;Methanomicrobia;Methanomicrobiales;Methanocorpusculaceae;Methanocorpusculum;Methanocorpusculum labreanum
OTU57	0	4	3	1	1	0	0	0	0	6	10	13	18	3	3	1	0	0	Archaea;Halobacterota;Methanosarcinia;Methanosarciniales;Methanosarcinaceae;Methanococcoides;Methanococcoides methylutens
OTU59	0	0	0	0	0	1	3	2	4	0	0	0	1	1	0	2	6	5	Archaea;Halobacterota;Methanosarcinia;Methanosarciniales;Methanosarcinaceae;Methanomethylovorans;Methanomethylovorans hollandica
OTU60	0	0	5	3	1	1	1	0	3	6	1	6	4	8	14	0	1	5	Archaea;Halobacterota;Methanosarcinia;Methanosarciniales;Methanosarcinaceae;Methanosalsum;Methanosalsum zhilinae
OTU61	0	8	3	10	6	32	37	37	33	12	12	6	16	15	22	3	5	10	Archaea;Halobacterota;Methanosarcinia;Methanosarciniales;Methanosarcinaceae;Methanosarcina;Methanosarcina barkeri
OTU63	0	21	39	51	11	11	5	5	5	4	2	3	4	1	2	3	5	8	Archaea;Halobacterota;Methanosarcinia;Methanosarciniales;Methanosarcinaceae;Methanosarcina;Methanosarcina lacustris
OTU64	0	0	0	0	1	2	2	2	3	2	1	1	2	19	12	9	6	5	Archaea;Halobacterota;Methanosarcinia;Methanosarciniales;Methanosarcinaceae;Methanosarcina;Methanosarcina mazei
OTU66	0	0	1	0	1	1	1	2	1	1	0	1	1	1	2	5	7	6	Archaea;Halobacterota;Methanosarcinia;Methanosarciniales;Methanosarcinaceae;Methanosarcina;Methanosarcina sp. 2.H.T.1A.6
OTU67	0	0	4	0	1	4	2	0	3	7	9	2	3	4	1	6	3	6	Archaea;Halobacterota;Methanosarcinia;Methanosarciniales;Methanosarcinaceae;Methanosarcina;Methanosarcina sp. MTP4
OTU68	0	8	10	14	3	2	0	2	0	14	18	15	18	11	3	1	0	3	Archaea;Halobacterota;Methanosarcinia;Methanosarciniales;Methanosarcinaceae;Methanosarcina;Methanosarcina sp. WWM596
OTU72	0	1	1	1	0	0	1	0	0	3	0	4	0	0	0	1	3	2	Bacteria;Acidobacteriota;Acidobacteriae;Acidobacteriales;Acidobacteriaceae (Subgroup 1);Edaphobacter;Edaphobacter aggregans
OTU96	0	0	0	0	0	0	0	0	0	14	0	7	0	0	0	0	0	0	Bacteria;Actinobacteriota;Actinobacteria;Bifidobacteriales;Bifidobacteriaceae;Bifidobacterium;Bifidobacterium thermophilum
OTU97	0	0	0	0	0	0	0	0	0	8	0	0	0	1	0	0	2	2	Bacteria;Actinobacteriota;Actinobacteria;Bifidobacteriales;Bifidobacteriaceae;Gardnerella;Gardnerella vaginalis
OTU98	0	1	3	3	0	0	0	0	0	3	3	2	3	0	0	0	1	0	Bacteria;Actinobacteriota;Actinobacteria;Catenulisporales;Actinospicaceae;Actinospica;Actinospica robiniae
OTU100	0	0	0	0	0	0	0	0	0	8	5	0	0	0	0	0	0	0	Bacteria;Actinobacteriota;Actinobacteria;Corynebacteriales;Corynebacteriaceae;Corynebacterium;Corynebacterium accolens
OTU102	0	0	0	0	0	0	0	0	0	0	21	0	0	0	0	0	0	2	Bacteria;Actinobacteriota;Actinobacteria;Corynebacteriales;Corynebacteriaceae;Corynebacterium;Corynebacterium amycolatum
OTU103	1	0	0	0	4	0	0	9	0	9	0	12	0	0	4	7	0	0	Bacteria;Actinobacteriota;Actinobacteria;Corynebacteriales;Corynebacteriaceae;Corynebacterium;Corynebacterium aurimucosum
OTU117	0	0	0	0	0	0	0	0	0	0	0	0	0	0	0	2	10	2	Bacteria;Actinobacteriota;Actinobacteria;Corynebacteriales;Corynebacteriaceae;Corynebacterium;Corynebacterium variabile
OTU120	0	0	0	0	0	0	0	0	0	0	0	0	0	5	7	0	0	0	Bacteria;Actinobacteriota;Actinobacteria;Corynebacteriales;Mycobacteriaceae;Mycobacterium;Mycobacterium elephantis
OTU132	0	47	74	89	81	234	604	422	201	96	57	158	107	70	103	185	106	183	Bacteria;Actinobacteriota;Actinobacteria;Corynebacteriales;Mycobacteriaceae;Mycobacterium;Mycobacterium sp. Root265
OTU136	0	0	0	2	2	1	2	2	4	0	0	0	0	0	0	1	2	2	Bacteria;Actinobacteriota;Actinobacteria;Corynebacteriales;Nocardiaceae;Nocardia;Nocardia asteroides
OTU137	3	4	5	2	2	2	2	0	2	6	2	2	13	0	0	5	5	0	Bacteria;Actinobacteriota;Actinobacteria;Corynebacteriales;Nocardiaceae;Nocardia;Nocardia brevicatena
OTU138	0	0	0	0	0	0	0	0	0	8	6	5	6	0	0	0	0	0	Bacteria;Actinobacteriota;Actinobacteria;Corynebacteriales;Nocardiaceae;Nocardia;Nocardia carnea
OTU156	41	0	0	0	0	0	0	0	0	0	0	0	1	0	0	0	0	0	Bacteria;Actinobacteriota;Actinobacteria;Micrococcales;Brevibacteriaceae;Brevibacterium;Brevibacterium linens
OTU165	0	0	0	0	2	0	0	0	0	0	8	3	2	0	0	0	0	0	Bacteria;Actinobacteriota;Actinobacteria;Micrococcales;Dermacoccaceae;Dermacoccus;Dermacoccus nishinomiyaensis
OTU175	0	2	1	1	3	0	0	0	0	3	0	1	0	7	3	0	0	1	Bacteria;Actinobacteriota;Actinobacteria;Micrococcales;Intrasporangiaceae;Tetrasphaera;Tetrasphaera elongata
OTU179	0	11	5	19	6	0	0	0	0	2	0	0	6	4	7	1	1	0	Bacteria;Actinobacteriota;Actinobacteria;Micrococcales;Jonesiaceae;Jonesia;Jonesia quinghaiensis
OTU190	0	0	0	1	0	0	0	0	0	0	0	0	0	0	0	9	12	3	Bacteria;Actinobacteriota;Actinobacteria;Micrococcales;Microbacteriaceae;Leucobacter;Leucobacter komagatae
OTU201	0	0	0	0	0	0	0	0	0	32	28	37	55	0	0	0	1	0	Bacteria;Actinobacteriota;Actinobacteria;Micrococcales;Microbacteriaceae;Mycetocola;Mycetocola saprophilus
OTU206	1	4	2	1	0	7	18	16	9	0	1	0	0	0	0	0	0	0	Bacteria;Actinobacteriota;Actinobacteria;Micrococcales;Micrococcaceae;Arthrobacter;Arthrobacter sp. L77
OTU212	7	0	0	0	0	0	0	0	0	0	23	0	0	0	0	0	0	0	Bacteria;Actinobacteriota;Actinobacteria;Micrococcales;Micrococcaceae;Micrococcus;Micrococcus luteus
OTU218	1	0	0	0	1	1	0	0	0	4	0	1	0	0	0	1	0	2	Bacteria;Actinobacteriota;Actinobacteria;Micrococcales;Micrococcaceae;Rothia;Rothia mucilaginosa
OTU219	0	16	24	31	2	0	0	0	0	0	2	2	0	0	0	11	11	7	Bacteria;Actinobacteriota;Actinobacteria;Micrococcales;Promicromonosporaceae;Cellulosimicrobium;Cellulosimicrobium cellulans
OTU223	0	22	26	31	0	0	0	0	0	0	0	1	0	0	1	0	0	0	Bacteria;Actinobacteriota;Actinobacteria;Micromonosporales;Micromonosporaceae;Actinoplanes;Actinoplanes rectilineatus
OTU225	0	0	0	0	0	4	3	1	2	0	0	0	0	3	0	0	2	1	Bacteria;Actinobacteriota;Actinobacteria;Micromonosporales;Micromonosporaceae;Micromonospora;Micromonospora lupini
OTU239	0	3	3	0	40	120	263	141	77	7	8	15	11	0	0	0	0	0	Bacteria;Actinobacteriota;Actinobacteria;Propionibacteriales;Nocardioidaceae;Nocardioides;Nocardioides sp. Soil797
OTU244	3	0	15	0	0	0	0	8	0	87	280	0	64	0	0	0	0	0	Bacteria;Actinobacteriota;Actinobacteria;Propionibacteriales;Propionibacteriaceae;Cutibacterium;[Propionibacterium] namnetense
OTU245	86	0	31	7	14	9	7	82	3	615	108	118	78	17	3	28	1	65	Bacteria;Actinobacteriota;Actinobacteria;Propionibacteriales;Propionibacteriaceae;Cutibacterium;Cutibacterium acnes
OTU247	3	0	2	0	2	0	0	2	0	7	2	4	1	1	0	0	1	1	Bacteria;Actinobacteriota;Actinobacteria;Propionibacteriales;Propionibacteriaceae;Cutibacterium;Cutibacterium granulosum
OTU260	0	0	0	0	1	1	0	0	0	1	0	1	0	0	0	10	7	16	Bacteria;Actinobacteriota;Actinobacteria;Pseudonocardiales;Pseudonocardiaceae;Saccharothrix;Saccharothrix sp. ST-888
OTU268	0	0	0	1	1	1	0	0	0	1	0	0	1	7	21	2	2	0	Bacteria;Actinobacteriota;Actinobacteria;Streptomycetales;Streptomycetaceae;Streptomyces;Streptomyces albus
OTU271	0	2	7	4	2	2	0	1	0	1	8	1	4	0	0	2	4	1	Bacteria;Actinobacteriota;Actinobacteria;Streptomycetales;Streptomycetaceae;Streptomyces;Streptomyces avermitilis
OTU274	0	0	0	1	2	0	0	0	0	0	3	1	2	1	1	1	1	0	Bacteria;Actinobacteriota;Actinobacteria;Streptomycetales;Streptomycetaceae;Streptomyces;Streptomyces clavuligerus
OTU277	0	0	0	0	0	0	1	1	1	1	1	2	2	1	3	0	4	3	Bacteria;Actinobacteriota;Actinobacteria;Streptomycetales;Streptomycetaceae;Streptomyces;Streptomyces ghanaensis
OTU289	0	6	2	1	2	0	0	0	0	0	0	0	1	0	0	0	0	0	Bacteria;Actinobacteriota;Actinobacteria;Streptomycetales;Streptomycetaceae;Streptomyces;Streptomyces pluripotens
OTU294	0	0	1	2	3	1	0	1	0	8	7	4	4	0	0	1	0	1	Bacteria;Actinobacteriota;Actinobacteria;Streptomycetales;Streptomycetaceae;Streptomyces;Streptomyces scabiei
OTU296	0	0	0	0	0	0	0	0	0	0	0	0	0	7	7	0	0	0	Bacteria;Actinobacteriota;Actinobacteria;Streptomycetales;Streptomycetaceae;Streptomyces;Streptomyces silaceus
OTU297	0	0	0	0	0	183	440	336	114	0	14	6	3	12	28	106	60	105	Bacteria;Actinobacteriota;Actinobacteria;Streptomycetales;Streptomycetaceae;Streptomyces;Streptomyces sp. 150FB
OTU320	0	59	86	88	65	1	5	2	3	239	228	177	299	4	4	34	23	22	Bacteria;Actinobacteriota;Actinobacteria;Streptomycetales;Streptomycetaceae;Streptomyces;Streptomyces yeochonensis
OTU341	0	58	71	91	41	36	74	66	32	11	21	18	28	8	2	23	15	15	Bacteria;Bacteroidota;Bacteroidia;Bacteroidales;Bacteroidaceae;Bacteroides;Bacteroides pyogenes
OTU342	0	0	0	0	0	4	0	8	5	0	0	0	0	0	0	0	0	0	Bacteria;Bacteroidota;Bacteroidia;Bacteroidales;Bacteroidaceae;Bacteroides;Bacteroides salanitronis
OTU344	1	0	0	0	0	0	0	0	1	9	0	0	0	0	0	0	0	0	Bacteria;Bacteroidota;Bacteroidia;Bacteroidales;Bacteroidaceae;Bacteroides;Bacteroides thetaiotaomicron
OTU347	0	19	33	21	20	2	3	2	1	20	11	6	20	4	2	0	2	2	Bacteria;Bacteroidota;Bacteroidia;Bacteroidales;Dysgonamonadaceae;Dysgonomonas;Dysgonomonas capnocytophagoides
OTU348	0	2	7	4	4	2	0	2	1	1	1	0	2	0	0	2	7	3	Bacteria;Bacteroidota;Bacteroidia;Bacteroidales;Dysgonamonadaceae;Dysgonomonas;Dysgonomonas gadei
OTU350	0	22	6	18	3	4	0	0	3	4	4	5	13	0	2	7	9	12	Bacteria;Bacteroidota;Bacteroidia;Bacteroidales;Dysgonamonadaceae;Dysgonomonas;Dysgonomonas sp. HGC4
OTU358	0	0	20	0	0	0	0	0	0	0	0	0	0	0	0	23	0	0	Bacteria;Bacteroidota;Bacteroidia;Bacteroidales;Prevotellaceae;Prevotella;Prevotella bivia
OTU361	0	0	0	0	0	1	0	0	0	4	0	8	0	0	0	0	0	1	Bacteria;Bacteroidota;Bacteroidia;Bacteroidales;Prevotellaceae;Prevotella;Prevotella copri
OTU366	0	2	5	7	6	0	0	0	0	0	0	0	1	0	0	2	0	4	Bacteria;Bacteroidota;Bacteroidia;Bacteroidales;Prevotellaceae;Prevotella;Prevotella maculosa
OTU368	0	4	4	14	10	0	0	0	0	18	2	0	0	0	0	0	4	2	Bacteria;Bacteroidota;Bacteroidia;Bacteroidales;Prevotellaceae;Prevotella;Prevotella micans
OTU373	0	10	17	15	11	0	0	0	0	0	0	0	0	0	0	0	0	0	Bacteria;Bacteroidota;Bacteroidia;Bacteroidales;Prevotellaceae;Prevotella;Prevotella oulorum
OTU379	0	1	1	0	5	0	0	0	0	5	0	1	1	0	0	0	0	0	Bacteria;Bacteroidota;Bacteroidia;Bacteroidales;Rikenellaceae;Alistipes;Alistipes indistinctus
OTU387	0	24	38	32	21	5	6	7	3	10	10	6	9	1	2	9	13	10	Bacteria;Bacteroidota;Bacteroidia;Bacteroidales;Prolixibacteraceae;Sunxiuqinia;Sunxiuqinia dokdonensis
OTU391	0	11	3	12	8	1	0	0	1	4	8	5	2	2	1	11	17	20	Bacteria;Bacteroidota;Bacteroidia;Cytophagales;Amoebophilaceae;Candidatus Cardinium;Cardinium endosymbiont of Encarsia pergandiella
OTU399	0	1	0	1	0	0	0	0	1	0	0	2	1	3	3	0	3	0	Bacteria;Bacteroidota;Bacteroidia;Cytophagales;Cytophagaceae;Dyadobacter;Dyadobacter fermentans
OTU408	0	0	0	0	2	0	0	2	0	1	1	0	0	6	5	0	0	0	Bacteria;Bacteroidota;Bacteroidia;Cytophagales;Hymenobacteraceae;Adhaeribacter;Adhaeribacter aquaticus
OTU418	0	0	0	0	1	1	1	0	2	0	0	0	0	0	0	2	0	18	Bacteria;Bacteroidota;Bacteroidia;Flavobacteriales;Flavobacteriaceae;Aequorivita;Aequorivita capsosiphonis
OTU423	0	0	0	0	0	0	0	0	0	0	1	1	0	21	28	8	9	14	Bacteria;Bacteroidota;Bacteroidia;Flavobacteriales;Flavobacteriaceae;Arenibacter;Arenibacter certesii
OTU426	0	0	2	2	1	1	4	4	2	0	0	2	0	0	1	1	3	0	Bacteria;Bacteroidota;Bacteroidia;Flavobacteriales;Flavobacteriaceae;Bizionia;Bizionia argentinensis
OTU428	0	0	0	0	0	1	0	2	0	0	0	1	0	0	0	25	32	23	Bacteria;Bacteroidota;Bacteroidia;Flavobacteriales;Flavobacteriaceae;Capnocytophaga;Capnocytophaga ochracea
OTU433	0	2	2	0	0	0	0	0	0	14	9	18	17	3	2	1	0	3	Bacteria;Bacteroidota;Bacteroidia;Flavobacteriales;Flavobacteriaceae;Chryseobacterium;Chryseobacterium angstadtii
OTU438	0	0	0	2	0	2	2	1	3	2	2	1	0	2	5	29	24	33	Bacteria;Bacteroidota;Bacteroidia;Flavobacteriales;Flavobacteriaceae;Chryseobacterium;Chryseobacterium formosense
OTU445	0	0	3	3	0	30	14	20	19	2	3	8	6	1	0	1	1	1	Bacteria;Bacteroidota;Bacteroidia;Flavobacteriales;Flavobacteriaceae;Chryseobacterium;Chryseobacterium polytrichastri
OTU462	0	11	7	10	8	1	0	1	3	2	0	3	2	3	2	1	0	0	Bacteria;Bacteroidota;Bacteroidia;Flavobacteriales;Flavobacteriaceae;Flavobacterium;Flavobacterium johnsoniae
OTU469	0	4	0	0	2	0	0	0	1	5	5	0	6	4	0	0	0	0	Bacteria;Bacteroidota;Bacteroidia;Flavobacteriales;Flavobacteriaceae;Gelidibacter;Gelidibacter mesophilus
OTU471	0	0	0	0	0	2	7	4	4	0	2	0	0	1	0	0	0	0	Bacteria;Bacteroidota;Bacteroidia;Flavobacteriales;Flavobacteriaceae;Gillisia;Gillisia marina
OTU472	0	0	0	0	0	0	0	0	0	0	0	0	3	0	0	0	0	14	Bacteria;Bacteroidota;Bacteroidia;Flavobacteriales;Flavobacteriaceae;Gillisia;Gillisia sp. Hel I 29
OTU477	0	0	5	3	2	0	0	2	0	2	2	4	0	3	2	2	0	0	Bacteria;Bacteroidota;Bacteroidia;Flavobacteriales;Flavobacteriaceae;Lacinutrix;Lacinutrix jangbogonensis
OTU489	0	61	38	15	52	0	0	14	0	0	0	0	0	0	0	0	0	0	Bacteria;Bacteroidota;Bacteroidia;Flavobacteriales;Flavobacteriaceae;Ornithobacterium;Ornithobacterium rhinotracheale
OTU491	0	0	4	0	0	0	0	0	0	4	2	5	3	6	6	31	44	29	Bacteria;Bacteroidota;Bacteroidia;Flavobacteriales;Flavobacteriaceae;Polaribacter;Polaribacter irgensii
OTU493	0	0	1	0	0	0	0	0	0	2	1	2	0	2	1	7	2	6	Bacteria;Bacteroidota;Bacteroidia;Flavobacteriales;Flavobacteriaceae;Polaribacter;Polaribacter vadi
OTU496	0	0	0	0	3	0	1	1	0	0	2	0	0	0	1	3	1	2	Bacteria;Bacteroidota;Bacteroidia;Flavobacteriales;Flavobacteriaceae;Psychroserpens;Psychroserpens burtonensis
OTU498	0	15	0	0	0	0	0	0	0	0	0	0	17	0	0	0	0	0	Bacteria;Bacteroidota;Bacteroidia;Flavobacteriales;Flavobacteriaceae;Riemerella;Riemerella columbina
OTU500	0	2	2	0	1	0	1	0	1	0	0	0	1	3	3	38	21	30	Bacteria;Bacteroidota;Bacteroidia;Flavobacteriales;Flavobacteriaceae;Sediminibacter;Sediminibacter sp. Hel I 10
OTU502	0	0	0	0	0	5	0	1	0	4	0	0	0	0	0	1	1	3	Bacteria;Bacteroidota;Bacteroidia;Flavobacteriales;Flavobacteriaceae;Tenacibaculum;Tenacibaculum ovolyticum
OTU503	0	2	0	0	5	0	0	0	0	6	2	5	1	0	0	0	0	1	Bacteria;Bacteroidota;Bacteroidia;Flavobacteriales;Flavobacteriaceae;Winogradskyella;Winogradskyella psychrotolerans
OTU507	0	0	2	6	2	0	0	0	0	1	1	2	0	4	4	3	1	8	Bacteria;Bacteroidota;Bacteroidia;Flavobacteriales;Flavobacteriaceae;Zobellia;Zobellia uliginosa
OTU510	0	0	1	0	1	0	0	0	0	1	4	5	4	1	1	0	0	1	Bacteria;Bacteroidota;Bacteroidia;Sphingobacteriales;Sphingobacteriaceae;Mucilaginibacter;Mucilaginibacter paludis
OTU512	0	0	2	8	3	1	0	0	1	0	0	0	0	2	2	0	1	1	Bacteria;Bacteroidota;Bacteroidia;Sphingobacteriales;Sphingobacteriaceae;Pedobacter;Pedobacter arcticus
OTU515	0	1	0	0	0	0	0	3	0	0	0	1	2	5	3	0	0	0	Bacteria;Bacteroidota;Bacteroidia;Sphingobacteriales;Sphingobacteriaceae;Sphingobacterium;Sphingobacterium paucimobilis
OTU516	0	2	4	0	2	0	0	0	0	5	0	0	0	3	0	0	0	2	Bacteria;Bacteroidota;Bacteroidia;Sphingobacteriales;Sphingobacteriaceae;Sphingobacterium;Sphingobacterium sp. ML3W
OTU518	0	2	2	2	1	0	0	0	0	2	3	2	3	5	4	23	37	27	Bacteria;Calditrichota;Calditrichia;Calditrichales;Calditrichaceae;Caldithrix;Caldithrix abyssi
OTU521	0	0	0	0	0	0	0	0	2	0	4	0	14	0	0	13	9	8	Bacteria;Verrucomicrobiota;Chlamydiae;Chlamydiales;Parachlamydiaceae;Candidatus Protochlamydia;Protochlamydia naegleriophila
OTU523	0	47	46	63	79	14	30	15	20	54	52	27	60	4	12	23	23	14	Bacteria;Bacteroidota;Chlorobia;Chlorobiales;Chlorobiaceae;Chlorobium;Chlorobium phaeobacteroides
OTU528	0	1	2	1	4	0	1	1	0	3	2	6	14	2	2	2	0	1	Bacteria;Chloroflexi;Ktedonobacteria;Ktedonobacterales;Ktedonobacteraceae;Ktedonobacter;Ktedonobacter racemifer
OTU529	0	24	58	55	10	1	3	0	0	30	6	25	12	1	1	11	5	7	Bacteria;Chloroflexi;Ktedonobacteria;Ktedonobacterales;Ktedonobacteraceae;Thermogemmatispora;Thermogemmatispora carboxidivorans
OTU530	0	25	26	26	28	21	28	24	25	97	44	53	68	17	20	70	89	57	Bacteria;Cyanobacteria;Unassigned;Unassigned;Unassigned;Unassigned;Unassigned
OTU541	0	24	29	26	18	1	2	0	1	49	30	32	34	8	3	7	6	7	Bacteria;Elusimicrobiota;Endomicrobia;Endomicrobiales;Endomicrobiaceae;Endomicrobium;Endomicrobium proavitum
OTU544	0	0	0	2	0	0	0	0	0	0	0	0	0	0	0	0	4	5	Bacteria;Firmicutes;Bacilli;Bacillales;Bacillaceae;Bacillus;Bacillus anthracis
OTU547	0	0	0	0	0	0	0	8	8	0	3	0	0	0	0	5	0	0	Bacteria;Firmicutes;Bacilli;Bacillales;Bacillaceae;Bacillus;Bacillus coahuilensis
OTU548	0	0	0	0	0	0	0	0	0	0	0	0	0	0	0	3	5	7	Bacteria;Firmicutes;Bacilli;Bacillales;Bacillaceae;Bacillus;Bacillus fordii
OTU549	0	2	0	2	2	16	0	11	6	2	1	1	2	1	0	14	9	10	Bacteria;Firmicutes;Bacilli;Bacillales;Bacillaceae;Bacillus;Bacillus infantis
OTU562	0	0	0	1	0	0	0	2	0	0	0	0	0	6	13	70	65	63	Bacteria;Firmicutes;Bacilli;Bacillales;Bacillaceae;Bacillus;Bacillus sp. FJAT-14578
OTU563	0	158	132	190	190	4	10	2	1	205	146	201	185	0	0	0	0	0	Bacteria;Firmicutes;Bacilli;Bacillales;Bacillaceae;Bacillus;Bacillus sp. FJAT-25496
OTU569	0	0	0	3	4	7	13	0	8	1	1	2	1	1	1	15	3	7	Bacteria;Firmicutes;Bacilli;Bacillales;Bacillaceae;Bacillus;Bacillus wakoensis
OTU571	0	0	0	0	0	0	0	12	4	5	0	0	3	5	7	0	0	4	Bacteria;Firmicutes;Bacilli;Bacillales;Planococcaceae;Lysinibacillus;Lysinibacillus manganicus
OTU573	0	0	0	5	0	3	3	2	2	0	1	0	0	0	0	3	2	1	Bacteria;Firmicutes;Bacilli;Bacillales;Planococcaceae;Lysinibacillus;Lysinibacillus sinduriensis
OTU581	0	0	1	2	0	8	7	15	6	0	6	4	3	11	8	2	7	7	Bacteria;Firmicutes;Bacilli;Lactobacillales;Listeriaceae;Listeria;Listeria fleischmannii
OTU584	0	9	7	7	0	0	0	0	0	0	0	0	0	0	0	0	0	0	Bacteria;Firmicutes;Bacilli;Lactobacillales;Listeriaceae;Listeria;Listeria rocourtiae
OTU585	0	3	0	1	5	3	0	0	0	2	2	3	0	0	0	3	4	3	Bacteria;Firmicutes;Bacilli;Lactobacillales;Listeriaceae;Listeria;Listeria weihenstephanensis
OTU590	0	7	7	0	0	4	6	11	8	1	1	2	2	63	91	3	6	8	Bacteria;Firmicutes;Bacilli;Paenibacillales;Paenibacillaceae;Paenibacillus;Paenibacillus alginolyticus
OTU591	0	0	5	13	5	32	29	25	14	2	3	0	2	1	1	0	1	1	Bacteria;Firmicutes;Bacilli;Paenibacillales;Paenibacillaceae;Paenibacillus;Paenibacillus algorifonticola
OTU597	0	1	0	0	0	1	4	1	0	3	2	0	0	0	2	1	2	0	Bacteria;Firmicutes;Bacilli;Paenibacillales;Paenibacillaceae;Paenibacillus;Paenibacillus fonticola
OTU601	0	0	0	0	0	0	8	0	4	0	0	0	0	0	0	0	0	0	Bacteria;Firmicutes;Bacilli;Paenibacillales;Paenibacillaceae;Paenibacillus;Paenibacillus macerans
OTU606	0	0	0	0	0	0	0	0	0	3	0	0	3	1	0	4	3	7	Bacteria;Firmicutes;Bacilli;Paenibacillales;Paenibacillaceae;Paenibacillus;Paenibacillus sp. D9
OTU608	0	0	0	2	0	0	0	0	0	2	1	0	0	0	1	6	6	4	Bacteria;Firmicutes;Bacilli;Paenibacillales;Paenibacillaceae;Paenibacillus;Paenibacillus sp. UNC451MF
OTU610	0	2	10	4	24	6	0	7	0	36	19	22	46	0	0	3	12	14	Bacteria;Firmicutes;Bacilli;Paenibacillales;Paenibacillaceae;Saccharibacillus;Saccharibacillus kuerlensis
OTU612	0	0	0	0	0	0	0	8	12	0	1	0	0	1	0	0	2	0	Bacteria;Firmicutes;Bacilli;Bacillales;Planococcaceae;Paenisporosarcina;Paenisporosarcina sp. HGH0030
OTU614	0	0	0	0	7	0	0	0	26	0	0	0	0	0	0	0	0	0	Bacteria;Firmicutes;Bacilli;Bacillales;Planococcaceae;Planococcus;Planococcus antarcticus
OTU621	0	0	0	0	0	0	18	0	0	0	2	6	1	0	1	0	0	0	Bacteria;Firmicutes;Bacilli;Staphylococcales;Staphylococcaceae;Staphylococcus;Staphylococcus capitis
OTU622	4	5	4	0	0	44	34	56	0	20	25	20	12	0	0	0	4	15	Bacteria;Firmicutes;Bacilli;Staphylococcales;Staphylococcaceae;Staphylococcus;Staphylococcus epidermidis
OTU625	0	0	0	0	0	0	0	0	0	0	9	0	5	5	0	0	11	7	Bacteria;Firmicutes;Bacilli;Staphylococcales;Staphylococcaceae;Staphylococcus;Staphylococcus hominis
OTU634	0	9	15	8	22	66	220	118	71	10	11	14	4	0	0	0	0	0	Bacteria;Firmicutes;Bacilli;Lactobacillales;Catellicoccaceae;Catellicoccus;Catellicoccus marimammalium
OTU644	0	0	0	0	0	3	0	0	4	0	0	3	0	1	0	4	1	4	Bacteria;Firmicutes;Bacilli;Lactobacillales;Lactobacillaceae;Lactobacillus;Lactobacillus ginsenosidimutans
OTU649	0	5	0	3	1	0	0	6	0	1	3	0	0	0	2	0	1	0	Bacteria;Firmicutes;Bacilli;Lactobacillales;Lactobacillaceae;Lactobacillus;Lactobacillus paracollinoides
OTU651	0	0	0	1	0	0	0	0	0	0	0	1	0	4	11	0	0	0	Bacteria;Firmicutes;Bacilli;Lactobacillales;Lactobacillaceae;Lactobacillus;Lactobacillus ruminis
OTU657	0	0	0	0	0	2	2	2	3	0	1	0	0	0	0	1	0	0	Bacteria;Firmicutes;Bacilli;Lactobacillales;Lactobacillaceae;Leuconostoc;Leuconostoc pseudomesenteroides
OTU665	0	20	0	0	32	0	0	0	0	0	0	0	0	0	0	0	0	0	Bacteria;Firmicutes;Bacilli;Lactobacillales;Streptococcaceae;Streptococcus;Streptococcus entericus
OTU668	1	0	0	0	0	0	0	100	0	21	0	0	0	0	0	0	0	0	Bacteria;Firmicutes;Bacilli;Lactobacillales;Streptococcaceae;Streptococcus;Streptococcus infantis
OTU669	0	0	0	0	0	0	0	0	0	0	5	11	0	0	0	0	0	0	Bacteria;Firmicutes;Bacilli;Lactobacillales;Streptococcaceae;Streptococcus;Streptococcus mitis
OTU683	0	0	0	0	0	0	0	0	0	1	1	1	1	0	0	3	3	5	Bacteria;Firmicutes;Clostridia;Peptostreptococcales-Tissierellales;Clostridium sensu stricto;Clostridium;Clostridium akagii
OTU692	0	0	0	0	0	4	3	7	3	0	0	0	0	0	0	0	1	1	Bacteria;Firmicutes;Clostridia;Peptostreptococcales-Tissierellales;Clostridium sensu stricto;Clostridium;Clostridium cellulovorans
OTU698	0	0	0	0	0	129	47	42	140	0	4	7	0	5	7	6	6	8	Bacteria;Firmicutes;Clostridia;Peptostreptococcales-Tissierellales;Clostridium sensu stricto;Clostridium;Clostridium lundense
OTU704	0	0	0	2	32	0	0	0	0	0	0	0	0	0	0	0	0	0	Bacteria;Firmicutes;Clostridia;Peptostreptococcales-Tissierellales;Clostridium sensu stricto;Clostridium;Clostridium sp. KNHs205
OTU705	0	0	1	1	0	3	0	0	0	1	0	1	0	2	2	1	0	1	Bacteria;Firmicutes;Clostridia;Peptostreptococcales-Tissierellales;Clostridium sensu stricto;Clostridium;Clostridium sp. KNHs209
OTU709	0	0	0	24	0	0	0	0	0	0	0	0	0	0	0	7	0	0	Bacteria;Firmicutes;Clostridia;Peptostreptococcales-Tissierellales;Clostridium sensu stricto;Clostridium;Clostridium sulfidigenes
OTU713	0	52	13	24	18	0	0	0	0	10	18	0	0	0	0	0	0	0	Bacteria;Firmicutes;Clostridia;Peptostreptococcales-Tissierellales;Anaerovoracaceae;Mogibacterium;Mogibacterium timidum
OTU721	0	0	0	0	0	0	0	0	0	0	0	5	0	0	11	0	0	0	Bacteria;Firmicutes;Clostridia;Lachnospirales;Lachnospiraceae;Butyrivibrio;Butyrivibrio proteoclasticus
OTU725	0	34	84	86	46	0	0	0	0	42	51	79	97	0	0	19	0	0	Bacteria;Firmicutes;Clostridia;Lachnospirales;Lachnospiraceae;Dorea;Dorea sp. 5-2
OTU726	0	0	0	0	0	0	0	0	0	20	0	0	29	0	0	0	0	0	Bacteria;Firmicutes;Clostridia;Lachnospirales;Lachnospiraceae;Johnsonella;Johnsonella ignava
OTU743	0	0	0	75	0	0	0	0	0	33	44	0	63	0	0	0	0	38	Bacteria;Firmicutes;Clostridia;Lachnospirales;Lachnospiraceae;Tyzzerella;Tyzzerella nexilis
OTU746	0	0	0	0	0	0	0	0	0	0	0	0	0	0	0	115	118	73	Bacteria;Firmicutes;Desulfitobacteriia;Desulfitobacteriales;Desulfitobacteriaceae;Desulfosporosinus;Desulfosporosinus acididurans
OTU756	0	0	0	0	0	0	14	0	0	0	0	0	0	0	0	4	6	0	Bacteria;Firmicutes;Clostridia;Oscillospirales;Ruminococcaceae;Fournierella;Fournierella massiliensis
OTU758	0	0	0	0	21	14	6	62	40	104	25	25	106	0	0	5	5	9	Bacteria;Firmicutes;Clostridia;Oscillospirales;Hungateiclostridiaceae;Ruminiclostridium;[Clostridium] leptum
OTU762	0	3	6	3	0	0	0	0	0	0	0	0	0	0	0	0	0	0	Bacteria;Firmicutes;Clostridia;Oscillospirales;Ruminococcaceae;Ruminococcus;Ruminococcus albus
OTU764	0	0	0	2	0	1	0	0	1	1	0	0	0	0	0	2	2	4	Bacteria;Firmicutes;Clostridia;Oscillospirales;Ruminococcaceae;Ruminococcus;Ruminococcus flavefaciens
OTU769	0	0	0	0	0	0	0	0	0	6	12	16	0	3	10	0	0	0	Bacteria;Firmicutes;Thermacetogenia;Thermacetogeniales;Thermacetogeniaceae;Thermacetogenium;Thermacetogenium phaeum
OTU773	0	0	0	0	0	0	0	0	0	14	3	4	0	0	0	0	2	0	Bacteria;Firmicutes;Thermoanaerobacteria;Caldicellulosiruptorales;Caldicellulosiraptoraceae;Caldicellulosiruptor;Caldicellulosiruptor saccharolyticus
OTU774	0	4	6	6	5	0	0	0	0	0	1	0	0	6	5	3	1	7	Bacteria;Firmicutes;Thermacetogenia;Thermacetogeniales;Thermacetogeniaceae;Syntrophaceticus;Syntrophaceticus schinkii
OTU775	0	0	0	0	1	3	0	5	5	0	0	0	0	0	0	0	0	0	Bacteria;Firmicutes;Thermoanaerobacteria;Thermoanaerobacterales;Family III;Thermoanaerobacterium;Thermoanaerobacterium xylanolyticum
OTU782	0	0	2	1	0	0	0	0	0	2	0	1	2	0	0	3	2	3	Bacteria;Firmicutes;Negativicutes;Veillonellales-Selenomonadales;Selenomonadaceae;Selenomonas;Selenomonas sputigena
OTU783	0	0	0	0	0	0	0	0	0	0	0	0	0	10	7	0	0	18	Bacteria;Firmicutes;Negativicutes;Veillonellales-Selenomonadales;Veillonellaceae;Megasphaera;Megasphaera genomosp. type 1
OTU794	0	0	0	0	0	0	25	0	0	0	5	0	0	0	0	0	0	0	Bacteria;Firmicutes;Clostridia;Peptostreptococcales-Tissierellales;Family XI;Peptoniphilus;Peptoniphilus indolicus
OTU798	0	163	140	207	141	216	541	376	193	15	19	21	23	1	0	74	25	49	Bacteria;Fusobacteriota;Fusobacteriia;Fusobacteriales;Fusobacteriaceae;Fusobacterium;Fusobacterium nucleatum
OTU801	0	15	17	18	21	1	0	0	0	13	11	6	17	4	3	0	0	0	Bacteria;Fusobacteriota;Fusobacteriia;Fusobacteriales;Leptotrichiaceae;Leptotrichia;Leptotrichia wadei
OTU802	0	0	0	0	0	0	0	1	0	0	0	0	0	3	2	7	10	3	Bacteria;Gemmatimonadota;Gemmatimonadetes;Gemmatimonadales;Gemmatimonadaceae;Gemmatimonas;Gemmatimonas phototrophica
OTU807	0	0	1	1	0	0	0	0	0	1	1	0	1	2	0	4	9	10	Bacteria;Planctomycetota;Brocadiae;Brocadiales;Brocadiaceae;Candidatus Jettenia;Candidatus Jettenia caeni
OTU808	0	0	2	0	0	5	5	9	2	2	5	14	5	9	10	0	8	2	Bacteria;Planctomycetota;Planctomycetes;Gemmatales;Gemmataceae;Gemmata;Gemmata obscuriglobus
OTU811	0	0	0	0	5	0	1	0	0	0	0	0	0	0	0	4	15	18	Bacteria;Planctomycetota;Planctomycetes;Pirellulales;Pirellulaceae;Rhodopirellula;Rhodopirellula maiorica
OTU818	8	0	3	0	0	0	0	0	0	0	0	0	0	0	0	0	0	0	Bacteria;Proteobacteria;Alphaproteobacteria;Caulobacterales;Caulobacteraceae;Brevundimonas;Brevundimonas nasdae
OTU842	0	3	15	11	4	18	28	31	10	0	4	1	2	0	2	2	4	0	Bacteria;Proteobacteria;Alphaproteobacteria;Rhizobiales;Xanthobacteraceae;Afipia;Afipia birgiae
OTU870	63	5	11	0	2	0	0	0	3	18	5	8	9	2	1	0	2	4	Bacteria;Proteobacteria;Alphaproteobacteria;Rhizobiales;Beijerinckiaceae;Methylobacterium-Methylorubrum;Methylobacterium aquaticum
OTU872	13	0	0	0	0	0	0	0	0	4	0	6	0	1	0	0	0	0	Bacteria;Proteobacteria;Alphaproteobacteria;Rhizobiales;Beijerinckiaceae;Methylobacterium-Methylorubrum;Methylobacterium populi
OTU873	18	0	0	0	3	0	0	1	0	0	1	0	2	0	0	3	0	0	Bacteria;Proteobacteria;Alphaproteobacteria;Rhizobiales;Beijerinckiaceae;Methylobacterium-Methylorubrum;Methylobacterium radiotolerans
OTU876	34	0	0	0	0	0	0	0	0	4	3	0	3	1	0	0	0	0	Bacteria;Proteobacteria;Alphaproteobacteria;Rhizobiales;Beijerinckiaceae;Methylobacterium-Methylorubrum;Methylobacterium sp. ARG-1
OTU893	17	0	0	0	0	0	0	0	0	0	0	1	0	0	0	0	0	0	Bacteria;Proteobacteria;Alphaproteobacteria;Rhizobiales;Rhizobiaceae;Aquamicrobium;Aquamicrobium defluvii
OTU894	0	2	1	0	3	2	1	1	2	2	0	2	2	0	0	46	47	34	Bacteria;Proteobacteria;Alphaproteobacteria;Rhizobiales;Rhizobiaceae;Hoeflea;Hoeflea phototrophica
OTU901	0	144	186	219	153	292	805	551	246	100	49	138	92	107	161	232	163	270	Bacteria;Proteobacteria;Alphaproteobacteria;Rhizobiales;Rhizobiaceae;Nitratireductor;Nitratireductor indicus
OTU905	6	25	35	25	13	19	33	33	17	11	11	17	22	1	3	4	5	0	Bacteria;Proteobacteria;Alphaproteobacteria;Rhizobiales;Rhizobiaceae;Allorhizobium-Neorhizobium-Pararhizobium-Rhizobium;Agrobacterium rhizogenes
OTU907	0	123	138	142	98	11	36	34	22	42	23	31	29	11	13	19	15	8	Bacteria;Proteobacteria;Alphaproteobacteria;Rhizobiales;Rhizobiaceae;Ensifer;Ensifer sojae
OTU910	0	0	1	0	0	8	0	0	3	2	1	0	1	0	0	10	28	20	Bacteria;Proteobacteria;Alphaproteobacteria;Rhizobiales;Rhizobiaceae;Liberibacter;Candidatus Liberibacter americanus
OTU912	0	2	5	8	0	0	0	0	0	0	0	0	0	0	0	0	0	0	Bacteria;Proteobacteria;Alphaproteobacteria;Rhizobiales;Rhizobiaceae;Liberibacter;Candidatus Liberibacter solanacearum
OTU920	0	5	3	2	0	0	0	0	0	1	1	0	2	0	0	4	7	5	Bacteria;Proteobacteria;Alphaproteobacteria;Rhizobiales;Rhizobiaceae;Ensifer;Sinorhizobium meliloti
OTU925	14	0	1	0	0	0	0	0	0	0	0	1	0	0	0	0	0	0	Bacteria;Proteobacteria;Alphaproteobacteria;Rhizobiales;Xanthobacteraceae;Xanthobacter;Xanthobacter autotrophicus
OTU927	0	0	0	0	0	0	0	0	0	2	4	0	5	1	0	2	0	0	Bacteria;Proteobacteria;Alphaproteobacteria;Caulobacterales;Hyphomonadaceae;Hyphomonas;Hyphomonas beringensis
OTU955	1	0	0	0	0	0	0	0	0	0	0	0	0	0	0	114	67	97	Bacteria;Proteobacteria;Alphaproteobacteria;Rhodobacterales;Rhodobacteraceae;Roseobacter;Roseobacter sp. AzwK-3b
OTU960	0	0	0	0	0	12	31	21	12	0	1	2	1	0	0	2	6	4	Bacteria;Proteobacteria;Alphaproteobacteria;Rhodobacterales;Rhodobacteraceae;Thioclava;Thioclava pacifica
OTU965	0	1	2	4	3	0	0	0	0	3	4	3	4	8	13	10	8	9	Bacteria;Proteobacteria;Alphaproteobacteria;Acetobacterales;Acetobacteraceae;Acetobacter;Acetobacter orientalis
OTU971	0	0	1	0	1	0	2	2	0	3	6	4	3	0	2	5	0	2	Bacteria;Proteobacteria;Alphaproteobacteria;Acetobacterales;Acetobacteraceae;Commensalibacter;Commensalibacter intestini
OTU1001	7	1	0	0	0	0	0	0	0	1	3	0	2	0	0	2	0	1	Bacteria;Proteobacteria;Alphaproteobacteria;Rickettsiales;Rickettsiaceae;Rickettsia;Rickettsia felis
OTU1009	1	6	4	14	15	92	255	202	95	2	4	6	3	0	0	120	63	110	Bacteria;Proteobacteria;Alphaproteobacteria;Sphingomonadales;Sphingomonadaceae;Erythrobacter;Erythrobacter sp. JL475
OTU1018	0	0	1	0	0	0	0	0	0	3	3	1	0	0	0	9	0	5	Bacteria;Proteobacteria;Alphaproteobacteria;Sphingomonadales;Sphingomonadaceae;Novosphingobium;Novosphingobium malaysiense
OTU1022	17	0	1	0	0	0	0	0	0	0	0	0	0	0	0	0	0	0	Bacteria;Proteobacteria;Alphaproteobacteria;Sphingomonadales;Sphingomonadaceae;Novosphingobium;Novosphingobium subterraneum
OTU1031	9	0	0	0	0	0	4	0	0	0	0	7	2	0	0	0	0	0	Bacteria;Proteobacteria;Alphaproteobacteria;Sphingomonadales;Sphingomonadaceae;Sphingobium;Sphingobium sp. C100
OTU1039	688	3	9	9	33	2	9	2	3	74	60	56	39	8	2	7	8	19	Bacteria;Proteobacteria;Alphaproteobacteria;Sphingomonadales;Sphingomonadaceae;Sphingomonas;Sphingomonas echinoides
OTU1062	8	0	0	0	0	1	0	0	0	0	1	2	1	0	0	0	0	0	Bacteria;Proteobacteria;Alphaproteobacteria;Sphingomonadales;Sphingomonadaceae;Sphingomonas;Sphingomonas sp. PAMC 26617
OTU1078	1	10	9	8	0	0	0	0	15	8	14	4	15	10	6	73	69	46	Bacteria;Proteobacteria;Gammaproteobacteria;Burkholderiales;Alcaligenaceae;Alcaligenes;Alcaligenes faecalis
OTU1085	31	0	0	0	0	0	0	0	0	16	0	2	0	0	0	0	0	0	Bacteria;Proteobacteria;Gammaproteobacteria;Burkholderiales;Alcaligenaceae;Bordetella;Bordetella trematum
OTU1094	0	39	32	56	35	17	43	24	7	9	1	30	21	57	97	8	5	8	Bacteria;Proteobacteria;Gammaproteobacteria;Burkholderiales;Burkholderiaceae;Burkholderia-Caballeronia-Paraburkholderia;Candidatus Burkholderia crenata
OTU1097	0	0	0	0	0	0	1	2	1	4	0	0	0	4	3	3	3	2	Bacteria;Proteobacteria;Gammaproteobacteria;Burkholderiales;Burkholderiaceae;Cupriavidus;Cupriavidus basilensis
OTU1099	0	0	0	0	1	0	0	5	0	0	4	0	4	2	0	16	0	4	Bacteria;Proteobacteria;Gammaproteobacteria;Burkholderiales;Burkholderiaceae;Cupriavidus;Cupriavidus metallidurans
OTU1106	0	0	0	0	0	0	0	0	0	0	0	0	0	0	0	7	0	21	Bacteria;Proteobacteria;Gammaproteobacteria;Burkholderiales;Burkholderiaceae;Burkholderia-Caballeronia-Paraburkholderia;Paraburkholderia xenovorans
OTU1107	0	0	0	0	0	0	0	0	0	0	0	0	4	0	0	0	23	0	Bacteria;Proteobacteria;Gammaproteobacteria;Burkholderiales;Burkholderiaceae;Ralstonia;Ralstonia mannitolilytica
OTU1112	9	0	3	3	3	0	0	2	0	5	7	6	7	0	3	1	0	1	Bacteria;Proteobacteria;Gammaproteobacteria;Burkholderiales;Comamonadaceae;Acidovorax;Acidovorax ebreus
OTU1133	1	0	0	0	0	0	0	4	2	0	0	0	1	0	0	2	1	2	Bacteria;Proteobacteria;Gammaproteobacteria;Burkholderiales;Comamonadaceae;Rhodoferax;Rhodoferax saidenbachensis
OTU1136	0	13	7	25	19	0	0	0	0	90	105	60	67	0	0	0	0	0	Bacteria;Proteobacteria;Gammaproteobacteria;Burkholderiales;Comamonadaceae;Verminephrobacter;Verminephrobacter aporrectodeae
OTU1137	0	0	0	2	0	0	0	0	1	5	3	3	5	0	1	0	2	0	Bacteria;Proteobacteria;Gammaproteobacteria;Burkholderiales;Comamonadaceae;Verminephrobacter;Verminephrobacter eiseniae
OTU1144	0	0	1	1	0	0	0	0	0	0	1	0	0	0	0	4	3	4	Bacteria;Proteobacteria;Gammaproteobacteria;Burkholderiales;Oxalobacteraceae;Janthinobacterium;Janthinobacterium sp. HH01
OTU1152	0	0	0	0	0	0	0	0	0	0	6	15	0	0	0	0	0	0	Bacteria;Proteobacteria;Gammaproteobacteria;Burkholderiales;Oxalobacteraceae;Oxalobacter;Oxalobacter formigenes
OTU1158	0	1	0	0	1	2	3	2	0	1	3	0	2	0	0	0	0	0	Bacteria;Proteobacteria;Gammaproteobacteria;Burkholderiales;Chitinibacteraceae;Amantichitinum;Amantichitinum ursilacus
OTU1163	0	0	5	6	3	6	14	21	0	0	3	16	0	4	4	0	0	0	Bacteria;Proteobacteria;Gammaproteobacteria;Burkholderiales;Neisseriaceae;Neisseria;Neisseria lactamica
OTU1168	0	2	0	0	0	1	1	0	0	1	2	1	0	19	19	0	0	1	Bacteria;Proteobacteria;Gammaproteobacteria;Burkholderiales;Nitrosomonadaceae;Nitrosomonas;Nitrosomonas cryotolerans
OTU1169	0	1	1	0	5	0	4	2	0	14	11	11	23	0	0	19	8	11	Bacteria;Proteobacteria;Gammaproteobacteria;Burkholderiales;Nitrosomonadaceae;Nitrosomonas;Nitrosomonas europaea
OTU1172	0	0	0	0	0	1	1	2	0	0	0	0	1	0	0	0	3	8	Bacteria;Proteobacteria;Gammaproteobacteria;Burkholderiales;Nitrosomonadaceae;Nitrosomonas;Nitrosomonas sp. Is79A3
OTU1179	0	0	0	1	1	3	1	9	6	1	1	0	0	23	20	1	2	1	Bacteria;Bdellovibrionota;Bdellovibrionia;Bacteriovoracales;Bacteriovoracaceae;Bacteriovorax;Bacteriovorax sp. Seq25 V
OTU1187	0	0	1	0	1	0	0	0	0	3	1	1	1	1	1	1	2	0	Bacteria;Desulfobacterota;Desulfobulbia;Desulfobulbales;Desulfobulbaceae;Desulfobulbus;Desulfobulbus mediterraneus
OTU1189	0	5	17	9	7	5	6	7	7	8	2	1	6	0	0	4	2	3	Bacteria;Desulfobacterota;Desulfovibrionia;Desulfovibrionales;Desulfovibrionaceae;Bilophila;Bilophila wadsworthia
OTU1191	0	11	21	23	14	1	2	7	2	15	14	3	17	1	1	7	15	13	Bacteria;Desulfobacterota;Desulfovibrionia;Desulfovibrionales;Desulfovibrionaceae;Desulfovibrio;Desulfovibrio fairfieldensis
OTU1197	0	25	38	33	20	4	5	3	3	2	2	2	5	0	0	7	7	12	Bacteria;Desulfobacterota;Desulfovibrionia;Desulfovibrionales;Desulfovibrionaceae;Lawsonia;Lawsonia intracellularis
OTU1200	0	0	0	0	0	0	0	0	0	0	7	0	0	0	0	6	0	0	Bacteria;Desulfobacterota;Desulfuromonadia;Desulfuromonadales;Geoalkalibacteraceae;Geoalkalibacter;Geoalkalibacter subterraneus
OTU1201	0	0	0	0	0	0	0	0	2	0	0	0	0	0	0	5	3	2	Bacteria;Desulfobacterota;Desulfuromonadia;Geobacterales;Geobacteraceae;Geobacter;Geobacter bemidjiensis
OTU1204	0	0	0	0	0	0	0	0	0	0	0	0	0	0	0	9	2	0	Bacteria;Myxococcota;Myxococcia;Myxococcales;Myxococcaceae;Cystobacter;Cystobacter fuscus
OTU1214	0	1	0	2	1	3	1	1	1	3	1	0	0	0	0	0	0	0	Bacteria;Campylobacterota;Campylobacteria;Campylobacterales;Campylobacteraceae;Campylobacter;Campylobacter coli
OTU1217	0	0	0	0	0	113	325	202	46	0	18	0	0	0	0	0	0	0	Bacteria;Campylobacterota;Campylobacteria;Campylobacterales;Campylobacteraceae;Campylobacter;Campylobacter mucosalis
OTU1226	0	0	0	1	0	2	0	1	1	0	0	0	2	0	0	1	0	3	Bacteria;Campylobacterota;Campylobacteria;Campylobacterales;Helicobacteraceae;Helicobacter;Helicobacter cetorum
OTU1230	0	1	0	0	0	3	0	2	4	0	0	0	0	0	2	0	0	0	Bacteria;Campylobacterota;Campylobacteria;Campylobacterales;Helicobacteraceae;Helicobacter;Helicobacter muridarum
OTU1238	0	2	13	9	7	6	7	13	5	13	21	21	15	3	0	0	0	0	Bacteria;Proteobacteria;Gammaproteobacteria;Enterobacterales;Aeromonadaceae;Aeromonas;Aeromonas hydrophila
OTU1243	0	8	6	4	3	10	12	7	8	6	2	3	8	9	7	54	43	31	Bacteria;Proteobacteria;Gammaproteobacteria;Enterobacterales;Succinivibrionaceae;Anaerobiospirillum;Anaerobiospirillum succiniciproducens
OTU1247	0	0	1	0	0	0	0	0	0	0	0	0	0	20	2	0	0	0	Bacteria;Proteobacteria;Gammaproteobacteria;Enterobacterales;Alteromonadaceae;Alteromonas;Alteromonas macleodii
OTU1249	0	0	0	2	0	2	0	0	0	1	0	2	4	0	0	0	0	0	Bacteria;Proteobacteria;Gammaproteobacteria;Enterobacterales;Alteromonadaceae;Catenovulum;Catenovulum maritimum
OTU1257	0	0	0	0	0	10	1	0	0	0	0	1	0	1	2	2	7	2	Bacteria;Proteobacteria;Gammaproteobacteria;Enterobacterales;Colwelliaceae;Colwellia;Colwellia psychrerythraea
OTU1258	0	0	1	0	0	0	7	0	0	1	0	1	1	1	0	2	0	0	Bacteria;Proteobacteria;Gammaproteobacteria;Enterobacterales;Colwelliaceae;Colwellia;Colwellia sp. MT41
OTU1263	0	2	1	3	1	0	2	13	1	7	2	3	3	1	2	13	21	35	Bacteria;Proteobacteria;Gammaproteobacteria;Enterobacterales;Moritellaceae;Moritella;Moritella dasanensis
OTU1264	0	3	6	0	0	2	0	2	1	3	3	1	1	0	0	5	4	4	Bacteria;Proteobacteria;Gammaproteobacteria;Enterobacterales;Moritellaceae;Moritella;Moritella viscosa
OTU1269	0	0	0	0	1	41	120	113	84	0	1	1	2	0	0	0	0	1	Bacteria;Proteobacteria;Gammaproteobacteria;Enterobacterales;Pseudoalteromonadaceae;Pseudoalteromonas;Pseudoalteromonas luteoviolacea
OTU1275	0	0	0	1	0	3	2	0	0	1	0	0	0	4	1	0	0	0	Bacteria;Proteobacteria;Gammaproteobacteria;Enterobacterales;Pseudoalteromonadaceae;Pseudoalteromonas;Pseudoalteromonas sp. '520P1 No. 423'
OTU1280	0	2	6	5	2	6	5	4	19	5	3	4	2	1	5	0	0	0	Bacteria;Proteobacteria;Gammaproteobacteria;Enterobacterales;Psychromonadaceae;Psychromonas;Psychromonas arctica
OTU1282	0	0	0	3	0	0	0	1	3	1	0	1	0	1	1	0	0	0	Bacteria;Proteobacteria;Gammaproteobacteria;Enterobacterales;Psychromonadaceae;Psychromonas;Psychromonas ingrahamii
OTU1287	0	2	1	6	1	0	0	0	0	6	8	5	3	2	4	0	0	0	Bacteria;Proteobacteria;Gammaproteobacteria;Enterobacterales;Shewanellaceae;Shewanella;Shewanella colwelliana
OTU1292	0	6	6	2	5	0	2	4	2	39	23	21	37	0	0	59	51	53	Bacteria;Proteobacteria;Gammaproteobacteria;Enterobacterales;Shewanellaceae;Shewanella;Shewanella pealeana
OTU1294	0	0	0	0	0	0	2	4	1	0	0	0	0	1	0	13	10	12	Bacteria;Proteobacteria;Gammaproteobacteria;Enterobacterales;Shewanellaceae;Shewanella;Shewanella violacea
OTU1296	0	0	0	0	0	0	0	0	0	1	0	0	0	1	0	5	5	7	Bacteria;Proteobacteria;Gammaproteobacteria;Enterobacterales;Shewanellaceae;Shewanella;Shewanella woodyi
OTU1297	0	0	4	7	8	0	0	0	0	14	8	10	3	2	0	1	0	0	Bacteria;Proteobacteria;Gammaproteobacteria;Cardiobacteriales;Cardiobacteriaceae;Cardiobacterium;Cardiobacterium valvarum
OTU1300	0	0	0	3	0	0	0	0	5	0	2	0	3	0	0	0	2	0	Bacteria;Proteobacteria;Gammaproteobacteria;Pseudomonadales;Cellvibrionaceae;Marinagarivorans;Marinagarivorans algicola
OTU1302	0	0	0	2	2	0	1	0	0	1	0	0	2	1	0	2	0	3	Bacteria;Proteobacteria;Gammaproteobacteria;Pseudomonadales;Cellvibrionaceae;Saccharophagus;Saccharophagus degradans
OTU1304	0	0	0	0	0	0	0	0	7	0	0	2	8	13	10	25	29	29	Bacteria;Proteobacteria;Gammaproteobacteria;Pseudomonadales;Halieaceae;Congregibacter;Congregibacter litoralis
OTU1305	0	0	0	1	0	0	0	0	0	0	1	1	1	0	0	43	37	31	Bacteria;Proteobacteria;Gammaproteobacteria;Pseudomonadales;Microbulbiferaceae;Microbulbifer;Microbulbifer variabilis
OTU1309	0	10	20	0	0	0	0	0	0	0	0	0	0	0	0	0	0	0	Bacteria;Proteobacteria;Gammaproteobacteria;Enterobacterales;Alteromonadaceae;Rheinheimera;Rheinheimera perlucida
OTU1311	0	0	0	0	0	3	1	8	10	0	0	0	1	0	0	1	0	1	Bacteria;Proteobacteria;Gammaproteobacteria;Chromatiales;Chromatiaceae;Thiocapsa;Thiocapsa marina
OTU1325	440	22	0	0	20	0	45	25	5	91	27	30	13	11	11	20	21	36	Bacteria;Proteobacteria;Gammaproteobacteria;Enterobacterales;Enterobacteriaceae;Escherichia-Shigella;Escherichia coli
OTU1337	13	0	0	0	0	0	0	0	0	8	0	0	0	1	0	0	0	9	Bacteria;Proteobacteria;Gammaproteobacteria;Enterobacterales;Enterobacteriaceae;Escherichia-Shigella;Shigella dysenteriae
OTU1340	0	0	0	0	0	6	4	5	14	0	1	0	0	0	0	0	0	0	Bacteria;Proteobacteria;Gammaproteobacteria;Enterobacterales;Morganellaceae;Buchnera;Buchnera aphidicola
OTU1343	0	0	0	0	0	4	8	5	5	2	0	2	2	8	6	6	8	5	Bacteria;Proteobacteria;Gammaproteobacteria;Enterobacterales;Erwiniaceae;Erwinia;Erwinia iniecta
OTU1347	0	4	3	6	3	1	0	2	2	29	8	17	15	2	3	3	1	4	Bacteria;Proteobacteria;Gammaproteobacteria;Enterobacterales;Erwiniaceae;Erwinia;Erwinia sp. Leaf53
OTU1350	0	0	2	0	0	1	0	0	1	2	3	0	5	1	1	16	9	18	Bacteria;Proteobacteria;Gammaproteobacteria;Enterobacterales;Erwiniaceae;Pantoea;Pantoea agglomerans
OTU1351	0	6	17	12	7	0	0	0	0	4	8	3	1	1	1	0	1	0	Bacteria;Proteobacteria;Gammaproteobacteria;Enterobacterales;Erwiniaceae;Pantoea;Pantoea ananatis
OTU1355	0	1	2	1	3	0	0	1	1	3	0	0	0	3	0	0	0	1	Bacteria;Proteobacteria;Gammaproteobacteria;Enterobacterales;Erwiniaceae;Phaseolibacter;Phaseolibacter flectens
OTU1360	0	8	5	12	6	6	0	8	9	16	9	9	10	22	19	3	2	4	Bacteria;Proteobacteria;Gammaproteobacteria;Enterobacterales;Morganellaceae;Arsenophonus;Arsenophonus nasoniae
OTU1364	0	0	0	0	0	0	3	0	2	0	0	4	0	2	0	3	0	0	Bacteria;Proteobacteria;Gammaproteobacteria;Enterobacterales;Morganellaceae;Providencia;Providencia rettgeri
OTU1372	0	0	0	1	0	5	0	2	2	0	0	0	0	0	0	0	0	1	Bacteria;Proteobacteria;Gammaproteobacteria;Enterobacterales;Pectobacteriaceae;Sodalis;Sodalis glossinidius
OTU1374	12	1	0	2	3	0	1	0	3	6	17	8	9	1	0	1	1	0	Bacteria;Proteobacteria;Gammaproteobacteria;Enterobacterales;Yersiniaceae;Rahnella;Rahnella aquatilis
OTU1383	0	0	0	1	0	3	1	0	1	0	1	0	0	0	0	1	1	2	Bacteria;Proteobacteria;Gammaproteobacteria;Coxiellales;Coxiellaceae;Coxiella;Coxiella burnetii
OTU1389	0	0	0	0	0	0	0	0	0	0	2	0	8	1	0	2	0	0	Bacteria;Proteobacteria;Gammaproteobacteria;Methylococcales;Methylomonadaceae;Methylobacter;Methylobacter tundripaludum
OTU1394	0	0	0	0	0	0	0	6	0	13	0	0	0	0	0	0	0	0	Bacteria;Proteobacteria;Gammaproteobacteria;Methylococcales;Methylomonadaceae;Methylomonas;Methylomonas denitrificans
OTU1395	0	0	0	0	0	0	0	0	0	0	6	18	0	0	0	4	3	2	Bacteria;Proteobacteria;Gammaproteobacteria;Methylococcales;Methylomonadaceae;Methylomonas;Methylomonas methanica
OTU1409	29	0	0	0	0	0	0	0	0	1	0	0	0	2	0	0	0	0	Bacteria;Proteobacteria;Gammaproteobacteria;Pseudomonadales;Halomonadaceae;Halomonas;Halomonas sp. KM-1
OTU1412	0	9	6	19	4	0	0	0	0	12	4	3	12	0	0	2	1	3	Bacteria;Proteobacteria;Gammaproteobacteria;Pseudomonadales;Halomonadaceae;Zymobacter;Zymobacter palmae
OTU1413	0	2	2	2	1	0	0	0	0	0	2	2	6	0	0	0	1	1	Bacteria;Proteobacteria;Gammaproteobacteria;Pseudomonadales;Nitrincolaceae;Balneatrix;Balneatrix alpica
OTU1414	0	0	0	1	2	8	12	24	7	0	2	0	1	37	36	0	1	3	Bacteria;Proteobacteria;Gammaproteobacteria;Pseudomonadales;Nitrincolaceae;Marinobacterium;Marinobacterium jannaschii
OTU1427	0	2	0	0	3	2	0	0	3	7	5	9	7	3	5	2	1	3	Bacteria;Proteobacteria;Gammaproteobacteria;Enterobacterales;Orbaceae;Candidatus Schmidhempelia;Candidatus Schmidhempelia bombi
OTU1429	0	0	0	2	0	0	0	0	0	3	4	0	0	16	12	0	0	1	Bacteria;Proteobacteria;Gammaproteobacteria;Enterobacterales;Pasteurellaceae;Avibacterium;Avibacterium paragallinarum
OTU1431	0	8	2	0	2	6	23	21	6	8	17	10	12	2	5	12	26	36	Bacteria;Proteobacteria;Gammaproteobacteria;Enterobacterales;Pasteurellaceae;Gallibacterium;Gallibacterium anatis
OTU1432	0	2	2	6	0	2	0	2	5	7	11	7	5	8	9	7	18	4	Bacteria;Proteobacteria;Gammaproteobacteria;Enterobacterales;Pasteurellaceae;Haemophilus;Haemophilus influenzae
OTU1434	0	26	33	55	32	6	16	9	7	21	42	14	60	2	6	6	3	7	Bacteria;Proteobacteria;Gammaproteobacteria;Enterobacterales;Pasteurellaceae;Histophilus;Histophilus somni
OTU1435	0	0	0	15	9	0	0	0	0	0	6	7	24	0	10	0	0	0	Bacteria;Proteobacteria;Gammaproteobacteria;Enterobacterales;Pasteurellaceae;Mannheimia;Mannheimia haemolytica
OTU1439	2	0	0	0	0	0	0	0	0	0	0	0	0	0	0	17	0	0	Bacteria;Proteobacteria;Gammaproteobacteria;Pseudomonadales;Moraxellaceae;Acinetobacter;Acinetobacter bereziniae
OTU1442	0	0	0	0	0	5	2	7	16	0	2	5	0	1	1	7	3	11	Bacteria;Proteobacteria;Gammaproteobacteria;Pseudomonadales;Moraxellaceae;Acinetobacter;Acinetobacter equi
OTU1445	9	0	0	0	0	0	0	0	0	1	0	1	1	0	0	0	0	0	Bacteria;Proteobacteria;Gammaproteobacteria;Pseudomonadales;Moraxellaceae;Acinetobacter;Acinetobacter johnsonii
OTU1454	1	0	0	0	0	0	0	1	0	4	1	5	0	0	0	0	0	0	Bacteria;Proteobacteria;Gammaproteobacteria;Pseudomonadales;Moraxellaceae;Moraxella;Moraxella osloensis
OTU1458	0	0	0	2	0	0	0	0	0	1	1	0	3	1	2	3	6	5	Bacteria;Proteobacteria;Gammaproteobacteria;Pseudomonadales;Moraxellaceae;Psychrobacter;Psychrobacter aquaticus
OTU1459	0	8	2	10	6	0	0	0	1	3	1	2	4	15	20	12	3	6	Bacteria;Proteobacteria;Gammaproteobacteria;Pseudomonadales;Moraxellaceae;Psychrobacter;Psychrobacter arcticus
OTU1473	10	0	0	0	1	0	0	1	0	3	1	1	6	0	0	0	0	0	Bacteria;Proteobacteria;Gammaproteobacteria;Pseudomonadales;Pseudomonadaceae;Pseudomonas;Pseudomonas fluorescens
OTU1474	5	0	0	0	1	0	4	1	2	1	2	2	1	0	0	0	0	2	Bacteria;Proteobacteria;Gammaproteobacteria;Pseudomonadales;Pseudomonadaceae;Pseudomonas;Pseudomonas fragi
OTU1477	6	0	0	0	0	0	0	0	0	0	46	0	0	0	0	0	0	0	Bacteria;Proteobacteria;Gammaproteobacteria;Pseudomonadales;Pseudomonadaceae;Pseudomonas;Pseudomonas knackmussii
OTU1478	3	0	1	0	1	5	4	4	3	3	2	3	3	0	0	0	0	0	Bacteria;Proteobacteria;Gammaproteobacteria;Pseudomonadales;Pseudomonadaceae;Pseudomonas;Pseudomonas koreensis
OTU1493	7	0	0	0	0	0	0	0	0	0	0	49	14	0	0	0	0	0	Bacteria;Proteobacteria;Gammaproteobacteria;Pseudomonadales;Pseudomonadaceae;Pseudomonas;Pseudomonas stutzeri
OTU1497	0	0	1	0	0	1	2	0	2	2	0	2	4	3	5	1	0	1	Bacteria;Proteobacteria;Gammaproteobacteria;Pseudomonadales;Pseudomonadaceae;Pseudomonas;Pseudomonas xanthomarina
OTU1508	0	0	0	0	0	0	0	0	1	1	0	0	1	0	0	5	1	2	Bacteria;Proteobacteria;Gammaproteobacteria;Thiotrichales;Thiotrichaceae;Leucothrix;Leucothrix mucor
OTU1512	0	3	1	7	1	0	3	1	4	5	12	2	5	5	5	1	4	3	Bacteria;Proteobacteria;Gammaproteobacteria;Enterobacterales;Vibrionaceae;Aliivibrio;Aliivibrio salmonicida
OTU1514	0	0	1	1	0	1	2	0	1	3	4	2	0	0	0	5	6	2	Bacteria;Proteobacteria;Gammaproteobacteria;Enterobacterales;Vibrionaceae;Enterovibrio;Enterovibrio calviensis
OTU1516	0	0	0	0	0	0	0	0	0	0	14	0	3	0	0	0	0	0	Bacteria;Proteobacteria;Gammaproteobacteria;Enterobacterales;Vibrionaceae;Photobacterium;Photobacterium damselae
OTU1521	0	0	0	0	0	0	0	1	0	0	13	0	0	0	0	0	1	0	Bacteria;Proteobacteria;Gammaproteobacteria;Enterobacterales;Vibrionaceae;Photobacterium;Photobacterium kishitanii
OTU1523	0	2	4	1	0	1	0	0	1	1	1	0	1	3	1	0	0	2	Bacteria;Proteobacteria;Gammaproteobacteria;Enterobacterales;Vibrionaceae;Photobacterium;Photobacterium marinum
OTU1524	0	0	0	0	0	0	0	0	0	0	3	2	9	0	0	0	0	0	Bacteria;Proteobacteria;Gammaproteobacteria;Enterobacterales;Vibrionaceae;Photobacterium;Photobacterium profundum
OTU1526	0	0	0	0	0	4	13	9	10	0	0	0	0	0	2	0	0	0	Bacteria;Proteobacteria;Gammaproteobacteria;Enterobacterales;Vibrionaceae;Photobacterium;Photobacterium sp. JCM 19050
OTU1532	0	0	0	2	0	4	4	4	1	3	1	0	4	1	0	1	1	0	Bacteria;Proteobacteria;Gammaproteobacteria;Enterobacterales;Vibrionaceae;Vibrio;Vibrio campbellii
OTU1533	0	1	0	0	0	1	2	1	0	2	0	6	2	0	0	0	0	0	Bacteria;Proteobacteria;Gammaproteobacteria;Enterobacterales;Vibrionaceae;Vibrio;Vibrio crassostreae
OTU1540	0	0	3	0	0	4	2	1	0	0	2	17	0	1	1	0	0	0	Bacteria;Proteobacteria;Gammaproteobacteria;Enterobacterales;Vibrionaceae;Vibrio;Vibrio tasmaniensis
OTU1551	0	2	1	4	4	0	0	0	0	102	52	43	101	11	0	1	5	6	Bacteria;Proteobacteria;Gammaproteobacteria;Xanthomonadales;Xanthomonadaceae;Lysobacter;Lysobacter capsici
OTU1552	0	0	0	0	0	2	2	0	2	0	4	1	1	4	1	3	0	0	Bacteria;Proteobacteria;Gammaproteobacteria;Xanthomonadales;Xanthomonadaceae;Lysobacter;Lysobacter concretionis
OTU1561	0	1	0	0	1	2	2	4	1	0	3	3	0	2	6	28	17	18	Bacteria;Proteobacteria;Gammaproteobacteria;Xanthomonadales;Xanthomonadaceae;Xanthomonas;Xanthomonas campestris
OTU1562	0	1	2	2	1	0	0	0	0	3	0	0	3	0	1	3	1	2	Bacteria;Proteobacteria;Gammaproteobacteria;Xanthomonadales;Xanthomonadaceae;Xanthomonas;Xanthomonas fragariae
OTU1566	0	0	4	0	2	4	4	15	16	0	1	0	9	0	0	12	6	3	Bacteria;Proteobacteria;Gammaproteobacteria;Xanthomonadales;Xanthomonadaceae;Xylella;Xylella fastidiosa
OTU1567	0	1	7	2	1	1	1	0	0	1	1	0	0	1	0	0	1	0	Bacteria;Proteobacteria;Gammaproteobacteria;Xanthomonadales;Xanthomonadaceae;Xylella;Xylella taiwanensis
OTU1570	0	2	4	3	7	4	1	0	0	8	5	8	5	2	3	6	6	9	Bacteria;Spirochaetota;Brachyspirae;Brachyspirales;Brachyspiraceae;Brachyspira;Brachyspira murdochii
OTU1571	0	0	0	0	0	3	1	7	1	0	0	0	0	0	0	0	0	0	Bacteria;Spirochaetota;Spirochaetia;Spirochaetales;Spirochaetaceae;Borrelia;Borrelia coriaceae
OTU1572	0	0	0	0	0	7	5	9	8	0	1	2	0	0	0	0	0	0	Bacteria;Spirochaetota;Spirochaetia;Spirochaetales;Spirochaetaceae;Borrelia;Borrelia duttonii
OTU1573	0	1	0	0	0	3	2	1	0	0	0	0	0	0	4	1	0	1	Bacteria;Spirochaetota;Spirochaetia;Spirochaetales;Spirochaetaceae;Borrelia;Borrelia hispanica
OTU1575	0	11	17	6	6	1	3	8	3	5	11	0	5	3	0	15	4	1	Bacteria;Spirochaetota;Spirochaetia;Spirochaetales;Spirochaetaceae;Sphaerochaeta;Sphaerochaeta coccoides
OTU1580	0	0	0	5	4	0	10	14	3	0	20	0	6	0	0	0	0	4	Bacteria;Spirochaetota;Spirochaetia;Spirochaetales;Spirochaetaceae;Treponema;Treponema phagedenis
OTU1582	0	6	13	7	4	4	5	4	1	4	0	3	3	1	3	1	0	7	Bacteria;Synergistota;Synergistia;Synergistales;Synergistaceae;Aminiphilus;Aminiphilus circumscriptus
OTU1583	0	9	4	13	105	0	0	0	0	4	0	6	10	0	0	0	0	0	Bacteria;Synergistota;Synergistia;Synergistales;Synergistaceae;Jonquetella;Jonquetella anthropi
OTU1584	0	6	4	7	6	0	0	1	0	5	3	0	4	2	1	0	0	0	Bacteria;Synergistota;Synergistia;Synergistales;Synergistaceae;Synergistes;Synergistes jonesii
OTU1592	0	0	0	0	0	0	0	0	1	0	2	1	0	2	1	2	5	8	Bacteria;Firmicutes;Bacilli;Entomoplasmatales;Spiroplasmataceae;Spiroplasma;Spiroplasma diminutum
OTU1594	0	0	0	0	0	6	4	5	11	0	1	0	2	0	1	1	0	2	Bacteria;Firmicutes;Bacilli;Entomoplasmatales;Spiroplasmataceae;Spiroplasma;Spiroplasma poulsonii
OTU1599	0	0	0	0	0	2	0	11	5	0	3	0	0	0	0	0	0	0	Bacteria;Firmicutes;Bacilli;Mycoplasmatales;Mycoplasmataceae;Mycoplasma;Mycoplasma auris
OTU1601	0	0	3	11	8	0	0	0	0	0	0	0	0	0	0	0	0	0	Bacteria;Firmicutes;Bacilli;Mycoplasmatales;Mycoplasmataceae;Mycoplasma;Mycoplasma bovis
OTU1602	0	0	0	0	0	1	2	2	2	0	0	4	1	0	0	0	1	0	Bacteria;Firmicutes;Bacilli;Mycoplasmatales;Mycoplasmataceae;Mycoplasma;Mycoplasma bovoculi
OTU1607	0	0	2	0	0	3	1	6	4	8	0	0	0	0	0	0	0	2	Bacteria;Firmicutes;Bacilli;Mycoplasmatales;Mycoplasmataceae;Mycoplasma;Mycoplasma cricetuli
OTU1611	0	0	0	0	0	2	2	2	0	0	0	4	0	0	0	0	0	2	Bacteria;Firmicutes;Bacilli;Mycoplasmatales;Mycoplasmataceae;Mycoplasma;Mycoplasma felifaucium
OTU1612	0	16	26	22	1	0	1	2	2	6	3	7	1	0	0	3	4	1	Bacteria;Firmicutes;Bacilli;Mycoplasmatales;Mycoplasmataceae;Mycoplasma;Mycoplasma flocculare
OTU1614	0	0	0	1	0	6	4	1	4	0	1	0	1	3	5	5	3	1	Bacteria;Firmicutes;Bacilli;Mycoplasmatales;Mycoplasmataceae;Mycoplasma;Mycoplasma gallisepticum
OTU1615	0	6	1	0	0	0	1	2	1	0	1	0	0	0	0	0	1	1	Bacteria;Firmicutes;Bacilli;Mycoplasmatales;Mycoplasmataceae;Mycoplasma;Mycoplasma genitalium
OTU1616	0	0	0	0	0	0	0	0	3	0	0	0	5	0	3	0	6	0	Bacteria;Firmicutes;Bacilli;Mycoplasmatales;Mycoplasmataceae;Mycoplasma;Mycoplasma hyopneumoniae
OTU1629	0	0	0	0	1	0	1	0	0	1	0	0	0	0	1	2	2	5	Bacteria;Firmicutes;Bacilli;Mycoplasmatales;Mycoplasmataceae;Ureaplasma;Ureaplasma diversum
OTU1638	0	3	4	3	1	0	1	0	1	2	1	2	2	5	3	10	7	7	Viruses;Preplasmiviricota;Tectiliviricetes;Rowavirales;Adenoviridae;Unassigned;Unassigned
OTU1639	0	0	0	0	2	0	1	0	0	0	2	0	6	3	3	6	8	4	Viruses;Nucleocytoviricota;Megaviricetes;Pimascovirales;Ascoviridae;Unassigned;Unassigned
OTU1640	0	8	8	8	8	65	124	123	69	11	9	4	6	11	6	137	100	146	Viruses;Unknown Viral Phylum;Naldaviricetes;Lefavirales;Baculoviridae;Unassigned;Unassigned
OTU1641	4	24	33	17	22	5	11	7	11	20	12	12	9	0	2	76	114	37	Viruses;Uroviricota;Caudoviricetes;Caudovirales;Unassigned;Unassigned;Unassigned
OTU1642	0	477	596	559	366	41	83	61	48	116	80	62	100	20	23	90	72	90	Viruses;Peploviricota;Herviviricetes;Herpesvirales;Unassigned;Unassigned;Unassigned
OTU1643	0	0	1	1	0	19	19	21	16	2	2	3	1	0	0	0	3	4	Viruses;Nucleocytoviricota;Megaviricetes;Pimascovirales;Iridoviridae;Unassigned;Unassigned
OTU1644	0	2	6	8	5	23	22	24	26	4	6	7	4	8	6	28	47	68	Viruses;Nucleocytoviricota;Megaviricetes;Imitervirales;Mimiviridae;Unassigned;Unassigned
OTU1646	0	8	25	7	14	26	55	52	60	13	17	11	9	2	4	82	64	71	Viruses;Unknown Viral Phylum;Naldaviricetes;Lefavirales;Nudiviridae;Unassigned;Unassigned
OTU1648	0	11	19	17	2	3	10	9	16	17	25	7	5	18	24	12	4	14	Viruses;Nucleocytoviricota;Megaviricetes;Algavirales;Phycodnaviridae;Unassigned;Unassigned
OTU1649	0	339	422	360	196	29	39	32	39	67	43	30	71	10	9	22	38	39	Viruses;Unknown Viral Phylum;Unknown Viral Class;Unknown Viral Order;Polydnaviridae;Unassigned;Unassigned
OTU1650	0	4	11	11	11	8	3	12	8	9	8	5	10	15	22	18	17	21	Viruses;Nucleocytoviricota;Pokkesviricetes;Chitovirales;Poxviridae;Unassigned;Unassigned
OTU1652	0	760	1006	931	646	148	270	306	188	247	179	125	250	77	77	142	158	163	Viruses;Unassigned;Unassigned;Unassigned;Unassigned;Unassigned;Unassigned
OTU1654	0	0	0	0	0	0	0	0	0	3	1	4	4	0	0	0	0	0	Viruses;Pisuviricota;Duplopiviricetes;Durnavirales;Partitiviridae;Unassigned;Unassigned
OTU1657	0	0	0	0	0	0	0	0	0	0	0	0	0	8	7	0	0	0	Viruses;Artverviricota;Revtraviricetes;Ortervirales;Retroviridae;Unassigned;Unassigned
OTU1659	0	5	11	14	0	0	0	0	0	0	0	0	0	0	0	0	0	0	Viruses;Cressdnaviricota;Arfiviricetes;Cirlivirales;Circoviridae;Unassigned;Unassigned
OTU1662	0	19	24	21	8	1	0	0	0	14	0	6	16	0	0	0	4	0	Viruses;Negarnaviricota;Monjiviricetes;Mononegavirales;Rhabdoviridae;Cytorhabdovirus;Unassigned
OTU1663	0	0	0	0	0	0	0	0	0	13	0	0	10	0	0	0	0	0	Viruses;Pisuviricota;Pisoniviricetes;Nidovirales;Arteriviridae;Simartevirus;DeBrazzas monkey arterivirus
OTU1668	0	1	0	0	0	7	4	9	10	0	1	3	2	1	0	0	0	1	Viruses;Unknown Viral Phylum;Naldaviricetes;Lefavirales;Hytrosaviridae;Unassigned;Unassigned
OTU1670	0	0	0	0	0	0	0	0	0	5	5	0	2	0	0	0	0	0	Viruses;Unknown Viral Phylum;Unknown Viral Class;Unknown Viral Order;Unknown Viral Family;Unknown Viral Genus;Yellowstone Lake virophage 5
OTU1672	0	4	5	0	0	1	4	3	3	3	0	0	1	9	3	0	2	0	Viruses;Unknown Viral Phylum;Unknown Viral Class;Unknown Viral Order;Unknown Viral Family;Unknown Viral Genus;Leptopilina boulardi filamentous virus
OTU1673	0	6	12	11	6	0	0	1	0	0	0	3	0	0	0	0	2	0	Viruses;Unknown Viral Phylum;Unknown Viral Class;Unknown Viral Order;Unknown Viral Family;Unknown Viral Genus;Mollivirus sibericum

## Sheet: Table S4
Table S4 Putative diet items and categories of mesopelagic species identified through 16S rRNA amplicon and shotgun metagenomic sequencing. Probable detrital matter was inferred through cross-comparisons with known feeding strategies for each genus. Phytoplankton sequences were abundant in all samples based on 16S rRNA amplicon sequencing and might in some cases just be entrained with seawater du…
Genus	Category	Putative diet items	Reference
Acanthamunnopsis	Detritus	Detritus (chordates), phytoplankton	[1]
Munneurycope	Detritus	Detritus (chordates, mollusks, cnidarians), phytoplankton	[1]
Cyclothone	Zooplankton	Calanoid copepods, cnidarians, detritus (flatworms, annelids, hemichordates, phytoplankton)	[2]
Stenobrachius	Zooplankton	Calanoid copepods, krill, mysid shrimp, ctenophores, detritus (nematodes, phytoplankton, mollusks, flatworms)	[3]
Euphausia	Phytoplankton (a)	Phytoplankton, detritus (chordates, flatworms, scalidophorans, annelids, nematodes), tardigrades, choanoflagellates	[4]
Poeobius	Detritus	Detritus (chordates, calanoid copepods), phytoplankton	[5]
Tomopteris	Zooplankton	Krill, phytoplankton	[6]
Eusergestes	Zooplankton	Crustaceans, detritus (chordates, annelids, flatworms), phytoplankton	[7]
Vampyroteuthis	Detritus	– (b)	[8]
Vitreosalpa	Phytoplankton	Phytoplankton (c)	[9]
(a) Species is an omnivore, but diet consists mostly of diatoms during summer phytoplankton blooms caused by seasonal upwelling events in Monterey Bay.
(b) Diet-related sequences could not be recovered for this species.
(c) Only based on 16S rRNA amplicons.
[1] Berning M. The feeding ecology of two species of holopelagic munnopsid isopods from the North Pacific (Acanthamunnopsis milleri and Munneurycope murrayi) using SEM analysis. 2014. Honors Thesis, Florida State University.
[2] DeWitt FA, Cailliet GM. Feeding habits of two bristlemouth fishes, Cyclothone acclinidens and C. signata (Gonostomatidae). Copeia 1972; 1972: 868.
[3] Tanimata N, Yamamura O, Sakurai Y, Azumaya T. Dietary shift and feeding intensity of Stenobrachius leucopsarus in the Bering Sea. J Oceanogr 2008; 64: 185–194.
[4] Du X, Peterson W. Feeding rates and selectivity of adult Euphausia pacifica on natural particle assemblages in the coastal upwelling zone off Oregon, USA, 2010. J Plankton Res 2014; 36: 1031–1046.
[5] Uttal L, Buck KR. Dietary study of the midwater polychaete Poeobius meseres in Monterey Bay, California. Mar Biol 1996; 125: 333–343.5
[6] Fauchald K, Jumars PA. The diet of worms: a study of polychaete feeding guilds. Oceanogr Mar Biol 1979; 17: 193–284.
[7] Flock ME, Hopkins TL. Species composition, vertical distribution, and food habits of the sergestid shrimp assemblage in the eastern Gulf of Mexico. J Crustacean Biol 1992; 12: 210–223.
[8] Hoving HJT, Robison BH. Vampire squid: detritivores in the oxygen minimum zone. Proc R Soc B 2012; 279: 4559–4567.
[9] Henschke N, Everett JD, Richardson AJ, Suthers IM. Rethinking the role of salps in the ocean. Trends Ecol Evol 2016; 31: 720–733.

## Sheet: Table S5
Table S5 PERMANOVAs for weighted UniFrac transformed microbiome data obtained through 16S rRNA amplicon sequencing.
Source of variation	df	SS	R2	p	pDispersion
Host	10	2.0356	0.46943	0.001	0.014
Residuals	26	2.3007	0.53057
Diet	2	0.3438	0.07928	0.116	0.97
Residuals	34	3.9925	0.92072
Migration	2	0.6108	0.14085	0.004	0.001
Residuals	34	3.7255	0.85915
Depth	4	0.7105	0.16385	0.043	0.061
Residuals	32	3.6258	0.83615

## Sheet: Table S6
Table S6 ASVs with significantly different abundance between diel vertical migrators and non-migrators.
Taxa	# Samples for Non-Migrators	# Samples for Migrators	Counts for Non-Migrators	Counts for Migrators	logFC	SE	Pvalue	adjPvalue	Taxonomy	Predicted functions
Zotu375	6	0	337	0	-1.24043	0.497702	0	0	Bacteria;Actinobacteriota;Acidimicrobiia;Actinomarinales;Actinomarinaceae;Candidatus Actinomarina;Unassigned	Photoheterotrophy, Phototrophy
Zotu138	8	3	1104	4	-4.55257	1.12543	0	0	Bacteria;Bacteroidota;Bacteroidia;Bacteroidales;Bacteroidaceae;Bacteroides;Unassigned	Chemoheterotrophy, Fermentation
Zotu1106	5	0	57	0	-0.443389	0.245965	0	0	Bacteria;Bacteroidota;Bacteroidia;Bacteroidales;Bacteroidaceae;Bacteroides;Unassigned	Chemoheterotrophy, Fermentation
Zotu104	9	3	2358	45	-3.00066	1.0906	0.010101	0.0503876	Bacteria;Bacteroidota;Bacteroidia;Bacteroidales;Muribaculaceae;Unassigned;Unassigned	Chemoheterotrophy
Zotu46	12	11	5326	1063	-2.64703	0.843318	0.02	0.0858	Bacteria;Bacteroidota;Bacteroidia;Bacteroidales;Muribaculaceae;Unassigned;Unassigned	Chemoheterotrophy
Zotu888	6	0	605	0	-1.41157	0.583378	0	0	Bacteria;Bacteroidota;Bacteroidia;Bacteroidales;Muribaculaceae;Unassigned;Unassigned	Chemoheterotrophy
Zotu1951	7	0	153	0	-1.02018	0.429334	0.0113636	0.0524194	Bacteria;Bacteroidota;Bacteroidia;Bacteroidales;Muribaculaceae;Unassigned;Unassigned	Chemoheterotrophy
Zotu575	7	0	136	0	-0.889	0.315979	0	0	Bacteria;Bacteroidota;Bacteroidia;Bacteroidales;Muribaculaceae;Unassigned;Unassigned	Chemoheterotrophy
Zotu1726	4	0	181	0	-0.857843	0.447941	0	0	Bacteria;Bacteroidota;Bacteroidia;Bacteroidales;Muribaculaceae;Unassigned;Unassigned	Chemoheterotrophy
Zotu615	4	0	93	0	-0.652676	0.361126	0	0	Bacteria;Bacteroidota;Bacteroidia;Bacteroidales;Muribaculaceae;Unassigned;Unassigned	Chemoheterotrophy
Zotu1218	4	0	126	0	-0.606962	0.34576	0	0	Bacteria;Bacteroidota;Bacteroidia;Bacteroidales;Muribaculaceae;Unassigned;Unassigned	Chemoheterotrophy
Zotu1667	5	0	47	0	-0.450072	0.269644	0	0	Bacteria;Bacteroidota;Bacteroidia;Bacteroidales;Muribaculaceae;Unassigned;Unassigned	Chemoheterotrophy
Zotu86	1	6	46	2531	2.83492	0.720747	0	0	Bacteria;Bacteroidota;Bacteroidia;Chitinophagales;Saprospiraceae;Unassigned;Unassigned	Chemoheterotrophy, Aerobic Chemoheterotrophy
Zotu995	5	0	80	0	-0.758096	0.364138	0	0	Bacteria;Bacteroidota;Bacteroidia;Flavobacteriales;Cryomorphaceae;Unassigned;Unassigned	Miscellaneous
Zotu288	0	4	0	343	0.740402	0.327214	0	0	Bacteria;Bacteroidota;Bacteroidia;Flavobacteriales;Cryomorphaceae;Vicingus;Unassigned	Miscellaneous
Zotu1496	4	0	40	0	-0.452084	0.295145	0	0	Bacteria;Bacteroidota;Bacteroidia;Flavobacteriales;Flavobacteriaceae;NS5 Marine Group;Unassigned	Chemoheterotrophy
Zotu652	3	1	88	68	-0.276231	0.373615	0	0	Bacteria;Bacteroidota;Bacteroidia;Flavobacteriales;Flavobacteriaceae;NS5 Marine Group;Unassigned	Chemoheterotrophy
Zotu59	0	6	0	5677	3.40813	0.747877	0	0	Bacteria;Bacteroidota;Bacteroidia;Flavobacteriales;Flavobacteriaceae;Spongiimonas;Unassigned	Miscellaneous
Zotu613	1	3	1	150	0.592405	0.316057	0	0	Bacteria;Bacteroidota;Bacteroidia;Flavobacteriales;Flavobacteriaceae;Unassigned;Unassigned	Miscellaneous
Zotu170	5	9	52	408	2.80134	0.85535	0	0	Bacteria;Bacteroidota;Bacteroidia;Flavobacteriales;Flavobacteriaceae;Unassigned;Unassigned	Miscellaneous
Zotu84	0	6	0	3040	3.2704	0.703637	0	0	Bacteria;Bacteroidota;Bacteroidia;Flavobacteriales;Flavobacteriaceae;Unassigned;Unassigned	Miscellaneous
Zotu52	3	9	29	6948	5.27848	1.43868	0.010101	0.0503876	Bacteria;Bacteroidota;Bacteroidia;Flavobacteriales;Flavobacteriaceae;Unassigned;Unassigned	Miscellaneous
Zotu28	3	8	91	15155	5.91677	1.12829	0.0103093	0.0507092	Bacteria;Bacteroidota;Bacteroidia;Flavobacteriales;Flavobacteriaceae;Unassigned;Unassigned	Miscellaneous
Zotu944	3	1	89	1	-0.40351	0.370417	0	0	Bacteria;Campylobacterota;Campylobacteria;Campylobacterales;Arcobacteraceae;Unassigned;Unassigned	Miscellaneous
Zotu67	5	6	284	4679	3.36259	0.962128	0	0	Bacteria;Campylobacterota;Campylobacteria;Campylobacterales;Arcobacteraceae;Unassigned;Unassigned	Miscellaneous
Zotu1036	7	1	252	1	-1.05175	0.485657	0	0	Bacteria;Firmicutes;Bacilli;Erysipelotrichales;Erysipelotrichaceae;Dubosiella;Dubosiella newyorkensis	Chemoheterotrophy, Fermentation
Zotu1288	0	4	0	68	1.01158	0.334947	0	0	Bacteria;Firmicutes;Bacilli;Erysipelotrichales;Erysipelotrichaceae;Erysipelothrix;Unassigned	Miscellaneous
Zotu571	6	0	124	0	-0.648726	0.279761	0	0	Bacteria;Firmicutes;Clostridia;Lachnospirales;Lachnospiraceae;Lachnoclostridium;Unassigned	Chemoheterotrophy, Fermentation
Zotu1267	5	0	258	0	-0.978222	0.473081	0	0	Bacteria;Firmicutes;Clostridia;Lachnospirales;Lachnospiraceae;Lachnospiraceae NK4A136 Group;Unassigned	Chemoheterotrophy, Fermentation
Zotu1430	4	0	83	0	-0.550892	0.315279	0	0	Bacteria;Firmicutes;Clostridia;Lachnospirales;Lachnospiraceae;Lachnospiraceae NK4A136 Group;Unassigned	Chemoheterotrophy, Fermentation
Zotu1555	4	0	52	0	-0.483463	0.292997	0	0	Bacteria;Firmicutes;Clostridia;Lachnospirales;Lachnospiraceae;Lachnospiraceae NK4A136 Group;Unassigned	Chemoheterotrophy, Fermentation
Zotu1160	4	0	46	0	-0.442759	0.25449	0	0	Bacteria;Firmicutes;Clostridia;Lachnospirales;Lachnospiraceae;Lachnospiraceae NK4A136 Group;Unassigned	Chemoheterotrophy, Fermentation
Zotu1012	4	1	73	1	-0.514043	0.398639	0.015625	0.0683992	Bacteria;Firmicutes;Clostridia;Lachnospirales;Lachnospiraceae;Roseburia;Unassigned	Chemoheterotrophy, Fermentation, Animal Parasites or Symbionts
Zotu324	8	1	345	1	-1.40645	0.540619	0.0105263	0.0507092	Bacteria;Firmicutes;Clostridia;Lachnospirales;Lachnospiraceae;Unassigned;Unassigned	Chemoheterotrophy, Fermentation
Zotu274	6	0	390	0	-1.32431	0.565711	0	0	Bacteria;Firmicutes;Clostridia;Lachnospirales;Lachnospiraceae;Unassigned;Unassigned	Chemoheterotrophy, Fermentation
Zotu227	7	1	499	1	-1.20968	0.591958	0.0111111	0.0518116	Bacteria;Firmicutes;Clostridia;Lachnospirales;Lachnospiraceae;Unassigned;Unassigned	Chemoheterotrophy, Fermentation
Zotu423	4	0	155	0	-0.802406	0.429137	0	0	Bacteria;Firmicutes;Clostridia;Lachnospirales;Lachnospiraceae;Unassigned;Unassigned	Chemoheterotrophy, Fermentation
Zotu644	4	0	160	0	-0.701457	0.403236	0	0	Bacteria;Firmicutes;Clostridia;Oscillospirales;Oscillospiraceae;Colidextribacter;Unassigned	Miscellaneous
Zotu277	6	0	400	0	-0.985347	0.461622	0.0135135	0.059766	Bacteria;Firmicutes;Clostridia;Oscillospirales;Oscillospiraceae;Unassigned;Unassigned	Miscellaneous
Zotu476	5	0	193	0	-0.929247	0.439367	0	0	Bacteria;Firmicutes;Clostridia;Oscillospirales;Oscillospiraceae;Unassigned;Unassigned	Miscellaneous
Zotu1354	4	0	47	0	-0.422397	0.26837	0	0	Bacteria;Firmicutes;Clostridia;Oscillospirales;Oscillospiraceae;Unassigned;Unassigned	Miscellaneous
Zotu740	2	3	2	70	4.22115	1.41074	0	0	Bacteria;Firmicutes;Clostridia;Oscillospirales;Ruminococcaceae;[Eubacterium] siraeum Group;Unassigned	Chemoheterotrophy, Fermentation, Animal Parasites or Symbionts
Zotu346	6	1	292	1	-1.13728	0.498967	0.0123457	0.0563436	Bacteria;Firmicutes;Clostridia;Peptococcales;Peptococcaceae;Unassigned;Unassigned	Miscellaneous
Zotu168	0	4	0	869	1.61204	0.554153	0	0	Bacteria;Patescibacteria;Gracilibacteria;JGI 0000069-P22;Unassigned;Unassigned;Unassigned	Miscellaneous
Zotu205	3	6	115	547	2.51445	1.07941	0.0106383	0.0507092	Bacteria;Patescibacteria;Gracilibacteria;JGI 0000069-P22;Unassigned;Unassigned;Unassigned	Miscellaneous
Zotu539	1	3	59	132	0.454452	0.392001	0	0	Bacteria;Planctomycetota;Phycisphaerae;Phycisphaerales;Phycisphaeraceae;CL500-3;Unassigned	Miscellaneous
Zotu662	3	5	37	104	1.428	1.08167	0.0104167	0.0507092	Bacteria;Planctomycetota;Phycisphaerae;Phycisphaerales;Phycisphaeraceae;CL500-3;Unassigned	Miscellaneous
Zotu1452	1	3	7	277	0.597101	0.336052	0	0	Bacteria;Planctomycetota;Planctomycetes;Pirellulales;Pirellulaceae;Unassigned;Unassigned	Miscellaneous
Zotu506	5	1	148	15	-0.634853	0.446754	0	0	Bacteria;Proteobacteria;Alphaproteobacteria;Caulobacterales;Hyphomonadaceae;Hellea;Unassigned	Miscellaneous
Zotu527	6	0	166	0	-1.01125	0.430674	0	0	Bacteria;Proteobacteria;Alphaproteobacteria;Puniceispirillales;SAR116 Clade;Unassigned;Unassigned	Chemoheterotrophy
Zotu494	5	0	192	0	-0.911373	0.432124	0	0	Bacteria;Proteobacteria;Alphaproteobacteria;Puniceispirillales;SAR116 Clade;Unassigned;Unassigned	Chemoheterotrophy
Zotu649	4	0	125	0	-0.587449	0.358291	0	0	Bacteria;Proteobacteria;Alphaproteobacteria;Puniceispirillales;SAR116 Clade;Unassigned;Unassigned	Chemoheterotrophy
Zotu79	7	7	2046	444	-2.00356	0.717434	0.01	0.0503876	Bacteria;Proteobacteria;Alphaproteobacteria;Rhodobacterales;Rhodobacteraceae;Planktomarina;Unassigned	Miscellaneous
Zotu167	4	0	948	0	-1.07298	0.545447	0	0	Bacteria;Proteobacteria;Alphaproteobacteria;Rhodobacterales;Rhodobacteraceae;Unassigned;Unassigned	Miscellaneous
Zotu412	2	3	27	207	1.41778	1.39012	0.015873	0.0687831	Bacteria;Proteobacteria;Alphaproteobacteria;Rhodobacterales;Rhodobacteraceae;Unassigned;Unassigned	Miscellaneous
Zotu992	1	3	15	46	0.577458	0.328317	0	0	Bacteria;Proteobacteria;Alphaproteobacteria;Rickettsiales;Fokiniaceae;MD3-55;Unassigned	Intracellular Parasites
Zotu282	0	4	0	218	1.33413	0.438794	0	0	Bacteria;Proteobacteria;Alphaproteobacteria;Rickettsiales;Rickettsiaceae;Candidatus Megaira;Unassigned	Intracellular Parasites
Zotu437	0	4	0	175	1.49014	0.420808	0	0	Bacteria;Proteobacteria;Alphaproteobacteria;Rickettsiales;Rickettsiaceae;Candidatus Megaira;Unassigned	Intracellular Parasites
Zotu1935	6	0	31	0	-0.559781	0.250344	0	0	Bacteria;Proteobacteria;Alphaproteobacteria;SAR11 Clade;SAR 11 Clade I;SAR 11 Clade Ia;Unassigned	Chemoheterotrophy, Aerobic Chemoheterotrophy
Zotu60	1	4	51	5739	2.42399	0.871699	0	0	Bacteria;Proteobacteria;Gammaproteobacteria;Burkholderiales;Oxalobacteraceae;Candidatus Zinderia;Unassigned	Miscellaneous
Zotu12	7	6	2946	31492	2.96341	0.980521	0.01	0.0503876	Bacteria;Proteobacteria;Gammaproteobacteria;Chromatiales;Sedimenticolaceae;Unassigned;Unassigned	Miscellaneous
Zotu427	6	0	216	0	-1.01624	0.418812	0	0	Bacteria;Proteobacteria;Gammaproteobacteria;Enterobacterales;Alteromonadaceae;Unassigned;Unassigned	Chemoheterotrophy, Aerobic Chemoheterotrophy
Zotu343	4	0	321	0	-0.882994	0.458404	0	0	Bacteria;Proteobacteria;Gammaproteobacteria;Enterobacterales;Colwelliaceae;Colwellia;Unassigned	Chemoheterotrophy, Fermentation, Nitrate Reduction
Zotu511	4	0	180	0	-0.68225	0.413374	0	0	Bacteria;Proteobacteria;Gammaproteobacteria;Enterobacterales;Colwelliaceae;Thalassomonas;Unassigned	Miscellaneous
Zotu491	4	0	141	0	-0.698509	0.393047	0	0	Bacteria;Proteobacteria;Gammaproteobacteria;Enterobacterales;Colwelliaceae;Thalassotalea;Unassigned	Miscellaneous
Zotu1844	4	0	35	0	-0.429034	0.256623	0	0	Bacteria;Proteobacteria;Gammaproteobacteria;Enterobacterales;Colwelliaceae;Thalassotalea;Unassigned	Miscellaneous
Zotu250	4	1	358	118	-0.654837	0.415821	0	0	Bacteria;Proteobacteria;Gammaproteobacteria;Enterobacterales;Kangiellaceae;Kangiella;Unassigned	Miscellaneous
Zotu35	4	8	509	14455	3.9922	1.05495	0.01	0.0503876	Bacteria;Proteobacteria;Gammaproteobacteria;Enterobacterales;Morganellaceae;Unassigned;Unassigned	Miscellaneous
Zotu49	2	6	102	8007	5.29402	1.39318	0.0108696	0.0512422	Bacteria;Proteobacteria;Gammaproteobacteria;Enterobacterales;Morganellaceae;Unassigned;Unassigned	Miscellaneous
Zotu48	3	6	123	8449	5.36342	1.21284	0	0	Bacteria;Proteobacteria;Gammaproteobacteria;Enterobacterales;Morganellaceae;Unassigned;Unassigned	Miscellaneous
Zotu960	5	1	91	1	-0.646304	0.358585	0	0	Bacteria;Proteobacteria;Gammaproteobacteria;Enterobacterales;Shewanellaceae;Psychrobium;Unassigned	Miscellaneous
Zotu228	4	2	682	5	-2.94064	1.3187	0.0128205	0.0572917	Bacteria;Proteobacteria;Gammaproteobacteria;Enterobacterales;Shewanellaceae;Shewanella;Unassigned	Chemoheterotrophy, Nitrate Respiration, Nitrate Reduction, Nitrogen Respiration, Aerobic Chemoheterotrophy
Zotu68	9	8	1176	3146	1.99292	0.747918	0	0	Bacteria;Proteobacteria;Gammaproteobacteria;Enterobacterales;Vibrionaceae;Photobacterium;Unassigned	Chemoheterotrophy, Fermentation, Aerobic Chemoheterotrophy, Chitinolysis
Zotu19	12	9	4859	19381	2.36464	0.750527	0	0	Bacteria;Proteobacteria;Gammaproteobacteria;Enterobacterales;Vibrionaceae;Photobacterium;Unassigned	Chemoheterotrophy, Fermentation, Aerobic Chemoheterotrophy, Chitinolysis
Zotu20	8	11	707	19535	3.22894	0.725137	0	0	Bacteria;Proteobacteria;Gammaproteobacteria;Enterobacterales;Vibrionaceae;Photobacterium;Unassigned	Chemoheterotrophy, Fermentation, Aerobic Chemoheterotrophy, Chitinolysis
Zotu746	0	4	0	98	1.03377	0.353616	0	0	Bacteria;Proteobacteria;Gammaproteobacteria;Francisellales;Francisellaceae;[Caedibacter] taeniospiralis Group;Cysteiniphilum litorale	Animal Parasites or Symbionts
Zotu311	0	5	0	414	1.88879	0.517695	0	0	Bacteria;Proteobacteria;Gammaproteobacteria;Francisellales;Francisellaceae;Fangia;Unassigned	Animal Parasites or Symbionts
Zotu690	1	4	37	207	1.26237	0.513403	0	0	Bacteria;Proteobacteria;Gammaproteobacteria;Francisellales;Francisellaceae;Francisella;Unassigned	Animal Parasites or Symbionts
Zotu474	0	5	0	225	1.71078	0.445157	0	0	Bacteria;Proteobacteria;Gammaproteobacteria;Francisellales;Francisellaceae;Francisella;Unassigned	Animal Parasites or Symbionts
Zotu85	4	6	165	3665	4.58807	1.12054	0	0	Bacteria;Proteobacteria;Gammaproteobacteria;Francisellales;Francisellaceae;Francisella;Unassigned	Animal Parasites or Symbionts
Zotu204	2	5	22	943	4.98568	1.33437	0	0	Bacteria;Proteobacteria;Gammaproteobacteria;Francisellales;Francisellaceae;Francisella;Unassigned	Animal Parasites or Symbionts
Zotu207	0	4	0	785	1.87288	0.593143	0	0	Bacteria;Proteobacteria;Gammaproteobacteria;Francisellales;Francisellaceae;Unassigned;Unassigned	Animal Parasites or Symbionts
Zotu74	1	6	43	4470	3.11016	0.762282	0	0	Bacteria;Proteobacteria;Gammaproteobacteria;Francisellales;Francisellaceae;Unassigned;Unassigned	Animal Parasites or Symbionts
Zotu333	4	0	268	0	-0.599903	0.377593	0	0	Bacteria;Proteobacteria;Gammaproteobacteria;Gammaproteobacteria Incertae Sedis;Gammaproteobacteria Unknown Family;Marinicella;Unassigned	Chemoheterotrophy, Aerobic Chemoheterotrophy
Zotu634	4	1	142	3	-0.51027	0.438864	0	0	Bacteria;Proteobacteria;Gammaproteobacteria;Nitrosococcales;Methylophagaceae;Unassigned;Unassigned	Chemoheterotrophy, Methanol Oxidation, Methylotrophy
Zotu71	1	4	126	3978	2.26097	0.858731	0	0	Bacteria;Proteobacteria;Gammaproteobacteria;Piscirickettsiales;Piscirickettsiaceae;Candidatus Endoecteinascidia;Unassigned	Miscellaneous
Zotu247	2	4	18	301	2.7232	1.39589	0.0126582	0.0571619	Bacteria;Proteobacteria;Gammaproteobacteria;Pseudomonadales;Cellvibrionaceae;Candidatus Endobugula;Unassigned	Miscellaneous
Zotu434	5	2	244	22	-2.44182	1.23449	0	0	Bacteria;Proteobacteria;Gammaproteobacteria;Pseudomonadales;Halieaceae;OM60 (NOR5) Clade;Unassigned	Chemoheterotrophy, Aerobic Chemoheterotrophy
Zotu805	5	0	121	0	-0.805857	0.406678	0	0	Bacteria;Proteobacteria;Gammaproteobacteria;Pseudomonadales;Halieaceae;OM60 (NOR5) Clade;Unassigned	Chemoheterotrophy, Aerobic Chemoheterotrophy
Zotu450	3	1	69	96	-0.258608	0.343082	0	0	Bacteria;Proteobacteria;Gammaproteobacteria;Pseudomonadales;Halomonadaceae;Halomonas;Unassigned	Chemoheterotrophy, Hydrocarbon Degradation
Zotu116	1	4	12	981	1.25738	0.505899	0	0	Bacteria;Proteobacteria;Gammaproteobacteria;Pseudomonadales;Oleiphilaceae;Oleiphilus;Unassigned	Chemoheterotrophy, Aliphatic Non-Methane Hydrocarbon Degradation, Hydrocarbon Degradation
Zotu688	4	0	100	0	-0.652879	0.32252	0	0	Bacteria;Proteobacteria;Gammaproteobacteria;Pseudomonadales;OM182 Clade;Unassigned;Unassigned	Miscellaneous
Zotu1510	4	0	33	0	-0.439271	0.248211	0	0	Bacteria;Proteobacteria;Gammaproteobacteria;Pseudomonadales;OM182 Clade;Unassigned;Unassigned	Miscellaneous
Zotu418	5	1	211	30	-0.817203	0.501783	0	0	Bacteria;Proteobacteria;Gammaproteobacteria;Pseudomonadales;Pseudohongiellaceae;Pseudohongiella;Unassigned	Miscellaneous
Zotu814	4	0	108	0	-0.566932	0.297781	0	0	Bacteria;Proteobacteria;Gammaproteobacteria;Pseudomonadales;SAR86 Clade;Unassigned;Unassigned	Chemoheterotrophy, Aerobic Chemoheterotrophy
Zotu761	4	0	113	0	-0.696558	0.361521	0	0	Bacteria;Proteobacteria;Gammaproteobacteria;Pseudomonadales;Spongiibacteraceae;BD1-7 Clade;Unassigned	Chemoheterotrophy, Aerobic Chemoheterotrophy
Zotu91	1	3	116	1176	0.784887	0.580304	0	0	Bacteria;Proteobacteria;Gammaproteobacteria;Pseudomonadales;Spongiibacteraceae;BD1-7 Clade;Unassigned	Chemoheterotrophy, Aerobic Chemoheterotrophy
Zotu5	0	5	0	71353	2.76498	0.937576	0	0	Bacteria;Proteobacteria;Gammaproteobacteria;Pseudomonadales;Spongiibacteraceae;BD1-7 Clade;Unassigned	Chemoheterotrophy, Aerobic Chemoheterotrophy
Zotu2	5	8	702	118611	6.69653	1.28734	0	0	Bacteria;Proteobacteria;Gammaproteobacteria;Thiotrichales;Thiotrichaceae;Unassigned;Unassigned	Miscellaneous
Zotu21	3	7	304	18861	5.06016	1.55764	0	0	Bacteria;Spirochaetota;Spirochaetia;Spirochaetales;Spirochaetaceae;Sediminispirochaeta;Unassigned	Miscellaneous

## Sheet: Table S7
Table S7 Putative biosynthetic, digestive and respiratory functions of host-associated microbiomes based on filtered shotgun metagenomic reads.
KEGG ID	Acanthamunnopsis1	Acanthamunnopsis2	Acanthamunnopsis3	Acanthamunnopsis4	Cyclothone1	Cyclothone2	Cyclothone3	Cyclothone4	Euphausia1	Euphausia2	Euphausia3	Euphausia4	Munneurycope1	Munneurycope2	Munneurycope3	Stenobrachius1	Stenobrachius2	Stenobrachius3	Stenobrachius4	Poeobius1	Poeobius3	Poeobius4	Poeobius5	Poeobius6	Eusergestes1	Eusergestes2	Eusergestes3	Eusergestes4	Tomopteris1	Tomopteris2	Vampyroteuthis1	Vampyroteuthis2	Function	Category
K00436	0	0	0	0	0	0	0	0	1	0	3	1	2	4	3	5	3	11	1	0	0	0	2	0	3	4	3	5	0	0	0	0	hoxH; NAD-reducing hydrogenase large subunit [EC:1.12.1.2]	Aerobic hydrogen oxidation
K05586	0	0	0	0	0	0	0	0	0	0	0	1	0	0	3	0	0	0	0	0	0	0	0	0	1	0	0	0	0	0	0	0	hoxE; bidirectional [NiFe] hydrogenase diaphorase subunit [EC:7.1.1.2]	Aerobic hydrogen oxidation
K05587	0	0	0	0	0	0	0	0	0	0	0	1	0	0	3	0	0	0	0	0	0	0	0	0	1	0	0	0	0	0	0	0	hoxF; bidirectional [NiFe] hydrogenase diaphorase subunit [EC:7.1.1.2]	Aerobic hydrogen oxidation
K05588	0	0	0	0	0	0	0	0	0	0	0	1	0	0	3	0	0	0	0	0	0	0	0	0	1	0	0	0	0	0	0	0	hoxU; bidirectional [NiFe] hydrogenase diaphorase subunit [EC:7.1.1.2]	Aerobic hydrogen oxidation
K18005	0	5	0	0	0	0	1	0	1	0	3	2	2	4	0	5	3	12	7	1	1	0	2	0	2	4	3	5	0	0	0	0	hoxF; [NiFe] hydrogenase diaphorase moiety large subunit [EC:1.12.1.2]	Aerobic hydrogen oxidation
K18006	0	5	0	0	0	0	0	0	1	0	1	0	2	4	0	0	3	11	7	0	0	0	2	0	2	4	3	5	0	0	0	0	hoxU; [NiFe] hydrogenase diaphorase moiety small subunit [EC:1.12.1.2]	Aerobic hydrogen oxidation
K18007	0	0	0	0	0	0	0	0	0	0	2	1	0	0	3	5	3	11	0	0	0	0	2	0	3	2	3	1	0	0	0	0	hoxY; NAD-reducing hydrogenase small subunit [EC:1.12.1.2]	Aerobic hydrogen oxidation
K00239	184	135	75	38	65	46	44	102	39	21	33	44	76	31	44	81	134	107	122	99	86	51	53	84	129	116	72	96	92	75	64	47	sdhA, frdA; succinate dehydrogenase / fumarate reductase, flavoprotein subunit [EC:1.3.5.1 1.3.5.4]	Aerobic respiration
K00240	184	162	70	67	75	61	58	114	46	22	37	45	84	31	56	102	183	124	143	119	88	51	70	96	147	144	81	117	97	82	64	62	sdhB, frdB; succinate dehydrogenase / fumarate reductase, iron-sulfur subunit [EC:1.3.5.1 1.3.5.4]	Aerobic respiration
K00241	155	108	50	19	64	53	48	97	44	24	42	37	118	27	32	78	87	102	106	41	44	48	53	81	112	112	54	96	83	75	60	44	sdhC, frdC; succinate dehydrogenase / fumarate reductase, cytochrome b subunit	Aerobic respiration
K00242	165	94	48	38	5	5	9	15	17	8	12	19	92	14	15	20	72	53	42	37	37	30	51	57	55	42	42	48	66	55	52	32	sdhD, frdD; succinate dehydrogenase / fumarate reductase, membrane anchor subunit	Aerobic respiration
K00311	145	56	39	13	6	5	5	9	17	9	15	31	4	6	6	38	38	44	58	13	14	24	45	60	90	82	21	80	47	41	44	44	ETFDH; electron-transferring-flavoprotein dehydrogenase [EC:1.5.5.1]	Aerobic respiration
K00313	10	5	18	3	3	3	1	4	0	2	1	1	2	0	0	16	14	15	20	0	2	3	21	6	36	29	6	39	5	3	0	15	fixC; electron transfer flavoprotein-quinone oxidoreductase [EC:1.5.5.-]	Aerobic respiration
K00330	165	94	52	41	62	65	77	86	69	34	47	71	54	102	61	76	131	113	129	126	120	39	78	75	75	76	39	61	75	65	56	62	nuoA; NADH-quinone oxidoreductase subunit A [EC:7.1.1.2]	Aerobic respiration
K00331	146	84	50	51	50	56	67	81	69	36	48	71	28	67	47	63	123	98	123	141	130	36	65	54	75	66	42	59	78	62	56	44	nuoB; NADH-quinone oxidoreductase subunit B [EC:7.1.1.2]	Aerobic respiration
K00332	145	47	31	29	23	36	36	29	54	23	36	43	24	53	38	36	55	65	74	89	70	30	55	57	41	47	27	40	62	51	24	39	nuoC; NADH-quinone oxidoreductase subunit C [EC:7.1.1.2]	Aerobic respiration
K00333	145	52	19	29	46	53	60	74	63	33	41	60	26	55	47	62	90	87	113	98	91	30	55	60	55	60	39	47	68	51	28	39	nuoD; NADH-quinone oxidoreductase subunit D [EC:7.1.1.2]	Aerobic respiration
K00334	165	66	32	54	18	20	17	26	23	11	19	32	20	46	18	45	76	101	57	72	97	30	64	60	46	42	33	32	72	54	52	62	nuoE; NADH-quinone oxidoreductase subunit E [EC:7.1.1.2]	Aerobic respiration
K00335	165	125	62	51	19	23	20	33	20	10	18	26	22	53	18	60	149	129	75	80	116	30	51	57	70	50	36	44	69	68	52	44	nuoF; NADH-quinone oxidoreductase subunit F [EC:7.1.1.2]	Aerobic respiration
K00336	155	94	41	35	24	29	21	36	19	10	15	27	26	35	15	44	81	61	75	60	49	30	49	63	64	49	36	43	66	58	36	44	nuoG; NADH-quinone oxidoreductase subunit G [EC:7.1.1.2]	Aerobic respiration
K00337	165	89	48	51	64	70	85	93	69	40	52	78	30	93	53	85	141	111	136	125	120	33	61	63	92	86	42	72	75	65	56	44	nuoH; NADH-quinone oxidoreductase subunit H [EC:7.1.1.2]	Aerobic respiration
K00338	165	89	50	51	50	55	66	79	67	35	46	72	30	76	47	63	118	97	113	113	113	36	63	69	73	65	45	58	89	68	56	44	nuoI; NADH-quinone oxidoreductase subunit I [EC:7.1.1.2]	Aerobic respiration
K00339	165	89	50	51	78	87	104	99	97	48	56	96	44	112	59	98	157	122	153	191	172	33	65	63	93	86	42	79	69	65	56	41	nuoJ; NADH-quinone oxidoreductase subunit J [EC:7.1.1.2]	Aerobic respiration
K00340	165	94	45	54	43	53	51	78	57	35	49	61	46	68	67	60	123	101	123	102	92	39	76	66	78	72	54	49	78	65	56	59	nuoK; NADH-quinone oxidoreductase subunit K [EC:7.1.1.2]	Aerobic respiration
K00341	59	80	38	25	56	59	69	75	41	21	25	48	24	44	38	75	115	88	112	96	81	12	37	33	79	72	39	61	40	58	16	26	nuoL; NADH-quinone oxidoreductase subunit L [EC:7.1.1.2]	Aerobic respiration
K00342	155	94	45	48	50	54	65	77	69	31	50	74	38	82	44	80	126	110	130	139	124	36	61	60	91	87	48	85	69	58	44	44	nuoM; NADH-quinone oxidoreductase subunit M [EC:7.1.1.2]	Aerobic respiration
K00343	165	94	48	51	44	52	61	74	45	20	25	53	22	40	44	55	109	76	107	91	87	33	61	66	76	69	51	54	69	58	56	44	nuoN; NADH-quinone oxidoreductase subunit N [EC:7.1.1.2]	Aerobic respiration
K00346	0	5	2	0	54	36	42	67	18	14	17	11	86	12	6	55	72	79	114	33	49	0	2	0	103	90	21	76	0	0	4	0	nqrA; Na+-transporting NADH:ubiquinone oxidoreductase subunit A [EC:7.2.1.1]	Aerobic respiration
K00347	0	5	2	0	54	36	42	67	18	16	18	11	86	12	6	56	75	79	115	63	53	0	4	0	109	98	27	82	0	0	4	0	nqrB; Na+-transporting NADH:ubiquinone oxidoreductase subunit B [EC:7.2.1.1]	Aerobic respiration
K00348	0	10	2	0	54	36	42	67	17	16	18	11	90	12	6	56	72	79	115	62	51	0	6	0	111	98	27	82	0	7	4	0	nqrC; Na+-transporting NADH:ubiquinone oxidoreductase subunit C [EC:7.2.1.1]	Aerobic respiration
K00349	0	10	2	0	54	36	42	64	18	15	17	12	86	14	6	49	67	73	103	63	53	0	4	0	99	91	24	77	0	7	4	0	nqrD; Na+-transporting NADH:ubiquinone oxidoreductase subunit D [EC:7.2.1.1]	Aerobic respiration
K00350	10	10	2	3	54	38	38	64	21	20	26	12	86	14	6	56	71	86	103	68	47	0	8	0	109	97	27	82	0	7	4	0	nqrE; Na+-transporting NADH:ubiquinone oxidoreductase subunit E [EC:7.2.1.1]	Aerobic respiration
K00351	0	5	2	0	54	36	42	64	17	15	17	12	86	12	6	50	67	73	103	37	51	0	4	0	99	91	24	77	0	0	4	0	nqrF; Na+-transporting NADH:ubiquinone oxidoreductase subunit F [EC:7.2.1.1]	Aerobic respiration
K00356	39	20	21	3	0	0	0	1	0	0	0	2	10	13	6	0	2	2	3	0	4	3	19	15	4	2	12	1	5	17	0	21	NADH dehydrogenase [EC:1.6.99.3]	Aerobic respiration
K00404	145	110	54	45	8	9	11	12	16	11	17	10	40	41	21	24	116	35	40	36	37	24	49	51	76	61	27	50	50	38	60	39	ccoN; cytochrome c oxidase cbb3-type subunit I [EC:7.1.1.9]	Aerobic respiration
K00405	145	124	60	48	8	10	13	14	22	13	18	15	90	41	21	25	90	51	51	67	44	24	66	66	76	63	27	51	60	59	48	54	ccoO; cytochrome c oxidase cbb3-type subunit II	Aerobic respiration
K00406	155	121	60	48	61	41	40	83	23	16	18	24	58	17	15	53	115	61	84	44	56	27	66	72	82	75	30	52	65	59	52	54	ccoP; cytochrome c oxidase cbb3-type subunit III	Aerobic respiration
K00407	145	83	49	48	9	14	15	15	23	13	20	14	86	23	24	30	70	63	52	63	39	24	60	57	59	54	27	43	60	45	48	69	ccoQ; cytochrome c oxidase cbb3-type subunit IV	Aerobic respiration
K00410	0	0	0	0	0	0	0	0	0	0	0	0	0	0	0	0	0	0	0	0	0	0	0	0	0	0	0	0	0	0	0	15	fbcH; ubiquinol-cytochrome c reductase cytochrome b/c1 subunit	Aerobic respiration
K00411	251	88	53	42	5	8	11	15	17	10	18	8	92	25	18	21	60	56	42	60	46	45	69	78	41	35	33	31	81	45	68	47	UQCRFS1, RIP1, petA; ubiquinol-cytochrome c reductase iron-sulfur subunit [EC:7.1.1.8]	Aerobic respiration
K00412	135	51	40	26	9	14	14	19	14	8	13	9	98	40	21	41	75	57	64	14	12	21	28	42	72	75	27	62	45	27	44	29	CYTB, petB; ubiquinol-cytochrome c reductase cytochrome b subunit	Aerobic respiration
K00413	135	74	21	29	8	7	8	11	13	7	8	8	94	16	12	30	66	54	54	30	34	21	30	42	68	64	24	56	47	45	32	29	CYC1, CYT1, petC; ubiquinol-cytochrome c reductase cytochrome c1 subunit	Aerobic respiration
K00425	89	149	63	63	33	32	50	55	75	28	46	56	100	74	61	58	156	90	114	80	87	21	64	63	134	110	48	96	66	81	40	37	cydA; cytochrome bd ubiquinol oxidase subunit I [EC:7.1.1.7]	Aerobic respiration
K00426	204	226	118	127	65	52	52	77	77	27	52	58	154	102	72	64	156	104	107	85	78	57	125	78	133	108	88	98	95	172	115	235	cydB; cytochrome bd ubiquinol oxidase subunit II [EC:7.1.1.7]	Aerobic respiration
K02108	184	118	58	38	121	112	135	155	85	45	73	87	140	73	44	180	241	233	253	133	140	36	70	81	145	146	72	125	68	82	56	47	ATPF0A, atpB; F-type H+-transporting ATPase subunit a	Aerobic respiration
K02109	223	192	81	47	118	111	124	155	76	36	57	76	148	71	50	186	238	229	246	108	110	60	112	117	177	186	90	138	108	113	64	83	ATPF0B, atpF; F-type H+-transporting ATPase subunit b	Aerobic respiration
K02110	184	158	63	54	112	99	117	162	79	39	69	97	152	110	78	184	240	242	259	143	154	57	83	105	200	214	90	141	117	67	52	60	ATPF0C, atpE; F-type H+-transporting ATPase subunit c	Aerobic respiration
K02111	184	144	52	51	119	110	124	157	64	31	53	76	94	80	47	181	217	224	253	105	128	54	68	81	174	185	87	127	96	75	64	44	ATPF1A, atpA; F-type H+/Na+-transporting ATPase subunit alpha [EC:7.1.2.2 7.2.2.1]	Aerobic respiration
K02112	165	149	62	51	133	129	151	164	101	51	78	101	146	110	50	149	215	223	210	126	170	57	72	93	182	202	75	135	85	82	64	47	ATPF1B, atpD; F-type H+/Na+-transporting ATPase subunit beta [EC:7.1.2.2 7.2.2.1]	Aerobic respiration
K02113	184	149	46	51	105	93	107	147	67	30	48	72	126	44	41	175	226	206	248	111	128	57	68	81	153	159	72	111	96	62	64	44	ATPF1D, atpH; F-type H+-transporting ATPase subunit delta	Aerobic respiration
K02114	184	154	64	54	95	80	90	144	65	33	48	71	126	44	44	176	222	216	228	102	103	54	85	93	152	147	78	110	96	89	64	62	ATPF1E, atpC; F-type H+-transporting ATPase subunit epsilon	Aerobic respiration
K02115	184	149	61	54	121	110	134	161	95	47	68	96	142	101	53	188	238	231	266	131	140	54	85	81	160	161	81	123	93	75	64	62	ATPF1G, atpG; F-type H+-transporting ATPase subunit gamma	Aerobic respiration
K02198	59	106	36	28	46	56	70	56	37	22	23	25	150	16	15	78	165	112	144	97	81	12	34	36	135	123	33	115	28	41	16	41	ccmF; cytochrome c-type biogenesis protein CcmF	Aerobic respiration
K02258	145	47	42	32	4	5	4	11	9	6	8	6	36	10	3	32	58	40	44	9	9	24	43	39	63	57	30	54	42	27	36	24	COX11, ctaG; cytochrome c oxidase assembly protein subunit 11	Aerobic respiration
K02259	39	116	36	22	6	8	5	17	17	8	18	14	68	8	20	39	73	52	52	21	17	21	21	45	83	75	27	60	48	41	8	21	COX15, ctaA; heme a synthase [EC:1.17.99.9]	Aerobic respiration
K02274	175	163	59	38	6	7	9	31	33	15	27	23	40	23	49	59	86	83	83	32	27	51	98	96	122	110	60	80	132	45	32	39	coxA, ctaD; cytochrome c oxidase subunit I [EC:7.1.1.9]	Aerobic respiration
K02275	146	103	57	38	8	11	8	25	35	12	28	24	76	21	46	56	84	70	76	29	18	30	79	99	126	105	48	90	79	55	36	27	coxB, ctaC; cytochrome c oxidase subunit II [EC:7.1.1.9]	Aerobic respiration
K02276	175	145	59	41	9	17	8	24	41	13	21	22	112	23	35	47	81	58	76	49	36	33	98	102	122	103	54	80	76	62	24	39	coxC, ctaE; cytochrome c oxidase subunit III [EC:7.1.1.9]	Aerobic respiration
K02277	0	5	0	0	0	0	0	0	1	1	1	4	4	9	0	2	1	1	3	1	0	0	0	3	6	5	0	2	0	0	0	0	coxD, ctaF; cytochrome c oxidase subunit IV [EC:7.1.1.9]	Aerobic respiration
K02297	155	83	25	41	0	1	1	5	5	4	11	11	0	4	9	4	44	22	16	8	4	30	45	42	39	17	21	32	42	20	52	38	cyoA; cytochrome o ubiquinol oxidase subunit II [EC:7.1.1.3]	Aerobic respiration
K02298	155	84	25	41	0	1	1	6	5	4	11	12	0	10	9	4	18	22	17	10	5	30	47	45	42	17	24	29	47	27	40	48	cyoB; cytochrome o ubiquinol oxidase subunit I [EC:7.1.1.3]	Aerobic respiration
K02299	145	79	30	38	0	1	1	5	5	4	9	12	0	10	9	4	39	12	18	8	5	30	45	45	34	16	21	26	47	27	52	53	cyoC; cytochrome o ubiquinol oxidase subunit III	Aerobic respiration
K02300	155	102	29	41	0	1	1	5	5	3	11	12	0	10	6	4	44	22	18	36	7	30	47	42	43	19	21	32	47	27	52	53	cyoD; cytochrome o ubiquinol oxidase subunit IV	Aerobic respiration
K02826	0	0	0	0	1	0	1	1	10	0	4	4	0	0	11	1	1	2	1	1	0	0	0	0	7	5	0	6	0	0	0	0	qoxA; cytochrome aa3-600 menaquinol oxidase subunit II [EC:7.1.1.5]	Aerobic respiration
K02827	0	0	0	0	1	0	1	1	10	0	4	4	0	0	11	1	1	2	3	1	0	0	0	0	9	5	0	6	0	0	0	0	qoxB; cytochrome aa3-600 menaquinol oxidase subunit I [EC:7.1.1.5]	Aerobic respiration
K02828	0	0	0	0	1	0	1	1	10	0	4	4	0	0	11	1	1	2	1	1	0	0	0	0	7	5	0	6	0	0	0	0	qoxC; cytochrome aa3-600 menaquinol oxidase subunit III [EC:7.1.1.5]	Aerobic respiration
K02829	0	0	0	0	0	0	0	0	0	0	0	0	0	0	0	0	0	1	0	0	0	0	0	0	0	0	0	1	0	0	0	0	qoxD; cytochrome aa3-600 menaquinol oxidase subunit IV [EC:7.1.1.5]	Aerobic respiration
K03521	261	208	105	58	57	54	52	89	54	26	40	56	96	73	32	126	195	133	160	72	81	69	104	117	218	182	57	167	125	81	100	85	fixA, etfB; electron transfer flavoprotein beta subunit	Aerobic respiration
K03855	10	5	18	3	0	1	0	0	0	1	0	0	0	0	0	0	1	2	0	0	2	3	21	6	6	0	3	10	5	3	0	15	fixX; ferredoxin like protein	Aerobic respiration
K03885	136	212	54	51	64	50	39	113	51	18	41	40	148	26	46	88	190	124	129	37	35	51	66	108	167	149	75	124	102	76	52	26	ndh; NADH:ubiquinone reductase (H+-translocating) [EC:7.1.1.2]	Aerobic respiration
K03886	0	0	0	0	1	0	1	3	10	0	4	4	0	0	11	2	2	1	3	1	0	0	0	0	9	5	0	5	0	0	0	0	MQCRA, qcrA, bfcA, petC; menaquinol-cytochrome c reductase iron-sulfur subunit [EC:1.10.2.-]	Aerobic respiration
K03887	0	0	0	0	1	0	1	1	10	0	4	4	0	0	11	2	2	1	3	1	0	0	0	0	10	5	0	6	0	0	0	0	MQCRB, qcrB, bfcB, petB; menaquinol-cytochrome c reductase cytochrome b subunit	Aerobic respiration
K03888	0	0	0	0	1	0	1	1	10	0	4	4	0	0	11	2	2	1	3	1	0	0	0	0	9	5	0	6	0	0	0	0	MQCRC, qcrC, bfcC, petD; menaquinol-cytochrome c reductase cytochrome b/c subunit	Aerobic respiration
K03889	0	10	0	0	0	0	0	4	0	1	0	2	0	0	3	3	3	3	3	4	1	0	2	18	6	12	6	2	28	7	0	0	qcrC; ubiquinol-cytochrome c reductase cytochrome c subunit	Aerobic respiration
K03890	0	46	7	0	0	0	0	6	1	1	4	2	26	0	3	7	16	12	3	4	6	18	2	12	9	6	9	1	15	0	8	3	qcrA; ubiquinol-cytochrome c reductase iron-sulfur subunit	Aerobic respiration
K03891	0	46	7	0	0	0	0	12	1	1	4	2	26	0	3	7	17	15	6	4	6	18	2	12	9	6	9	1	12	0	8	3	qcrB; ubiquinol-cytochrome c reductase cytochrome b subunit	Aerobic respiration
K05576	0	0	0	0	0	0	0	0	0	0	0	0	0	0	0	0	0	0	0	0	0	0	0	0	1	0	0	0	0	0	0	0	ndhE; NAD(P)H-quinone oxidoreductase subunit 4L [EC:7.1.1.2]	Aerobic respiration
K05577	0	18	7	0	0	0	0	2	0	1	0	1	0	0	0	1	27	0	2	1	2	0	2	0	2	2	0	0	0	3	0	15	ndhF; NAD(P)H-quinone oxidoreductase subunit 5 [EC:7.1.1.2]	Aerobic respiration
K05578	0	0	0	0	0	0	0	0	0	0	0	0	0	0	0	0	0	0	0	0	0	0	0	0	1	0	0	0	0	0	0	0	ndhG; NAD(P)H-quinone oxidoreductase subunit 6 [EC:7.1.1.2]	Aerobic respiration
K05580	0	0	0	0	0	0	0	0	0	0	0	0	0	0	0	1	0	0	1	1	0	0	0	3	0	2	0	0	0	0	0	0	ndhI; NAD(P)H-quinone oxidoreductase subunit I [EC:7.1.1.2]	Aerobic respiration
K06196	0	28	24	0	5	2	1	9	22	5	17	25	38	13	14	25	25	34	28	81	76	21	7	27	21	22	12	17	26	31	0	30	ccdA; cytochrome c-type biogenesis protein	Aerobic respiration
K08738	224	150	112	28	4	4	8	11	10	1	7	11	16	25	18	14	77	26	34	38	44	36	117	81	31	25	36	18	86	57	44	98	CYC; cytochrome c	Aerobic respiration
K13378	20	27	9	22	4	2	6	4	5	4	6	12	0	8	3	2	33	8	6	23	26	6	6	6	23	15	6	17	10	0	16	5	nuoCD; NADH-quinone oxidoreductase subunit C/D [EC:7.1.1.2]	Aerobic respiration
K13380	0	0	0	0	0	0	0	0	0	0	0	0	2	0	0	0	0	0	0	0	0	0	0	0	1	0	0	0	0	0	0	0	nuoBCD; NADH-quinone oxidoreductase subunit B/C/D [EC:7.1.1.2]	Aerobic respiration
K15408	0	28	3	0	0	0	0	0	0	0	0	1	0	2	0	0	0	0	1	0	0	0	0	21	0	0	0	0	5	31	0	3	coxAC; cytochrome c oxidase subunit I+III [EC:7.1.1.9]	Aerobic respiration
K15862	0	0	0	0	31	19	7	30	3	2	6	1	2	0	0	2	1	0	2	5	4	0	0	0	4	2	0	1	0	0	0	0	ccoNO; cytochrome c oxidase cbb3-type subunit I/II [EC:7.1.1.9]	Aerobic respiration
K17893	0	5	0	0	0	0	1	0	0	0	0	3	0	0	0	0	2	1	0	1	1	0	0	0	0	1	0	0	0	0	0	0	AOX1, AOX2; ubiquinol oxidase [EC:1.10.3.11]	Aerobic respiration
K00073	0	0	0	0	1	2	1	4	3	0	0	0	0	0	0	3	3	5	3	2	3	0	0	0	3	3	0	4	0	0	0	0	allD; ureidoglycolate dehydrogenase (NAD+) [EC:1.1.1.350]	Allantoin degradation
K00839	29	23	2	3	0	0	1	0	1	0	0	2	0	0	0	7	0	5	9	3	2	6	2	9	3	0	12	0	10	0	4	0	pucG; (S)-ureidoglycine---glyoxylate transaminase [EC:2.6.1.112]	Allantoin degradation
K01466	29	24	3	3	0	1	1	3	1	3	1	2	0	0	3	8	3	8	10	5	1	6	2	12	11	14	21	3	27	0	4	0	allB; allantoinase [EC:3.5.2.5]	Allantoin degradation
K01477	0	18	5	0	1	2	0	3	11	3	5	11	32	4	6	1	32	10	4	7	3	0	0	0	15	21	6	22	22	0	8	5	alc, ALLC; allantoicase [EC:3.5.3.4]	Allantoin degradation
K01483	0	18	5	16	1	2	0	0	11	3	7	10	36	6	3	2	31	6	3	5	3	0	0	9	10	12	6	10	0	0	8	20	allA; ureidoglycolate lyase [EC:4.3.2.3]	Allantoin degradation
K10975	0	0	0	0	0	0	0	0	0	0	0	0	0	0	0	1	1	0	0	0	0	0	0	0	0	0	0	0	0	0	0	0	allP; allantoin permease	Allantoin degradation
K00797	222	87	28	23	18	20	18	30	59	16	36	46	58	36	29	76	123	127	107	129	143	75	74	63	122	101	57	150	71	48	56	51	speE, SRM, SPE3; spermidine synthase [EC:2.5.1.16]	Amine and polyamine metabolism
K00823	30	5	6	9	1	1	1	7	17	10	16	30	6	8	3	8	16	24	10	36	32	12	6	6	16	12	3	13	19	0	8	0	puuE; 4-aminobutyrate aminotransferase [EC:2.6.1.19]	Amine and polyamine metabolism
K00836	19	14	2	16	13	13	29	26	14	8	11	17	10	16	9	10	33	24	47	14	22	0	0	12	18	15	12	13	14	0	0	3	ectB, dat; diaminobutyrate-2-oxoglutarate transaminase [EC:2.6.1.76]	Amine and polyamine metabolism
K00841	0	0	0	0	2	2	2	6	20	0	4	11	0	0	11	5	5	12	7	6	3	0	0	0	18	11	0	16	0	0	0	0	patA; aminotransferase [EC:2.6.1.-]	Amine and polyamine metabolism
K01585	10	42	10	19	39	30	20	42	11	6	15	8	58	25	6	33	59	45	49	20	13	6	6	9	56	59	12	48	10	7	16	5	speA; arginine decarboxylase [EC:4.1.1.19]	Amine and polyamine metabolism
K03294	68	78	33	9	5	14	6	33	45	9	23	54	24	30	12	52	82	66	71	70	47	15	46	33	96	97	54	125	35	20	0	12	TC.APA; basic amino acid/polyamine antiporter, APA family	Amine and polyamine metabolism
K03756	0	18	7	0	13	13	21	19	4	5	3	4	0	0	0	9	51	13	32	2	7	0	2	6	3	2	3	3	0	0	12	5	potE; putrescine:ornithine antiporter	Amine and polyamine metabolism
K03757	20	5	0	6	1	2	0	1	1	0	1	1	32	0	3	1	3	2	2	0	0	0	6	0	3	2	3	2	0	7	4	0	cadB; cadaverine:lysine antiporter	Amine and polyamine metabolism
K04023	10	9	8	3	0	0	0	0	4	2	3	3	2	0	0	8	13	13	0	7	12	0	2	0	2	5	0	2	5	14	24	0	eutH; ethanolamine transporter	Amine and polyamine metabolism
K04024	0	0	0	13	0	0	0	0	0	2	0	0	0	0	6	2	9	10	0	9	13	0	0	0	0	3	0	2	3	0	0	0	eutJ; ethanolamine utilization protein EutJ	Amine and polyamine metabolism
K04026	10	0	0	3	0	0	0	0	0	1	0	0	0	0	0	2	9	10	0	7	12	0	2	0	0	3	0	2	3	0	0	0	eutL; ethanolamine utilization protein EutL	Amine and polyamine metabolism
K04027	10	0	0	3	0	0	0	0	0	0	0	0	0	0	0	0	4	0	0	1	0	0	2	0	0	4	0	2	0	0	0	0	eutM; ethanolamine utilization protein EutM	Amine and polyamine metabolism
K04028	0	0	0	0	0	0	1	1	2	1	2	5	0	0	0	4	11	13	3	8	13	0	0	0	0	4	0	2	3	0	0	0	eutN; ethanolamine utilization protein EutN	Amine and polyamine metabolism
K04029	0	0	0	13	0	0	0	0	2	2	0	2	0	0	6	2	9	12	0	9	13	0	0	0	2	2	0	2	0	0	0	0	eutP; ethanolamine utilization protein EutP	Amine and polyamine metabolism
K04030	0	18	6	0	0	0	0	0	0	1	0	0	0	0	0	0	30	0	0	3	1	0	0	0	0	3	0	2	0	10	16	10	eutQ; ethanolamine utilization protein EutQ	Amine and polyamine metabolism
K04031	10	0	0	16	0	0	0	0	4	2	0	5	0	0	6	0	2	5	0	6	2	0	2	0	4	3	0	4	0	0	0	0	eutS; ethanolamine utilization protein EutS	Amine and polyamine metabolism
K07057	0	0	0	0	0	0	0	0	27	9	16	33	20	32	3	12	14	12	5	87	84	24	10	0	29	38	18	70	0	0	0	0	bpsA; N4-bis(aminopropyl)spermidine synthase [EC:2.5.1.128]	Amine and polyamine metabolism
K08685	0	0	0	16	0	0	0	0	0	0	0	0	0	0	0	0	0	0	0	0	0	0	0	0	1	1	0	0	0	0	0	0	qhpA; quinohemoprotein amine dehydrogenase [EC:1.4.9.1]	Amine and polyamine metabolism
K09251	0	0	0	0	0	0	0	1	2	0	2	7	0	0	0	2	7	11	3	6	11	0	0	0	2	1	0	0	3	0	0	0	patA; putrescine aminotransferase [EC:2.6.1.82]	Amine and polyamine metabolism
K11069	48	150	27	3	25	31	38	39	46	10	18	23	90	33	23	33	184	59	69	21	34	0	6	36	47	52	33	28	30	28	0	5	potD; spermidine/putrescine transport system substrate-binding protein	Amine and polyamine metabolism
K11070	38	163	32	0	32	36	46	44	36	10	20	27	92	37	37	38	223	63	86	28	44	0	4	30	60	56	36	37	27	28	0	5	potC; spermidine/putrescine transport system permease protein	Amine and polyamine metabolism
K11071	38	150	27	0	29	36	44	43	36	10	23	23	98	22	23	38	191	60	86	21	32	3	9	39	55	52	30	35	27	28	0	5	potB; spermidine/putrescine transport system permease protein	Amine and polyamine metabolism
K11072	19	135	27	0	24	29	43	39	36	9	20	21	94	24	28	35	183	66	82	20	36	0	2	36	48	55	36	41	30	21	0	5	potA; spermidine/putrescine transport system ATP-binding protein [EC:7.6.2.11]	Amine and polyamine metabolism
K11073	30	249	89	89	3	4	5	7	17	6	9	3	0	0	9	20	306	30	44	11	13	9	37	78	47	50	9	42	30	10	28	15	potF, spuD, spuE; putrescine transport system substrate-binding protein	Amine and polyamine metabolism
K11074	30	42	37	25	3	4	4	7	11	6	9	1	0	0	9	18	44	26	33	8	10	9	25	18	43	38	9	41	15	24	36	20	potI, spuH; putrescine transport system permease protein	Amine and polyamine metabolism
K11075	30	42	33	25	3	2	3	5	7	2	1	2	0	0	3	19	43	19	38	5	6	9	25	24	43	39	9	41	15	14	28	20	potH, spuG; putrescine transport system permease protein	Amine and polyamine metabolism
K11076	49	47	27	25	3	2	1	4	7	2	1	1	0	0	12	18	40	16	32	3	5	9	25	15	39	38	12	40	15	10	12	20	potG, spuF; putrescine transport system ATP-binding protein [EC:7.6.2.16]	Amine and polyamine metabolism
K11742	20	18	7	22	5	8	9	7	2	1	3	2	0	8	3	7	36	5	9	2	1	6	4	6	6	10	0	6	5	0	4	0	mdtI; spermidine export protein MdtI	Amine and polyamine metabolism
K11743	20	18	7	22	6	10	10	7	3	1	4	2	32	8	6	8	38	6	12	2	1	6	4	6	9	13	6	8	5	0	8	0	mdtJ; spermidine export protein MdtJ	Amine and polyamine metabolism
K12256	19	55	29	16	0	0	1	0	8	0	2	1	0	2	0	2	57	4	4	2	6	0	4	15	8	7	0	11	5	14	20	5	spuC; putrescine---pyruvate transaminase [EC:2.6.1.113]	Amine and polyamine metabolism
K13252	19	23	0	0	0	0	0	1	0	0	0	0	0	0	0	0	0	0	0	0	0	0	0	12	0	0	0	0	5	21	0	0	ptcA; putrescine carbamoyltransferase [EC:2.1.3.6]	Amine and polyamine metabolism
K14052	10	0	0	19	0	0	0	0	0	0	0	1	0	0	0	0	0	1	2	0	0	0	2	6	3	1	3	0	0	0	0	0	puuP; putrescine importer	Amine and polyamine metabolism
K16238	20	73	36	19	14	20	21	11	13	5	5	11	6	8	6	12	103	26	36	48	30	12	4	15	21	21	6	16	16	0	12	23	eat, eutP; ethanolamine permease	Amine and polyamine metabolism
K18459	10	5	5	9	0	0	0	0	0	0	0	1	0	2	3	0	1	1	0	0	0	3	17	9	0	0	3	0	5	0	0	0	gpuA; guanidinopropionase [EC:3.5.3.17]	Amine and polyamine metabolism
K00001	10	95	21	0	9	5	11	20	12	1	11	9	2	0	0	23	20	32	27	49	60	18	2	24	62	19	6	50	14	28	8	3	E1.1.1.1, adh; alcohol dehydrogenase [EC:1.1.1.1]	Amino acid metabolism
K00003	260	143	64	36	44	55	59	56	90	34	58	95	72	89	41	101	153	136	121	216	211	90	83	93	112	108	63	136	104	48	76	65	hom; homoserine dehydrogenase [EC:1.1.1.3]	Amino acid metabolism
K00013	174	149	50	45	57	55	64	93	92	41	57	83	134	65	47	115	170	158	168	202	212	66	53	78	135	135	57	106	80	58	48	52	hisD; histidinol dehydrogenase [EC:1.1.1.23]	Amino acid metabolism
K00014	194	205	92	67	119	110	118	156	122	56	84	114	160	97	53	162	265	203	220	251	250	84	82	105	199	179	90	199	87	61	68	87	aroE; shikimate dehydrogenase [EC:1.1.1.25]	Amino acid metabolism
K00016	19	80	11	13	38	41	35	29	33	6	21	38	38	25	23	53	53	72	53	31	25	21	9	27	47	44	27	25	6	27	8	3	LDH, ldh; L-lactate dehydrogenase [EC:1.1.1.27]	Amino acid metabolism
K00018	10	41	12	19	27	30	38	40	25	15	16	22	90	19	15	43	89	58	93	35	42	3	21	12	80	72	21	76	15	0	8	5	hprA; glycerate dehydrogenase [EC:1.1.1.29]	Amino acid metabolism
K00020	281	259	101	64	25	34	47	45	44	14	44	46	42	24	50	64	184	84	93	46	61	78	117	129	138	108	45	147	121	82	80	113	HIBADH, mmsB; 3-hydroxyisobutyrate dehydrogenase [EC:1.1.1.31]	Amino acid metabolism
K00024	165	108	86	35	92	83	95	126	107	50	68	99	152	101	47	106	164	155	191	204	199	75	63	72	175	172	66	185	80	54	44	42	mdh; malate dehydrogenase [EC:1.1.1.37]	Amino acid metabolism
K00052	174	159	50	45	89	98	116	124	104	51	71	103	144	77	62	154	229	204	219	207	228	72	68	81	156	152	66	126	96	68	52	62	leuB, IMDH; 3-isopropylmalate dehydrogenase [EC:1.1.1.85]	Amino acid metabolism
K00053	174	154	69	48	119	115	121	154	122	60	86	113	166	107	59	152	239	208	226	250	256	78	83	75	187	179	81	182	89	75	64	67	ilvC; ketol-acid reductoisomerase [EC:1.1.1.86]	Amino acid metabolism
K00055	0	18	2	0	1	0	1	13	14	1	5	8	0	0	11	7	9	20	19	4	0	0	0	27	24	19	15	16	22	21	0	21	E1.1.1.90; aryl-alcohol dehydrogenase [EC:1.1.1.90]	Amino acid metabolism
K00058	311	228	87	76	162	154	155	205	125	56	95	139	166	95	74	174	251	226	268	236	254	105	110	120	197	171	72	158	151	71	104	148	serA, PHGDH; D-3-phosphoglycerate dehydrogenase / 2-oxoglutarate reductase [EC:1.1.1.95 1.1.1.399]	Amino acid metabolism
K00060	20	25	7	6	4	4	2	8	11	6	5	10	36	8	3	21	21	22	26	36	6	6	6	9	53	51	9	49	14	17	8	0	tdh; threonine 3-dehydrogenase [EC:1.1.1.103]	Amino acid metabolism
K00074	271	123	72	64	8	6	11	23	51	11	27	44	14	47	51	16	110	42	47	52	55	51	84	90	79	69	39	49	116	33	48	96	paaH, hbd, fadB, mmgB; 3-hydroxybutyryl-CoA dehydrogenase [EC:1.1.1.157]	Amino acid metabolism
K00090	116	46	16	29	0	1	2	2	3	1	4	10	0	0	0	6	35	11	15	1	7	27	26	30	8	5	6	5	42	0	36	23	ghrB; glyoxylate/hydroxypyruvate/2-ketogluconate reductase [EC:1.1.1.79 1.1.1.81 1.1.1.215]	Amino acid metabolism
K00108	126	132	34	64	8	6	12	13	19	2	14	12	48	14	15	37	116	45	46	30	46	48	45	69	69	64	24	65	56	21	52	82	betA, CHDH; choline dehydrogenase [EC:1.1.99.1]	Amino acid metabolism
K00121	204	135	34	51	13	10	14	26	47	18	38	40	44	12	43	52	89	69	89	52	44	33	34	63	141	123	39	108	74	62	56	83	frmA, ADH5, adhC; S-(hydroxymethyl)glutathione dehydrogenase / alcohol dehydrogenase [EC:1.1.1.284 1.1.1.1]	Amino acid metabolism
K00128	338	201	72	64	26	27	25	41	114	29	67	89	110	46	103	51	117	63	91	108	97	54	69	90	163	84	51	159	122	50	92	141	ALDH; aldehyde dehydrogenase (NAD+) [EC:1.2.1.3]	Amino acid metabolism
K00130	20	127	24	38	8	5	10	9	25	2	12	10	36	12	3	33	113	42	41	38	40	30	6	21	71	64	27	53	46	7	44	10	betB, gbsA; betaine-aldehyde dehydrogenase [EC:1.2.1.8]	Amino acid metabolism
K00133	174	144	44	35	94	94	92	111	114	48	75	106	222	110	53	126	191	182	189	263	219	69	53	81	179	171	87	189	91	78	48	37	asd; aspartate-semialdehyde dehydrogenase [EC:1.2.1.11]	Amino acid metabolism
K00135	331	344	140	88	68	67	73	99	50	21	50	54	156	35	27	95	200	118	135	114	123	129	121	171	156	162	90	139	276	82	120	118	gabD; succinate-semialdehyde dehydrogenase / glutarate-semialdehyde dehydrogenase [EC:1.2.1.16 1.2.1.79 1.2.1.20]	Amino acid metabolism
K00137	10	59	19	19	0	0	0	0	0	0	0	0	0	0	0	0	78	1	0	0	0	0	8	9	1	1	0	0	0	7	0	0	prr; aminobutyraldehyde dehydrogenase [EC:1.2.1.19]	Amino acid metabolism
K00140	271	164	91	74	22	24	37	42	54	10	26	22	4	20	43	62	133	70	100	46	69	72	96	99	133	139	54	117	123	40	76	70	mmsA, iolA, ALDH6A1; malonate-semialdehyde dehydrogenase (acetylating) / methylmalonate-semialdehyde dehydrogenase [EC:1.2.1.18 1.2.1.27]	Amino acid metabolism
K00145	184	163	64	51	51	64	62	62	107	42	66	98	160	97	41	118	172	157	142	206	202	75	78	90	162	155	75	173	74	51	44	62	argC; N-acetyl-gamma-glutamyl-phosphate reductase [EC:1.2.1.38]	Amino acid metabolism
K00146	0	0	2	32	0	0	0	0	0	0	0	0	0	0	0	0	0	0	0	0	0	0	0	0	6	2	0	10	0	0	0	0	feaB, tynC; phenylacetaldehyde dehydrogenase [EC:1.2.1.39]	Amino acid metabolism
K00147	174	144	35	32	84	93	108	119	82	47	59	82	146	69	36	145	212	168	214	131	126	54	61	78	142	136	57	106	77	48	52	47	proA; glutamate-5-semialdehyde dehydrogenase [EC:1.2.1.41]	Amino acid metabolism
K00151	10	96	12	16	0	0	0	3	2	0	3	0	4	6	3	5	41	10	1	2	6	18	2	21	10	1	3	10	13	21	8	21	hpaE, hpcC; 5-carboxymethyl-2-hydroxymuconic-semialdehyde dehydrogenase [EC:1.2.1.60]	Amino acid metabolism
K00166	39	33	8	22	4	2	2	4	17	4	7	6	0	2	14	20	43	17	25	6	2	0	0	9	48	46	9	36	0	10	8	14	BCKDHA, bkdA1; 2-oxoisovalerate dehydrogenase E1 component alpha subunit [EC:1.2.4.4]	Amino acid metabolism
K00167	29	33	15	25	4	2	2	5	20	6	9	9	0	4	11	20	45	18	27	7	2	0	15	6	57	50	6	42	0	17	20	26	BCKDHB, bkdA2; 2-oxoisovalerate dehydrogenase E1 component beta subunit [EC:1.2.4.4]	Amino acid metabolism
K00186	0	0	0	0	0	2	1	1	17	6	7	20	16	26	3	6	12	10	8	28	31	6	0	0	29	36	18	68	0	0	0	0	vorA; 2-oxoisovalerate ferredoxin oxidoreductase alpha subunit [EC:1.2.7.7]	Amino acid metabolism
K00187	0	0	0	0	20	23	30	13	30	15	18	27	10	34	9	17	28	29	32	51	51	3	2	0	8	12	0	14	0	0	0	0	vorB; 2-oxoisovalerate ferredoxin oxidoreductase beta subunit [EC:1.2.7.7]	Amino acid metabolism
K00188	0	0	0	0	20	23	29	14	48	22	25	44	28	62	12	23	43	33	38	85	64	9	2	0	44	47	18	81	0	0	0	0	vorD; 2-oxoisovalerate ferredoxin oxidoreductase delta subunit [EC:1.2.7.7]	Amino acid metabolism
K00210	0	0	2	0	23	18	24	41	9	9	6	12	0	0	3	23	29	17	32	6	14	0	0	3	12	15	3	7	0	0	4	0	Prephenate dehydrogenase [EC:1.3.1.12]	Amino acid metabolism
K00211	0	0	0	0	0	1	0	0	2	0	0	0	0	0	0	0	0	0	0	0	0	0	0	0	0	0	0	0	0	0	0	0	TYR1; prephenate dehydrogenase (NADP+) [EC:1.3.1.13]	Amino acid metabolism
K00215	194	154	39	38	124	120	123	156	122	58	84	121	166	107	53	152	233	183	233	245	235	78	70	69	187	184	78	191	91	48	48	55	dapB; 4-hydroxy-tetrahydrodipicolinate reductase [EC:1.17.1.8]	Amino acid metabolism
K00220	39	33	17	3	0	0	0	0	0	0	0	0	4	0	3	0	0	1	0	0	0	3	17	27	0	0	3	0	10	24	0	18	tyrC; cyclohexadieny/prephenate dehydrogenase [EC:1.3.1.43 1.3.1.12]	Amino acid metabolism
K00232	0	51	7	0	0	0	0	6	1	1	4	1	26	0	0	4	15	10	1	5	5	18	2	12	9	6	9	1	9	0	8	3	E1.3.3.6, ACOX1, ACOX3; acyl-CoA oxidase [EC:1.3.3.6]	Amino acid metabolism
K00248	106	32	13	26	1	3	2	6	7	3	5	3	4	9	3	7	34	13	12	9	7	21	24	33	15	15	6	5	32	0	24	18	ACADS, bcd; butyryl-CoA dehydrogenase [EC:1.3.8.1]	Amino acid metabolism
K00249	570	495	135	78	0	5	18	27	8	2	34	12	0	6	6	43	235	58	98	40	36	114	154	180	155	49	69	78	225	80	152	131	ACADM, acd; acyl-CoA dehydrogenase [EC:1.3.8.7]	Amino acid metabolism
K00252	145	233	65	29	6	8	7	20	16	7	18	18	34	4	9	26	94	42	26	47	61	78	55	99	47	38	30	22	76	38	56	53	GCDH, gcdH; glutaryl-CoA dehydrogenase [EC:1.3.8.6]	Amino acid metabolism
K00253	145	79	38	29	8	6	7	8	8	5	6	5	36	4	15	24	50	26	33	25	31	24	49	51	59	50	24	51	47	41	32	44	IVD, ivd; isovaleryl-CoA dehydrogenase [EC:1.3.8.4]	Amino acid metabolism
K00259	29	89	11	13	60	44	35	85	45	18	30	42	122	19	35	57	80	81	85	60	42	18	4	33	101	95	39	72	20	38	12	9	ald; alanine dehydrogenase [EC:1.4.1.1]	Amino acid metabolism
K00260	0	0	0	0	1	0	1	2	12	1	6	11	0	0	11	2	2	1	6	3	1	0	0	0	11	6	0	6	0	0	0	0	gudB, rocG; glutamate dehydrogenase [EC:1.4.1.2]	Amino acid metabolism
K00261	135	44	20	13	35	26	10	37	29	15	28	49	10	4	0	20	35	35	43	59	54	33	26	30	32	29	12	25	37	10	28	18	GLUD1_2, gdhA; glutamate dehydrogenase (NAD(P)+) [EC:1.4.1.3]	Amino acid metabolism
K00262	270	117	29	33	37	45	49	63	24	15	29	32	62	38	18	65	105	83	127	68	78	63	59	81	107	95	39	80	91	10	60	45	E1.4.1.4, gdhA; glutamate dehydrogenase (NADP+) [EC:1.4.1.4]	Amino acid metabolism
K00263	48	43	14	22	6	7	2	9	21	6	9	15	34	2	20	24	54	29	32	15	15	0	4	12	62	55	21	46	0	7	12	6	E1.4.1.9; leucine dehydrogenase [EC:1.4.1.9]	Amino acid metabolism
K00265	174	90	45	32	20	26	21	22	38	12	21	24	96	18	32	45	92	65	55	50	41	33	59	54	88	80	42	59	62	24	36	32	gltB; glutamate synthase (NADPH) large chain [EC:1.4.1.13]	Amino acid metabolism
K00266	184	100	48	32	69	85	82	97	65	32	43	68	116	50	36	89	166	118	139	120	92	27	49	60	139	138	45	88	73	34	40	55	gltD; glutamate synthase (NADPH) small chain [EC:1.4.1.13]	Amino acid metabolism
K00271	0	0	0	0	0	0	0	3	1	1	1	1	0	0	3	0	1	1	1	1	1	0	0	0	4	5	6	1	3	0	0	0	vdh; valine dehydrogenase (NAD+) [EC:1.4.1.23]	Amino acid metabolism
K00273	0	0	0	0	0	0	0	0	1	0	1	1	0	0	0	0	0	1	0	0	0	0	0	0	0	0	3	0	6	0	0	0	DAO, aao; D-amino-acid oxidase [EC:1.4.3.3]	Amino acid metabolism
K00274	10	74	16	32	5	2	6	4	13	1	11	13	2	0	20	12	33	16	9	37	37	3	17	27	25	25	15	23	34	37	8	20	MAO, aofH; monoamine oxidase [EC:1.4.3.4]	Amino acid metabolism
K00276	0	5	0	0	0	0	0	0	2	0	2	0	0	0	0	0	2	2	4	1	0	0	0	0	3	4	6	2	0	0	0	0	AOC3, AOC2, tynA; primary-amine oxidase [EC:1.4.3.21]	Amino acid metabolism
K00278	155	107	42	32	38	38	44	69	45	22	35	45	96	25	32	76	118	102	109	58	66	33	57	66	117	106	39	86	58	48	56	59	nadB; L-aspartate oxidase [EC:1.4.3.16]	Amino acid metabolism
K00281	126	102	42	61	39	25	16	46	21	6	15	10	64	12	9	34	124	48	44	44	41	30	49	54	66	71	36	48	72	17	36	41	GLDC, gcvP; glycine dehydrogenase [EC:1.4.4.2]	Amino acid metabolism
K00282	29	28	15	0	47	45	48	66	38	23	34	51	14	15	23	65	82	61	89	30	34	0	0	15	57	51	9	46	5	41	4	3	gcvPA; glycine dehydrogenase subunit 1 [EC:1.4.4.2]	Amino acid metabolism
K00283	29	10	15	0	12	16	13	17	30	13	30	36	12	15	20	21	33	22	36	15	16	0	0	3	42	33	6	36	0	20	0	3	gcvPB; glycine dehydrogenase subunit 2 [EC:1.4.4.2]	Amino acid metabolism
K00284	0	0	1	0	23	19	25	43	13	11	10	18	4	9	3	24	32	19	34	5	18	0	0	0	16	18	3	8	3	0	4	0	GLU, gltS; glutamate synthase (ferredoxin) [EC:1.4.7.1]	Amino acid metabolism
K00285	397	158	75	121	16	13	20	27	43	11	30	46	86	20	35	56	101	85	83	61	78	78	133	114	151	108	48	125	134	16	88	98	dadA; D-amino-acid dehydrogenase [EC:1.4.5.1]	Amino acid metabolism
K00286	77	140	41	32	90	93	112	125	105	47	65	93	120	71	58	147	219	186	213	154	152	30	42	42	169	151	60	129	52	37	24	19	proC; pyrroline-5-carboxylate reductase [EC:1.5.1.2]	Amino acid metabolism
K00290	19	10	1	0	5	9	11	9	5	3	7	6	8	19	6	6	11	8	14	12	5	0	0	6	16	25	3	19	3	20	0	3	LYS1; saccharopine dehydrogenase (NAD+, L-lysine forming) [EC:1.5.1.7]	Amino acid metabolism
K00293	0	0	0	0	0	0	0	0	0	1	0	0	0	0	0	0	0	0	0	0	0	0	0	0	0	0	0	0	0	0	0	0	LYS9; saccharopine dehydrogenase (NADP+, L-glutamate forming) [EC:1.5.1.10]	Amino acid metabolism
K00294	0	20	1	0	2	2	2	7	13	2	6	9	2	0	14	7	9	10	18	16	10	0	0	6	20	17	3	8	18	0	0	0	E1.2.1.88; 1-pyrroline-5-carboxylate dehydrogenase [EC:1.2.1.88]	Amino acid metabolism
K00301	30	20	15	9	0	0	0	0	0	0	0	1	0	0	0	0	0	1	1	1	0	9	51	18	6	0	9	10	18	0	0	0	E1.5.3.1; sarcosine oxidase [EC:1.5.3.1]	Amino acid metabolism
K00302	10	46	29	22	0	0	1	0	15	0	3	1	12	2	3	3	31	8	5	3	6	0	0	24	8	15	6	12	10	6	8	8	soxA; sarcosine oxidase, subunit alpha [EC:1.5.3.1]	Amino acid metabolism
K00303	10	46	32	31	0	0	0	1	19	1	6	3	8	2	0	2	32	7	4	3	5	0	15	27	21	17	6	42	10	9	24	63	soxB; sarcosine oxidase, subunit beta [EC:1.5.3.1]	Amino acid metabolism
K00304	10	46	29	16	0	0	0	0	15	0	3	0	12	2	0	0	29	5	1	2	5	0	0	21	8	12	3	12	10	6	8	8	soxD; sarcosine oxidase, subunit delta [EC:1.5.3.1]	Amino acid metabolism
K00305	10	46	29	22	0	0	1	0	2	0	3	1	16	2	0	2	31	5	4	0	1	0	0	18	5	5	3	10	10	6	8	8	soxG; sarcosine oxidase, subunit gamma [EC:1.5.3.1]	Amino acid metabolism
K00315	10	5	0	0	0	0	0	0	0	0	0	0	20	0	0	0	0	0	0	0	0	0	0	0	0	0	0	0	0	0	0	3	DMGDH; dimethylglycine dehydrogenase [EC:1.5.8.4]	Amino acid metabolism
K00316	10	5	2	3	0	0	0	0	0	0	0	0	0	0	0	1	0	0	0	0	0	6	4	6	0	0	0	0	5	7	4	3	spdH; spermidine dehydrogenase [EC:1.5.99.6]	Amino acid metabolism
K00318	19	10	1	0	33	20	8	37	13	1	9	5	4	0	11	7	7	5	16	18	7	0	0	0	21	19	9	10	12	0	0	0	PRODH, fadM, putB; proline dehydrogenase [EC:1.5.5.2]	Amino acid metabolism
K00382	571	356	130	128	134	122	112	169	124	46	96	133	280	74	107	153	259	233	249	186	179	150	187	249	260	240	162	239	252	136	144	143	DLD, lpd, pdhD; dihydrolipoamide dehydrogenase [EC:1.8.1.4]	Amino acid metabolism
K00450	20	10	5	16	0	0	1	0	3	2	3	10	0	6	3	4	3	6	4	2	6	0	0	3	7	4	6	5	0	10	0	24	E1.13.11.4; gentisate 1,2-dioxygenase [EC:1.13.11.4]	Amino acid metabolism
K00451	10	65	30	19	5	7	2	10	7	5	8	7	34	4	12	22	49	21	34	22	9	3	21	24	60	55	21	41	22	17	0	15	HGD, hmgA; homogentisate 1,2-dioxygenase [EC:1.13.11.5]	Amino acid metabolism
K00452	29	28	1	0	0	0	0	1	1	1	2	0	0	0	3	0	4	1	8	6	4	0	0	3	16	5	6	5	0	0	0	3	HAAO; 3-hydroxyanthranilate 3,4-dioxygenase [EC:1.13.11.6]	Amino acid metabolism
K00453	125	33	17	10	1	2	3	9	11	1	5	4	0	0	17	5	9	8	12	6	10	21	24	27	21	18	24	10	43	17	36	33	TDO2, kynA; tryptophan 2,3-dioxygenase [EC:1.13.11.11]	Amino acid metabolism
K00455	0	27	5	16	0	0	0	0	2	0	0	0	0	6	3	0	27	1	0	1	1	0	0	0	6	1	0	10	5	0	0	15	hpaD, hpcB; 3,4-dihydroxyphenylacetate 2,3-dioxygenase [EC:1.13.11.15]	Amino acid metabolism
K00456	0	0	0	0	0	0	0	0	0	0	0	0	0	0	0	0	0	0	1	1	2	0	0	0	0	0	0	0	0	0	0	0	CDO1; cysteine dioxygenase [EC:1.13.11.20]	Amino acid metabolism
K00457	155	126	44	48	6	7	4	13	23	6	15	12	38	6	17	28	84	27	41	21	19	30	47	42	79	68	36	67	72	34	60	59	HPD, hppD; 4-hydroxyphenylpyruvate dioxygenase [EC:1.13.11.27]	Amino acid metabolism
K00466	0	18	5	16	0	0	0	3	1	1	1	1	0	0	3	0	30	3	3	1	1	0	0	6	3	5	3	1	3	0	8	5	iaaM; tryptophan 2-monooxygenase [EC:1.13.12.3]	Amino acid metabolism
K00471	0	5	0	0	0	0	0	0	1	0	2	1	0	2	0	0	1	0	0	2	0	0	0	0	0	0	3	0	0	0	0	0	BBOX1; gamma-butyrobetaine dioxygenase [EC:1.14.11.1]	Amino acid metabolism
K00472	125	19	8	10	1	1	4	5	10	0	5	4	0	0	11	4	8	17	8	4	3	21	24	27	21	7	12	28	32	0	24	24	P4HA; prolyl 4-hydroxylase [EC:1.14.11.2]	Amino acid metabolism
K00479	10	55	5	22	0	0	1	0	9	0	2	2	0	0	0	3	32	5	8	3	4	0	0	15	8	12	0	11	15	3	16	13	gbcA; glycine betaine catabolism A	Amino acid metabolism
K00483	0	18	24	0	1	0	1	2	12	0	4	5	4	12	11	4	3	5	12	4	0	0	0	15	22	7	0	7	5	24	0	3	hpaB; 4-hydroxyphenylacetate 3-monooxygenase [EC:1.14.14.9]	Amino acid metabolism
K00484	0	0	7	0	0	0	0	1	1	0	0	0	0	6	0	0	3	1	1	1	0	0	0	0	2	0	0	0	0	7	12	0	hpaC; flavin reductase (NADH) [EC:1.5.1.36]	Amino acid metabolism
K00486	0	0	1	13	0	0	0	2	7	1	0	0	0	0	6	0	2	3	6	5	6	0	0	3	9	9	3	4	0	0	0	0	KMO; kynurenine 3-monooxygenase [EC:1.14.13.9]	Amino acid metabolism
K00491	0	0	0	0	1	0	1	1	10	0	4	4	0	0	11	1	1	2	2	1	0	0	0	0	8	8	6	6	3	0	0	0	nos; nitric-oxide synthase, bacterial [EC:1.14.14.47]	Amino acid metabolism
K00499	0	18	0	0	0	0	1	0	0	0	0	1	0	0	0	2	3	2	3	0	2	0	0	12	6	1	0	10	5	21	8	5	CMO; choline monooxygenase [EC:1.14.15.7]	Amino acid metabolism
K00500	125	37	30	26	5	7	3	10	7	6	4	7	34	2	6	25	52	24	37	17	17	21	26	33	55	51	18	39	40	17	36	21	phhA, PAH; phenylalanine-4-hydroxylase [EC:1.14.16.1]	Amino acid metabolism
K00505	10	10	5	9	0	0	0	3	0	0	0	2	0	0	0	0	0	2	2	4	4	3	17	6	3	4	3	0	5	0	0	0	TYR; tyrosinase [EC:1.14.18.1]	Amino acid metabolism
K00529	30	38	25	19	0	0	2	0	0	0	0	2	0	0	0	4	17	5	6	1	3	3	17	21	9	8	12	11	16	21	0	24	hcaD; 3-phenylpropionate/trans-cinnamate dioxygenase ferredoxin reductase component [EC:1.18.1.3]	Amino acid metabolism
K00542	0	0	0	0	0	0	0	0	1	0	0	0	0	0	0	0	0	0	0	0	0	0	0	0	0	0	0	0	0	0	0	0	GAMT; guanidinoacetate N-methyltransferase [EC:2.1.1.2]	Amino acid metabolism
K00544	0	0	0	0	0	0	0	1	0	0	0	0	0	0	0	0	0	0	0	0	0	0	0	0	0	0	3	0	0	0	0	0	BHMT; betaine-homocysteine S-methyltransferase [EC:2.1.1.5]	Amino acid metabolism
K00547	0	36	3	0	1	0	1	6	15	2	11	11	32	11	17	6	8	14	8	2	7	18	2	9	22	16	9	8	22	10	8	0	mmuM, BHMT2; homocysteine S-methyltransferase [EC:2.1.1.10]	Amino acid metabolism
K00548	174	81	27	45	46	46	53	77	48	21	32	47	98	16	38	87	152	156	101	81	123	30	47	48	81	81	36	59	53	20	40	41	metH, MTR; 5-methyltetrahydrofolate--homocysteine methyltransferase [EC:2.1.1.13]	Amino acid metabolism
K00549	184	216	38	51	64	88	95	75	97	44	68	96	220	52	33	118	211	170	189	190	160	99	43	66	181	167	69	187	111	55	60	65	metE; 5-methyltetrahydropteroyltriglutamate--homocysteine methyltransferase [EC:2.1.1.14]	Amino acid metabolism
K00558	20	60	38	6	64	78	104	120	83	49	66	59	140	42	29	97	185	118	157	85	94	15	21	12	135	153	54	151	27	27	16	13	DNMT1, dcm; DNA (cytosine-5)-methyltransferase 1 [EC:2.1.1.37]	Amino acid metabolism
K00596	19	9	0	0	0	0	0	3	0	0	0	0	0	0	0	6	1	7	2	0	0	0	0	6	4	0	9	10	3	0	0	0	E4.1.1.64; 2,2-dialkylglycine decarboxylase (pyruvate) [EC:4.1.1.64]	Amino acid metabolism
K00600	165	222	69	70	115	111	116	156	129	53	81	107	150	100	52	122	271	190	210	266	250	69	65	105	169	172	57	130	109	86	72	52	glyA, SHMT; glycine hydroxymethyltransferase [EC:2.1.2.1]	Amino acid metabolism
K00603	0	0	0	0	0	0	0	1	2	1	3	7	0	0	0	0	1	0	1	2	1	0	0	6	0	3	0	0	0	0	0	0	fctD; glutamate formiminotransferase / 5-formyltetrahydrofolate cyclo-ligase [EC:2.1.2.5 6.3.3.2]	Amino acid metabolism
K00605	126	188	90	61	63	52	37	73	54	21	51	56	86	29	32	78	158	91	96	66	65	48	53	87	124	107	30	91	80	72	56	43	gcvT, AMT; aminomethyltransferase [EC:2.1.2.10]	Amino acid metabolism
K00608	0	0	0	0	5	7	2	3	1	1	3	2	6	2	3	2	6	0	3	4	0	0	0	0	8	2	0	0	0	0	0	0	pyrBI; aspartate carbamoyltransferase [EC:2.1.3.2]	Amino acid metabolism
K00609	184	149	56	48	39	53	52	59	67	28	44	71	198	67	27	105	153	172	130	171	178	78	64	75	147	148	75	171	89	68	60	37	pyrB, PYR2; aspartate carbamoyltransferase catalytic subunit [EC:2.1.3.2]	Amino acid metabolism
K00610	39	19	2	6	21	32	34	18	63	29	33	47	164	74	15	33	54	82	56	107	93	15	8	6	52	51	30	83	5	17	8	0	pyrI; aspartate carbamoyltransferase regulatory subunit	Amino acid metabolism
K00611	68	163	49	51	71	79	79	101	115	50	67	103	214	99	44	124	212	171	158	213	194	54	43	72	156	155	57	159	38	75	28	14	OTC, argF, argI; ornithine carbamoyltransferase [EC:2.1.3.3]	Amino acid metabolism
K00613	10	5	7	3	1	2	1	6	5	0	0	0	8	0	0	3	5	7	4	2	4	3	17	6	5	4	9	5	11	10	0	0	GATM; glycine amidinotransferase [EC:2.1.4.1]	Amino acid metabolism
K00619	0	15	10	0	75	91	104	89	36	21	21	37	12	19	18	80	117	90	113	110	82	6	12	3	53	61	21	47	9	30	4	3	argA; amino-acid N-acetyltransferase [EC:2.3.1.1]	Amino acid metabolism
K00620	164	121	54	42	49	59	60	61	100	34	62	92	76	91	44	92	147	123	114	218	202	72	64	60	122	118	66	142	76	30	40	47	argJ; glutamate N-acetyltransferase / amino-acid N-acetyltransferase [EC:2.3.1.35 2.3.1.1]	Amino acid metabolism
K00625	10	15	27	12	45	54	60	43	61	21	34	55	32	68	32	56	68	75	62	94	76	6	26	12	61	45	12	56	10	20	0	3	E2.3.1.8, pta; phosphate acetyltransferase [EC:2.3.1.8]	Amino acid metabolism
K00626	1246	828	279	203	52	58	72	95	142	46	101	142	204	109	126	143	468	198	227	338	311	243	304	453	339	291	177	295	590	266	256	365	ACAT, atoB; acetyl-CoA C-acetyltransferase [EC:2.3.1.9]	Amino acid metabolism
K00632	146	101	67	32	12	12	11	23	34	10	16	14	138	17	17	51	106	77	79	94	46	36	30	48	149	122	42	112	56	38	68	29	fadA, fadI; acetyl-CoA acyltransferase [EC:2.3.1.16]	Amino acid metabolism
K00639	20	38	7	19	70	46	20	76	17	10	20	15	50	32	12	32	36	34	45	31	19	6	6	9	86	66	12	58	17	27	8	0	kbl, GCAT; glycine C-acetyltransferase [EC:2.3.1.29]	Amino acid metabolism
K00640	194	109	68	86	54	56	70	76	93	51	72	105	106	114	62	128	159	152	195	213	179	36	79	99	188	167	63	154	97	69	72	85	cysE; serine O-acetyltransferase [EC:2.3.1.30]	Amino acid metabolism
K00641	164	102	47	42	59	55	70	84	47	23	32	58	14	29	38	88	165	105	155	92	92	30	30	63	93	84	33	72	85	41	40	95	metX; homoserine O-acetyltransferase/O-succinyltransferase [EC:2.3.1.31 2.3.1.46]	Amino acid metabolism
K00643	59	25	32	12	0	0	0	0	0	0	0	0	8	0	0	0	1	1	1	2	0	9	51	27	0	0	12	0	20	13	0	66	E2.3.1.37, ALAS; 5-aminolevulinate synthase [EC:2.3.1.37]	Amino acid metabolism
K00651	40	20	7	9	16	24	15	18	33	8	19	21	96	16	29	35	39	50	45	21	6	12	26	6	67	62	15	50	10	7	8	18	metA; homoserine O-succinyltransferase/O-acetyltransferase [EC:2.3.1.46 2.3.1.31]	Amino acid metabolism
K00657	20	5	8	6	6	2	5	12	40	4	21	18	6	8	33	21	22	22	30	7	5	3	19	6	59	60	18	49	8	0	4	0	speG, SAT; diamine N-acetyltransferase [EC:2.3.1.57]	Amino acid metabolism
K00658	175	150	54	51	84	60	52	106	43	20	43	32	102	27	29	57	118	101	124	66	81	48	53	69	112	100	54	75	85	58	44	50	DLST, sucB; 2-oxoglutarate dehydrogenase E2 component (dihydrolipoamide succinyltransferase) [EC:2.3.1.61]	Amino acid metabolism
K00673	49	74	23	35	3	2	1	3	15	6	9	11	0	12	9	19	74	21	23	8	5	6	8	12	51	52	12	41	15	24	36	19	astA; arginine N-succinyltransferase [EC:2.3.1.109]	Amino acid metabolism
K00674	184	144	54	38	75	56	66	115	46	27	37	50	124	22	24	86	146	120	149	60	86	48	63	75	122	126	69	87	96	68	72	47	dapD; 2,3,4,5-tetrahydropyridine-2,6-dicarboxylate N-succinyltransferase [EC:2.3.1.117]	Amino acid metabolism
K00681	359	230	91	73	14	21	25	40	49	12	24	24	92	22	52	46	132	62	82	62	58	69	143	156	82	77	51	56	147	110	84	133	ggt; gamma-glutamyltranspeptidase / glutathione hydrolase [EC:2.3.2.2 3.4.19.13]	Amino acid metabolism
K00764	184	108	44	48	119	113	121	156	118	54	78	112	158	94	56	150	210	198	228	223	242	78	70	66	186	174	78	192	75	41	64	42	purF, PPAT; amidophosphoribosyltransferase [EC:2.4.2.14]	Amino acid metabolism
K00765	184	149	57	48	53	67	70	68	106	45	72	95	108	112	59	115	173	158	159	243	212	75	67	93	172	157	72	175	58	72	60	52	hisG; ATP phosphoribosyltransferase [EC:2.4.2.17]	Amino acid metabolism
K00766	164	135	52	45	81	63	57	113	87	44	60	91	110	69	44	118	162	151	154	229	204	72	68	78	140	128	57	106	78	58	52	41	trpD; anthranilate phosphoribosyltransferase [EC:2.4.2.18]	Amino acid metabolism
K00772	10	10	5	3	20	26	31	22	40	15	19	44	30	47	6	43	59	61	53	151	147	27	19	15	63	63	27	99	14	7	0	15	mtaP, MTAP; 5'-methylthioadenosine phosphorylase [EC:2.4.2.28]	Amino acid metabolism
K00789	203	158	48	38	150	152	164	179	163	77	107	159	190	174	59	180	249	231	246	297	289	75	67	87	229	234	102	221	94	68	52	44	metK, MAT; S-adenosylmethionine synthetase [EC:2.5.1.6]	Amino acid metabolism
K00797	222	87	28	23	18	20	18	30	59	16	36	46	58	36	29	76	123	127	107	129	143	75	74	63	122	101	57	150	71	48	56	51	speE, SRM, SPE3; spermidine synthase [EC:2.5.1.16]	Amino acid metabolism
K00800	164	140	49	45	119	112	114	151	113	54	76	106	134	101	56	150	226	191	208	220	228	78	68	63	175	166	75	171	62	55	40	39	aroA; 3-phosphoshikimate 1-carboxyvinyltransferase [EC:2.5.1.19]	Amino acid metabolism
K00809	0	5	3	0	69	71	68	59	86	39	48	76	44	108	21	49	73	65	73	165	150	9	4	6	75	86	21	112	0	0	0	15	DHPS, dys; deoxyhypusine synthase [EC:2.5.1.46]	Amino acid metabolism
K00812	69	85	27	28	150	137	121	167	143	68	105	150	62	124	45	128	168	158	173	236	220	45	35	30	117	127	36	159	46	41	12	9	aspB; aspartate aminotransferase [EC:2.6.1.1]	Amino acid metabolism
K00813	20	5	2	6	16	15	23	20	19	10	5	6	0	8	0	27	39	28	62	36	15	6	6	0	49	50	12	41	5	7	8	0	aspC; aspartate aminotransferase [EC:2.6.1.1]	Amino acid metabolism
K00817	213	214	70	45	84	88	104	133	114	46	77	114	298	71	70	183	291	257	256	240	257	93	63	96	249	240	120	229	115	54	64	79	hisC; histidinol-phosphate aminotransferase [EC:2.6.1.9]	Amino acid metabolism
K00818	125	42	24	23	11	15	18	22	21	4	15	23	8	21	29	32	44	42	31	42	41	21	26	33	41	39	33	33	49	17	32	26	E2.6.1.11, argD; acetylornithine aminotransferase [EC:2.6.1.11]	Amino acid metabolism
K00819	0	5	0	0	31	16	8	40	14	3	14	6	2	4	17	13	17	28	29	11	9	0	0	0	29	22	15	19	9	0	0	15	rocD, OAT; ornithine--oxo-acid transaminase [EC:2.6.1.13]	Amino acid metabolism
K00820	185	99	51	70	85	90	109	125	120	61	71	121	162	103	62	184	246	216	269	263	239	66	82	78	182	191	90	189	104	61	48	49	glmS, GFPT; glutamine---fructose-6-phosphate transaminase (isomerizing) [EC:2.6.1.16]	Amino acid metabolism
K00821	49	57	36	38	42	46	44	36	100	46	58	93	132	108	36	68	116	91	104	169	173	36	39	27	108	113	42	133	15	27	28	41	argD; acetylornithine/N-succinyldiaminopimelate aminotransferase [EC:2.6.1.11 2.6.1.17]	Amino acid metabolism
K00822	155	84	47	35	3	3	3	6	15	2	4	2	0	8	3	22	49	23	28	6	9	30	79	72	44	43	27	41	54	28	32	38	E2.6.1.18; beta-alanine--pyruvate transaminase [EC:2.6.1.18]	Amino acid metabolism
K00823	30	5	6	9	1	1	1	7	17	10	16	30	6	8	3	8	16	24	10	36	32	12	6	6	16	12	3	13	19	0	8	0	puuE; 4-aminobutyrate aminotransferase [EC:2.6.1.19]	Amino acid metabolism
K00824	10	33	25	3	1	0	1	7	11	1	9	5	6	4	14	13	12	21	30	9	3	3	19	27	25	18	9	19	10	41	0	15	dat; D-alanine transaminase [EC:2.6.1.21]	Amino acid metabolism
K00826	214	187	68	70	155	142	136	192	112	50	81	107	170	71	70	175	246	222	254	252	231	84	104	117	240	233	96	235	115	75	52	62	E2.6.1.42, ilvE; branched-chain amino acid aminotransferase [EC:2.6.1.42]	Amino acid metabolism
K00830	30	38	15	9	13	14	14	17	19	11	14	6	92	10	15	36	41	50	50	31	30	9	51	24	84	71	24	73	15	7	8	50	AGXT; alanine-glyoxylate transaminase / serine-glyoxylate transaminase / serine-pyruvate transaminase [EC:2.6.1.44 2.6.1.45 2.6.1.51]	Amino acid metabolism
K00831	68	135	49	35	59	47	46	61	64	25	47	55	108	50	47	64	99	91	92	117	83	30	34	48	111	105	42	86	48	58	24	29	serC, PSAT1; phosphoserine aminotransferase [EC:2.6.1.52]	Amino acid metabolism
K00832	126	116	30	71	8	7	8	10	6	4	8	7	90	10	9	24	84	36	53	29	31	21	34	45	70	51	18	52	50	7	36	44	tyrB; aromatic-amino-acid transaminase [EC:2.6.1.57]	Amino acid metabolism
K00835	20	10	2	6	8	6	7	7	5	3	3	6	86	8	6	19	21	30	30	25	25	6	6	0	54	44	9	41	5	7	8	0	avtA; valine--pyruvate aminotransferase [EC:2.6.1.66]	Amino acid metabolism
K00836	19	14	2	16	13	13	29	26	14	8	11	17	10	16	9	10	33	24	47	14	22	0	0	12	18	15	12	13	14	0	0	3	ectB, dat; diaminobutyrate-2-oxoglutarate transaminase [EC:2.6.1.76]	Amino acid metabolism
K00840	10	0	2	3	0	0	0	0	4	1	3	9	0	0	0	1	2	4	0	1	1	6	2	0	4	3	0	5	5	0	4	0	astC; succinylornithine aminotransferase [EC:2.6.1.81]	Amino acid metabolism
K00841	0	0	0	0	2	2	2	6	20	0	4	11	0	0	11	5	5	12	7	6	3	0	0	0	18	11	0	16	0	0	0	0	patA; aminotransferase [EC:2.6.1.-]	Amino acid metabolism
K00865	135	80	19	48	27	27	33	36	37	12	25	40	38	8	26	48	98	61	78	42	46	27	30	51	91	82	48	63	73	17	40	23	glxK, garK; glycerate 2-kinase [EC:2.7.1.165]	Amino acid metabolism
K00872	29	65	10	16	52	48	59	77	69	34	40	67	102	32	29	98	120	119	126	129	138	45	6	30	119	125	54	129	33	17	20	0	thrB; homoserine kinase [EC:2.7.1.39]	Amino acid metabolism
K00891	136	93	31	48	134	128	139	168	141	68	94	136	168	139	65	157	222	200	244	291	273	81	70	54	181	180	60	187	59	65	64	41	aroK, aroL; shikimate kinase [EC:2.7.1.71]	Amino acid metabolism
K00899	10	0	14	3	2	4	2	8	6	2	0	0	0	6	3	7	6	13	10	9	10	6	2	0	9	6	3	8	5	0	4	15	mtnK; 5-methylthioribose kinase [EC:2.7.1.100]	Amino acid metabolism
K00925	155	145	64	41	102	100	110	120	88	37	61	86	180	92	70	112	180	164	171	145	146	51	74	72	150	133	66	121	88	85	40	42	ackA; acetate kinase [EC:2.7.2.1]	Amino acid metabolism
K00926	29	56	13	19	1	3	1	13	13	1	6	12	54	0	0	3	39	24	13	6	4	0	8	21	10	17	12	9	8	62	12	0	arcC; carbamate kinase [EC:2.7.2.2]	Amino acid metabolism
K00928	174	165	53	48	105	98	101	139	98	51	72	94	200	88	62	128	197	180	181	220	204	69	72	90	144	138	57	109	88	89	64	50	lysC; aspartate kinase [EC:2.7.2.4]	Amino acid metabolism
K00930	174	139	54	45	48	59	61	58	103	41	60	97	154	101	50	116	161	166	145	211	209	75	61	72	157	162	72	175	83	61	56	41	argB; acetylglutamate kinase [EC:2.7.2.8]	Amino acid metabolism
K00931	184	140	54	48	80	90	98	114	59	31	41	64	88	27	30	134	194	153	187	122	122	54	63	75	135	125	57	99	75	58	52	44	proB; glutamate 5-kinase [EC:2.7.2.11]	Amino acid metabolism
K00982	164	116	49	45	20	18	30	34	21	12	18	21	86	21	18	58	103	85	94	37	48	48	49	69	79	74	51	57	78	27	44	44	glnE; [glutamine synthetase] adenylyltransferase / [glutamine synthetase]-adenylyl-L-tyrosine phosphorylase [EC:2.7.7.42 2.7.7.89]	Amino acid metabolism
K00998	10	14	2	3	17	18	28	24	15	10	5	7	86	6	3	28	46	43	70	7	21	6	2	0	43	40	9	32	10	0	4	0	pssA; CDP-diacylglycerol---serine O-phosphatidyltransferase [EC:2.7.8.8]	Amino acid metabolism
K01011	241	222	93	52	3	5	7	22	30	2	28	25	64	25	40	30	111	67	32	29	27	81	77	123	61	56	45	37	165	48	84	100	TST, MPST, sseA; thiosulfate/3-mercaptopyruvate sulfurtransferase [EC:2.8.1.1 2.8.1.2]	Amino acid metabolism
K01027	0	0	0	0	1	2	0	1	0	0	0	0	2	0	0	2	0	0	0	4	0	0	0	0	0	0	0	1	3	0	0	0	OXCT; 3-oxoacid CoA-transferase [EC:2.8.3.5]	Amino acid metabolism
K01028	145	81	44	32	8	5	9	15	19	7	10	10	6	4	17	28	68	26	40	31	37	21	24	42	69	69	24	47	72	17	36	48	scoA; 3-oxoacid CoA-transferase subunit A [EC:2.8.3.5]	Amino acid metabolism
K01029	145	81	54	35	8	5	9	16	19	8	10	9	6	4	14	29	69	27	45	31	36	24	41	51	72	80	24	49	93	17	44	50	scoB; 3-oxoacid CoA-transferase subunit B [EC:2.8.3.5]	Amino acid metabolism
K01034	10	5	5	3	1	0	1	1	10	1	5	4	0	2	17	1	2	3	1	3	1	3	17	6	7	5	3	7	5	0	0	0	atoD; acetate CoA/acetoacetate CoA-transferase alpha subunit [EC:2.8.3.8 2.8.3.9]	Amino acid metabolism
K01035	10	5	5	3	0	0	0	0	0	1	0	0	0	2	6	0	1	2	0	2	1	3	17	6	0	0	3	1	5	0	0	0	atoA; acetate CoA/acetoacetate CoA-transferase beta subunit [EC:2.8.3.8 2.8.3.9]	Amino acid metabolism
K01079	155	125	46	29	38	42	56	53	43	23	27	37	124	12	24	66	136	112	122	153	146	66	49	69	92	87	48	78	80	31	44	44	serB, PSPH; phosphoserine phosphatase [EC:3.1.3.3]	Amino acid metabolism
K01089	10	10	6	3	10	16	11	14	17	7	6	8	94	10	6	23	31	39	51	25	23	6	4	6	63	55	9	39	5	17	8	0	hisB; imidazoleglycerol-phosphate dehydratase / histidinol-phosphatase [EC:4.2.1.19 3.1.3.15]	Amino acid metabolism
K01243	173	83	27	13	73	65	58	74	48	19	38	55	124	34	17	77	86	112	129	43	53	45	28	48	137	130	63	107	56	33	40	18	mtnN, mtn, pfs; adenosylhomocysteine nucleosidase [EC:3.2.2.9]	Amino acid metabolism
K01251	126	84	43	42	56	61	71	83	70	38	43	76	36	87	39	91	149	112	139	119	126	36	59	66	137	138	57	147	65	45	48	49	E3.3.1.1, ahcY; adenosylhomocysteinase [EC:3.3.1.1]	Amino acid metabolism
K01259	29	88	15	16	5	7	9	17	31	7	15	15	34	16	23	26	54	42	49	27	12	0	2	42	85	74	18	72	22	55	24	23	pip; proline iminopeptidase [EC:3.4.11.5]	Amino acid metabolism
K01424	164	126	41	45	15	22	30	41	41	19	39	48	122	24	24	50	100	89	96	49	84	48	51	69	91	77	45	64	47	34	48	29	E3.5.1.1, ansA, ansB; L-asparaginase [EC:3.5.1.1]	Amino acid metabolism
K01425	49	121	53	22	5	6	4	12	21	8	13	9	108	6	29	27	83	47	33	14	15	21	25	15	72	64	21	53	35	10	16	32	glsA, GLS; glutaminase [EC:3.5.1.2]	Amino acid metabolism
K01426	118	265	78	38	3	1	5	16	22	6	21	33	30	0	53	27	148	40	47	26	22	30	59	66	49	43	33	34	78	62	24	118	E3.5.1.4, amiE; amidase [EC:3.5.1.4]	Amino acid metabolism
K01428	10	43	34	19	32	22	10	35	10	3	15	16	64	8	15	18	58	32	21	14	7	6	24	21	18	26	24	15	30	13	8	38	ureC; urease subunit alpha [EC:3.5.1.5]	Amino acid metabolism
K01429	10	38	23	19	32	22	10	33	10	3	15	15	64	6	15	17	58	27	18	14	7	3	9	9	18	20	18	14	25	17	20	23	ureB; urease subunit beta [EC:3.5.1.5]	Amino acid metabolism
K01430	10	38	23	19	32	22	10	33	10	3	17	15	64	6	15	17	58	29	18	14	7	3	9	9	19	24	21	15	28	17	20	23	ureA; urease subunit gamma [EC:3.5.1.5]	Amino acid metabolism
K01431	0	0	0	0	1	0	1	8	10	1	4	5	0	0	14	1	3	6	6	2	1	0	0	0	10	5	3	5	6	0	0	0	UPB1, pydC; beta-ureidopropionase [EC:3.5.1.6]	Amino acid metabolism
K01432	10	82	27	3	0	0	0	0	1	0	2	0	0	2	0	0	106	0	0	3	0	3	17	6	3	3	6	3	8	3	0	0	AFMID; arylformamidase [EC:3.5.1.9]	Amino acid metabolism
K01437	0	0	0	0	0	0	0	1	1	0	0	0	0	0	0	0	0	0	1	0	1	0	0	0	0	0	0	0	0	0	0	0	ASPA, aspA; aspartoacylase [EC:3.5.1.15]	Amino acid metabolism
K01438	60	93	31	53	11	12	12	13	36	7	17	24	92	17	23	33	88	48	50	45	42	27	54	63	79	76	21	62	44	31	36	63	argE; acetylornithine deacetylase [EC:3.5.1.16]	Amino acid metabolism
K01439	156	116	37	54	29	30	42	47	86	26	55	79	164	50	66	75	138	111	118	132	136	75	55	63	148	142	69	160	91	55	60	67	dapE; succinyl-diaminopimelate desuccinylase [EC:3.5.1.18]	Amino acid metabolism
K01451	290	257	63	42	7	9	9	22	12	10	28	15	102	32	27	76	99	90	68	24	32	108	94	93	132	106	57	100	140	12	84	163	hipO; hippurate hydrolase [EC:3.5.1.32]	Amino acid metabolism
K01455	20	10	12	3	1	1	1	2	20	9	19	33	0	2	6	6	7	4	4	4	2	3	19	12	14	10	3	29	8	3	0	33	E3.5.1.49; formamidase [EC:3.5.1.49]	Amino acid metabolism
K01457	20	28	25	22	0	1	4	2	2	1	2	7	2	4	3	3	4	6	12	4	5	9	19	18	7	7	6	16	23	24	4	15	atzF; allophanate hydrolase [EC:3.5.1.54]	Amino acid metabolism
K01458	106	14	9	10	0	1	3	2	6	0	1	2	0	0	0	7	8	9	10	1	9	21	24	24	2	6	6	1	29	0	24	18	hutG; N-formylglutamate deformylase [EC:3.5.1.68]	Amino acid metabolism
K01464	10	33	7	25	2	4	5	10	21	1	11	6	4	4	20	12	20	24	18	13	21	3	19	24	27	19	9	13	14	10	8	35	DPYS, dht, hydA; dihydropyrimidinase [EC:3.5.2.2]	Amino acid metabolism
K01468	49	98	22	22	7	9	7	18	28	9	16	25	60	10	20	38	76	53	42	26	31	27	25	30	74	64	21	53	33	17	16	21	hutI, AMDHD1; imidazolonepropionase [EC:3.5.2.7]	Amino acid metabolism
K01470	30	56	15	9	0	0	2	3	6	3	5	13	10	9	6	7	34	8	18	5	5	18	31	30	18	12	12	1	26	21	8	15	E3.5.2.10; creatinine amidohydrolase [EC:3.5.2.10]	Amino acid metabolism
K01473	130	137	29	21	4	1	8	5	1	0	4	6	8	0	6	15	36	21	18	21	34	39	82	51	29	15	18	28	48	33	12	72	hyuA; N-methylhydantoinase A [EC:3.5.2.14]	Amino acid metabolism
K01474	90	104	30	21	0	0	2	2	2	0	4	3	8	0	6	11	30	15	10	4	7	39	82	42	24	9	15	34	34	12	12	57	hyuB; N-methylhydantoinase B [EC:3.5.2.14]	Amino acid metabolism
K01476	136	47	17	29	3	6	4	9	16	2	10	7	8	0	23	11	13	12	18	13	10	30	45	33	27	13	21	14	42	7	28	36	E3.5.3.1, rocF, arg; arginase [EC:3.5.3.1]	Amino acid metabolism
K01478	0	59	16	16	5	6	6	24	55	20	26	47	140	58	26	13	53	49	29	50	52	18	6	21	31	27	30	16	12	37	20	0	arcA; arginine deiminase [EC:3.5.3.6]	Amino acid metabolism
K01479	39	83	22	22	3	5	3	6	17	2	11	16	60	6	14	13	48	16	9	11	13	27	23	33	27	13	9	24	21	10	12	3	hutG; formiminoglutamase [EC:3.5.3.8]	Amino acid metabolism
K01480	10	51	33	19	60	58	49	65	66	33	41	55	80	67	18	69	152	97	102	160	148	27	16	39	100	101	15	100	14	16	4	23	speB; agmatinase [EC:3.5.3.11]	Amino acid metabolism
K01484	39	24	11	19	3	2	1	3	8	4	7	12	0	10	3	18	18	18	21	6	2	6	4	6	48	44	12	40	10	17	24	11	astB; succinylarginine dihydrolase [EC:3.5.3.23]	Amino acid metabolism
K01485	50	70	37	31	15	20	24	14	12	7	9	16	8	15	15	36	67	50	55	54	45	27	42	33	67	60	24	44	55	7	28	25	codA; cytosine/creatinine deaminase [EC:3.5.4.1 3.5.4.21]	Amino acid metabolism
K01496	58	92	46	35	60	63	75	84	82	43	55	84	42	83	36	105	158	122	131	191	181	48	50	36	95	97	60	121	22	20	20	49	hisI; phosphoribosyl-AMP cyclohydrolase [EC:3.5.4.19]	Amino acid metabolism
K01501	106	14	25	42	7	4	6	11	0	4	4	3	0	4	0	26	29	37	37	20	29	21	26	24	60	48	15	44	29	14	36	18	E3.5.5.1; nitrilase [EC:3.5.5.1]	Amino acid metabolism
K01505	116	46	21	29	0	2	2	6	7	1	1	0	0	2	0	3	37	18	8	2	5	24	41	36	10	9	15	13	42	3	32	38	E3.5.99.7; 1-aminocyclopropane-1-carboxylate deaminase [EC:3.5.99.7]	Amino acid metabolism
K01523	164	98	47	42	20	29	35	28	73	33	51	67	40	81	30	53	107	84	73	180	164	48	49	81	74	77	57	109	75	48	32	52	hisE; phosphoribosyl-ATP pyrophosphohydrolase [EC:3.6.1.31]	Amino acid metabolism
K01555	20	60	26	19	0	0	0	6	3	2	3	3	0	0	6	1	33	6	10	12	10	3	17	15	19	12	9	13	30	0	0	9	FAH, fahA; fumarylacetoacetase [EC:3.7.1.2]	Amino acid metabolism
K01556	135	56	10	10	0	2	2	8	2	1	6	1	4	2	3	4	11	9	14	9	10	21	24	33	20	13	24	7	49	0	24	36	KYNU, kynU; kynureninase [EC:3.7.1.3]	Amino acid metabolism
K01578	116	37	31	13	0	1	2	2	1	0	3	1	6	6	3	5	35	7	8	0	6	24	43	36	1	1	9	0	37	3	24	48	MLYCD; malonyl-CoA decarboxylase [EC:4.1.1.9]	Amino acid metabolism
K01579	116	47	54	16	83	66	64	111	44	17	34	52	52	17	32	76	122	88	101	67	65	30	55	30	84	96	36	56	80	27	32	36	panD; aspartate 1-decarboxylase [EC:4.1.1.11]	Amino acid metabolism
K01580	0	5	2	0	10	9	7	12	11	6	3	2	50	12	0	38	41	56	53	25	6	0	2	0	73	79	15	59	19	7	4	0	E4.1.1.15, gadB, gadA, GAD; glutamate decarboxylase [EC:4.1.1.15]	Amino acid metabolism
K01581	39	96	53	22	33	33	50	37	40	24	25	37	16	42	18	30	106	44	78	77	78	9	10	39	37	30	9	40	20	65	16	68	E4.1.1.17, ODC1, speC, speF; ornithine decarboxylase [EC:4.1.1.17]	Amino acid metabolism
K01582	20	0	2	6	1	2	1	4	3	0	3	5	32	0	3	4	7	6	6	0	1	6	4	0	3	3	3	2	5	0	8	0	E4.1.1.18, ldcC, cadA; lysine decarboxylase [EC:4.1.1.18]	Amino acid metabolism
K01584	116	37	25	29	0	1	2	3	1	0	2	1	0	6	3	3	33	5	6	3	3	24	45	36	4	3	12	0	37	7	32	23	adiA; arginine decarboxylase [EC:4.1.1.19]	Amino acid metabolism
K01585	10	42	10	19	39	30	20	42	11	6	15	8	58	25	6	33	59	45	49	20	13	6	6	9	56	59	12	48	10	7	16	5	speA; arginine decarboxylase [EC:4.1.1.19]	Amino acid metabolism
K01586	203	195	57	48	98	96	97	125	109	52	80	91	214	88	50	140	202	213	209	209	211	87	67	93	175	171	87	137	95	79	68	50	lysA; diaminopimelate decarboxylase [EC:4.1.1.20]	Amino acid metabolism
K01590	0	0	0	16	30	15	6	27	1	0	6	1	2	4	3	0	2	1	1	3	2	0	0	0	6	8	3	7	3	0	8	5	hdc, HDC; histidine decarboxylase [EC:4.1.1.22]	Amino acid metabolism
K01592	0	0	0	0	0	0	0	0	0	0	0	0	0	0	0	0	0	0	0	1	0	0	0	0	3	3	3	3	0	0	0	0	TYDC; tyrosine decarboxylase [EC:4.1.1.25]	Amino acid metabolism
K01593	10	5	17	19	0	0	0	0	0	1	0	1	0	0	0	0	0	2	0	0	0	3	17	6	2	1	3	0	8	0	0	0	DDC, TDC; aromatic-L-amino-acid/L-tryptophan decarboxylase [EC:4.1.1.28 4.1.1.105]	Amino acid metabolism
K01594	0	0	0	0	0	0	0	0	1	0	0	0	0	0	0	0	0	0	0	0	0	0	0	0	0	0	0	0	0	0	0	0	csad; L-cysteinesulfinic acid decarboxylase [EC:4.1.1.29]	Amino acid metabolism
K01609	145	130	52	42	96	85	88	121	81	40	61	88	56	63	50	103	166	136	138	187	200	63	59	69	87	82	42	74	62	51	44	47	trpC; indole-3-glycerol phosphate synthase [EC:4.1.1.48]	Amino acid metabolism
K01611	126	32	14	16	7	9	8	14	52	11	24	37	58	42	34	47	49	67	54	40	39	39	50	42	100	93	48	117	48	31	32	33	speD, AMD1; S-adenosylmethionine decarboxylase [EC:4.1.1.50]	Amino acid metabolism
K01620	49	156	31	22	15	19	10	25	26	7	24	27	78	24	20	62	117	69	66	27	23	27	23	60	120	110	45	92	43	65	28	34	ltaE; threonine aldolase [EC:4.1.2.48]	Amino acid metabolism
K01626	319	251	88	93	57	57	62	91	52	37	44	66	248	58	39	123	236	163	175	118	76	75	91	126	215	187	102	158	114	93	116	85	E2.5.1.54, aroF, aroG, aroH; 3-deoxy-7-phosphoheptulonate synthase [EC:2.5.1.54]	Amino acid metabolism
K01640	377	109	67	61	10	10	11	19	23	7	17	14	34	8	32	36	71	43	54	40	48	72	127	105	69	66	48	49	131	20	88	82	HMGCL, hmgL; hydroxymethylglutaryl-CoA lyase [EC:4.1.3.4]	Amino acid metabolism
K01641	0	10	0	0	16	25	26	15	42	14	17	41	22	36	6	22	37	39	36	124	113	27	5	3	43	54	18	85	16	0	0	0	HMGCS; hydroxymethylglutaryl-CoA synthase [EC:2.3.3.10]	Amino acid metabolism
K01649	290	191	80	58	146	147	172	221	101	63	82	120	184	54	74	219	312	263	291	222	236	96	99	111	210	188	93	136	110	68	100	85	leuA, IMS; 2-isopropylmalate synthase [EC:2.3.3.13]	Amino acid metabolism
K01652	475	363	114	131	94	120	141	126	208	89	141	198	314	189	101	196	371	277	296	445	397	180	172	198	265	263	111	318	208	104	124	189	E2.2.1.6L, ilvB, ilvG, ilvI; acetolactate synthase I/II/III large subunit [EC:2.2.1.6]	Amino acid metabolism
K01653	194	154	61	41	106	101	100	137	120	57	85	107	160	95	50	136	211	194	194	223	237	78	91	93	177	171	72	178	86	72	60	67	E2.2.1.6S, ilvH, ilvN; acetolactate synthase I/III small subunit [EC:2.2.1.6]	Amino acid metabolism
K01655	0	0	0	0	0	0	0	0	0	0	0	1	0	0	0	0	0	0	0	0	0	0	0	0	0	0	0	0	0	0	0	0	LYS21, LYS20; homocitrate synthase [EC:2.3.3.14]	Amino acid metabolism
K01657	164	144	49	42	48	57	60	59	70	29	41	62	88	63	44	106	142	144	139	127	117	48	61	81	124	119	48	98	69	58	44	26	trpE; anthranilate synthase component I [EC:4.1.3.27]	Amino acid metabolism
K01658	135	125	43	29	96	82	90	123	103	46	63	103	152	91	41	116	166	166	175	205	220	69	61	69	159	150	63	171	53	58	48	26	trpG; anthranilate synthase component II [EC:4.1.3.27]	Amino acid metabolism
K01663	0	0	0	0	0	0	0	0	0	0	0	0	0	0	3	0	0	0	0	0	0	0	0	0	0	0	0	0	0	0	0	0	HIS7; imidazole glycerol-phosphate synthase [EC:4.3.2.10]	Amino acid metabolism
K01666	49	78	24	19	1	3	1	5	4	0	2	2	0	6	6	4	59	9	12	8	6	0	2	3	22	5	3	19	11	0	0	6	mhpE; 4-hydroxy 2-oxovalerate aldolase [EC:4.1.3.39]	Amino acid metabolism
K01667	0	0	0	0	14	16	21	16	11	7	4	5	82	6	3	10	30	26	36	8	10	0	0	0	8	4	6	5	6	10	0	0	tnaA; tryptophanase [EC:4.1.99.1]	Amino acid metabolism
K01668	0	0	0	0	0	0	0	3	0	0	0	1	0	0	0	0	0	2	0	0	0	0	0	0	1	0	0	0	3	0	0	0	E4.1.99.2; tyrosine phenol-lyase [EC:4.1.99.2]	Amino acid metabolism
K01687	330	225	91	61	92	91	101	122	105	46	76	90	152	79	62	132	201	181	207	209	217	96	121	132	157	145	75	136	129	64	80	169	ilvD; dihydroxy-acid dehydratase [EC:4.2.1.9]	Amino acid metabolism
K01692	426	561	126	103	4	6	9	19	6	7	17	21	32	6	36	36	239	66	57	40	27	84	92	219	76	63	57	39	240	212	80	106	paaF, echA; enoyl-CoA hydratase [EC:4.2.1.17]	Amino acid metabolism
K01693	164	134	52	42	62	67	78	91	97	42	64	102	68	91	47	115	175	146	140	178	184	69	59	66	115	117	66	139	75	48	56	52	hisB; imidazoleglycerol-phosphate dehydratase [EC:4.2.1.19]	Amino acid metabolism
K01695	174	154	42	45	97	86	86	120	104	47	66	102	148	93	53	130	183	171	165	195	215	78	68	75	168	170	78	173	80	58	52	47	trpA; tryptophan synthase alpha chain [EC:4.2.1.20]	Amino acid metabolism
K01696	155	135	57	32	93	83	76	128	87	35	60	82	148	61	38	132	197	172	176	184	180	75	69	69	172	174	57	184	77	51	60	47	trpB; tryptophan synthase beta chain [EC:4.2.1.20]	Amino acid metabolism
K01697	19	42	15	0	1	3	1	10	4	1	1	2	2	8	3	9	44	12	11	13	7	0	2	24	12	12	21	2	12	10	4	3	CBS; cystathionine beta-synthase [EC:4.2.1.22]	Amino acid metabolism
K01703	233	220	59	51	83	96	105	118	81	40	56	78	148	39	41	146	217	170	196	214	199	75	82	93	179	140	63	149	80	68	56	68	leuC, IPMI-L; 3-isopropylmalate/(R)-2-methylmalate dehydratase large subunit [EC:4.2.1.33 4.2.1.35]	Amino acid metabolism
K01704	233	220	60	51	90	99	118	131	104	54	72	106	150	73	53	197	269	232	281	289	270	75	89	96	191	158	66	161	96	68	48	68	leuD, IPMI-S; 3-isopropylmalate/(R)-2-methylmalate dehydratase small subunit [EC:4.2.1.33 4.2.1.35]	Amino acid metabolism
K01712	49	121	26	35	6	8	5	15	27	10	18	25	110	4	26	30	75	58	40	25	28	27	25	30	80	63	24	53	33	24	28	21	hutU, UROC1; urocanate hydratase [EC:4.2.1.49]	Amino acid metabolism
K01713	10	32	12	3	0	0	0	1	0	0	0	0	0	0	3	1	5	0	3	1	1	3	17	18	4	2	3	0	18	31	12	15	pheC; cyclohexadienyl dehydratase [EC:4.2.1.51 4.2.1.91]	Amino acid metabolism
K01714	264	343	127	132	123	119	131	178	141	64	105	140	136	117	92	195	333	246	297	278	278	114	130	153	312	282	120	298	167	111	128	136	dapA; 4-hydroxy-tetrahydrodipicolinate synthase [EC:4.3.3.7]	Amino acid metabolism
K01721	10	5	8	3	0	0	0	1	1	0	1	0	4	0	3	1	2	1	2	0	0	3	17	6	1	1	3	0	5	0	0	15	nthA; nitrile hydratase subunit alpha [EC:4.2.1.84]	Amino acid metabolism
K01733	174	167	56	61	93	100	108	119	115	53	74	111	136	101	65	149	272	212	226	238	247	81	65	87	187	181	81	178	92	75	52	65	thrC; threonine synthase [EC:4.2.3.1]	Amino acid metabolism
K01735	165	140	29	80	95	80	82	133	59	28	44	58	136	27	41	106	160	145	158	84	99	54	68	72	128	112	42	82	67	48	48	44	aroB; 3-dehydroquinate synthase [EC:4.2.3.4]	Amino acid metabolism
K01736	174	154	54	45	119	112	122	156	105	51	75	102	150	82	50	148	223	192	220	233	228	72	68	78	153	144	63	115	86	58	52	47	aroC; chorismate synthase [EC:4.2.3.5]	Amino acid metabolism
K01738	320	256	90	64	116	105	97	149	104	55	87	102	236	81	73	186	261	220	220	178	128	99	109	147	212	193	72	144	134	74	96	71	cysK; cysteine synthase [EC:2.5.1.47]	Amino acid metabolism
K01739	60	99	31	50	22	26	31	32	20	15	17	17	70	16	15	43	101	51	90	27	31	39	51	39	84	70	33	44	57	27	20	6	metB; cystathionine gamma-synthase [EC:2.5.1.48]	Amino acid metabolism
K01740	405	210	68	52	68	85	73	103	67	31	44	65	138	63	47	139	207	156	173	87	86	90	118	129	131	114	69	81	142	41	84	114	metY; O-acetylhomoserine (thiol)-lyase [EC:2.5.1.49]	Amino acid metabolism
K01744	49	92	18	22	45	35	30	53	37	10	22	30	118	23	29	34	74	54	58	18	22	27	29	27	50	37	30	31	18	34	24	5	aspA; aspartate ammonia-lyase [EC:4.3.1.1]	Amino acid metabolism
K01745	79	135	44	76	13	14	9	24	38	16	29	42	142	20	35	68	112	94	83	36	35	36	48	33	171	144	48	133	48	17	16	21	hutH, HAL; histidine ammonia-lyase [EC:4.3.1.3]	Amino acid metabolism
K01750	186	136	45	70	10	9	11	13	35	6	20	17	74	2	23	39	76	45	41	34	43	45	62	66	79	71	36	45	101	0	32	42	E4.3.1.12, ocd; ornithine cyclodeaminase [EC:4.3.1.12]	Amino acid metabolism
K01752	194	186	54	64	62	58	46	85	70	24	55	58	176	48	49	99	205	134	146	109	96	51	36	72	205	195	75	200	75	50	64	32	E4.3.1.17, sdaA, sdaB, tdcG; L-serine dehydratase [EC:4.3.1.17]	Amino acid metabolism
K01753	116	60	14	23	14	16	24	23	14	7	6	5	0	0	9	18	38	23	48	8	16	21	24	30	21	10	12	10	42	10	24	21	dsdA; D-serine dehydratase [EC:4.3.1.18]	Amino acid metabolism
K01754	551	262	135	106	67	56	63	103	55	31	62	67	138	37	47	86	183	130	166	90	113	120	164	192	150	123	99	96	206	88	124	140	E4.3.1.19, ilvA, tdcB; threonine dehydratase [EC:4.3.1.19]	Amino acid metabolism
K01755	184	159	56	48	114	108	109	141	72	37	56	78	54	45	41	139	210	167	200	208	190	72	55	84	146	137	54	108	85	68	56	32	argH, ASL; argininosuccinate lyase [EC:4.3.2.1]	Amino acid metabolism
K01756	184	145	49	35	92	93	87	107	89	33	58	85	152	71	38	113	185	161	175	198	178	78	68	78	166	160	84	176	62	58	44	47	purB, ADSL; adenylosuccinate lyase [EC:4.3.2.2]	Amino acid metabolism
K01758	0	28	14	0	0	0	0	3	2	1	1	2	0	8	3	0	42	5	5	4	1	0	2	9	4	4	3	0	0	10	0	3	CTH; cystathionine gamma-lyase [EC:4.4.1.1]	Amino acid metabolism
K01760	184	65	33	19	17	18	15	20	25	9	11	26	96	36	20	55	51	70	56	21	17	30	45	57	79	64	33	58	52	31	28	54	metC; cysteine-S-conjugate beta-lyase [EC:4.4.1.13]	Amino acid metabolism
K01761	68	30	7	22	19	26	27	17	29	9	10	21	4	6	14	33	35	30	41	30	9	9	21	15	65	60	15	51	10	7	4	21	E4.4.1.11; methionine-gamma-lyase [EC:4.4.1.11]	Amino acid metabolism
K01766	10	27	9	19	13	14	21	16	8	6	3	4	50	6	0	10	56	23	32	5	8	6	4	6	6	6	3	3	10	0	16	5	csdA; cysteine sulfinate desulfinase [EC:4.4.1.-]	Amino acid metabolism
K01775	194	95	41	48	94	84	85	130	53	35	47	54	160	41	33	155	202	182	168	84	96	30	51	60	129	124	66	103	64	34	44	53	alr; alanine racemase [EC:5.1.1.1]	Amino acid metabolism
K01776	164	135	32	42	94	78	89	136	51	25	41	54	74	25	35	121	174	134	176	68	99	48	64	87	120	114	54	86	70	58	48	32	murI; glutamate racemase [EC:5.1.1.3]	Amino acid metabolism
K01777	0	0	0	0	0	0	0	0	1	1	1	0	0	0	0	0	1	2	1	2	1	0	0	3	1	3	3	1	9	0	0	0	prdF; proline racemase [EC:5.1.1.4]	Amino acid metabolism
K01778	184	162	44	38	68	61	58	91	58	25	45	58	134	39	29	86	169	130	120	158	161	66	63	72	91	86	51	72	82	62	56	47	dapF; diaminopimelate epimerase [EC:5.1.1.7]	Amino acid metabolism
K01779	19	42	8	0	23	34	38	34	23	8	22	19	42	29	32	48	66	43	90	31	24	3	4	3	88	85	12	70	11	17	12	0	racD; aspartate racemase [EC:5.1.1.13]	Amino acid metabolism
K01782	20	69	23	9	10	10	7	8	6	6	6	11	124	12	15	25	54	39	33	36	26	9	23	27	71	62	21	49	56	38	8	33	fadJ; 3-hydroxyacyl-CoA dehydrogenase / enoyl-CoA hydratase / 3-hydroxybutyryl-CoA epimerase [EC:1.1.1.35 4.2.1.17 5.1.2.3]	Amino acid metabolism
K01800	0	18	5	16	0	0	0	0	6	0	0	0	0	0	0	0	26	1	1	2	2	0	0	9	3	5	3	1	0	0	0	0	maiA, GSTZ1; maleylacetoacetate isomerase [EC:5.2.1.2]	Amino acid metabolism
K01801	136	52	27	29	4	5	3	5	5	5	8	13	32	2	6	25	23	25	30	3	9	21	28	39	40	38	12	33	37	38	24	42	nagL; maleylpyruvate isomerase [EC:5.2.1.4]	Amino acid metabolism
K01814	155	84	44	32	80	92	98	108	147	63	84	145	158	137	53	151	227	206	210	359	348	78	59	69	218	216	78	271	52	41	44	44	hisA; phosphoribosylformimino-5-aminoimidazole carboxamide ribotide isomerase [EC:5.3.1.16]	Amino acid metabolism
K01817	154	134	36	29	109	97	99	131	102	44	67	103	72	89	41	136	182	168	162	206	205	69	59	75	129	125	63	153	75	51	44	41	trpF; phosphoribosylanthranilate isomerase [EC:5.3.1.24]	Amino acid metabolism
K01825	10	32	9	19	8	6	6	7	15	7	6	13	82	8	6	19	48	34	26	29	28	6	6	6	59	55	12	49	10	7	16	5	fadB; 3-hydroxyacyl-CoA dehydrogenase / enoyl-CoA hydratase / 3-hydroxybutyryl-CoA epimerase / enoyl-CoA isomerase [EC:1.1.1.35 4.2.1.17 5.1.2.3 5.3.3.8]	Amino acid metabolism
K01826	126	83	23	45	7	5	7	11	14	9	5	13	56	0	6	22	82	40	33	29	35	21	30	42	57	45	12	48	45	14	36	36	hpaF, hpcD; 5-carboxymethyl-2-hydroxymuconate isomerase [EC:5.3.3.10]	Amino acid metabolism
K01834	203	90	41	45	108	95	101	134	106	34	61	79	38	63	74	108	141	113	148	112	69	33	52	72	116	99	60	100	62	54	40	42	PGAM, gpmA; 2,3-bisphosphoglycerate-dependent phosphoglycerate mutase [EC:5.4.2.11]	Amino acid metabolism
K01843	10	15	17	3	20	30	30	17	32	9	19	33	16	11	17	19	28	29	24	116	110	18	17	18	25	26	3	24	17	0	0	15	kamA; lysine 2,3-aminomutase [EC:5.4.3.2]	Amino acid metabolism
K01844	0	0	0	0	0	0	0	0	0	1	1	4	0	0	0	1	0	2	2	3	1	0	0	3	0	4	3	0	6	0	0	0	kamD; beta-lysine 5,6-aminomutase alpha subunit [EC:5.4.3.3]	Amino acid metabolism
K01847	155	67	51	42	25	19	28	49	36	12	19	29	4	0	43	36	45	35	49	14	31	27	60	69	39	36	18	21	68	44	28	51	MUT; methylmalonyl-CoA mutase [EC:5.4.99.2]	Amino acid metabolism
K01848	0	5	0	0	0	1	1	4	2	2	3	9	4	0	3	0	4	5	6	7	3	0	0	0	4	7	12	2	18	0	0	0	E5.4.99.2A, mcmA1; methylmalonyl-CoA mutase, N-terminal domain [EC:5.4.99.2]	Amino acid metabolism
K01849	0	5	0	0	0	1	1	4	2	2	3	10	6	9	3	0	3	3	3	6	3	0	0	0	7	6	6	2	12	0	0	0	E5.4.99.2B, mcmA2; methylmalonyl-CoA mutase, C-terminal domain [EC:5.4.99.2]	Amino acid metabolism
K01907	125	78	16	26	2	5	3	7	4	0	3	4	34	0	9	8	35	11	12	12	10	21	30	54	12	13	18	5	45	52	24	18	AACS, acsA; acetoacetyl-CoA synthetase [EC:6.2.1.16]	Amino acid metabolism
K01912	136	66	31	38	105	138	147	106	165	66	85	142	104	223	71	193	293	239	239	262	218	66	88	51	209	241	87	300	62	0	24	59	paaK; phenylacetate-CoA ligase [EC:6.2.1.30]	Amino acid metabolism
K01914	0	10	0	0	7	11	13	14	20	2	7	13	12	21	14	5	16	13	19	19	21	3	7	0	28	19	6	13	0	17	4	0	asnA; aspartate--ammonia ligase [EC:6.3.1.1]	Amino acid metabolism
K01915	271	515	174	201	157	160	167	202	161	74	112	156	252	132	103	226	558	331	305	362	341	108	111	258	302	284	153	253	157	211	144	98	glnA, GLUL; glutamine synthetase [EC:6.3.1.2]	Amino acid metabolism
K01918	155	135	54	32	81	66	62	112	49	22	39	47	128	31	35	110	152	137	135	73	80	51	61	66	124	121	54	92	80	55	48	47	panC; pantoate--beta-alanine ligase [EC:6.3.2.1]	Amino acid metabolism
K01919	270	112	48	39	17	19	34	42	22	14	20	23	46	14	12	54	101	75	116	18	38	45	71	90	71	64	51	56	82	48	56	62	gshA; glutamate--cysteine ligase [EC:6.3.2.2]	Amino acid metabolism
K01920	165	89	40	35	11	12	6	20	16	12	14	21	94	14	12	70	91	89	99	44	16	30	51	66	136	130	42	117	52	48	40	41	gshB; glutathione synthase [EC:6.3.2.3]	Amino acid metabolism
K01921	184	196	64	48	110	108	109	150	83	44	75	84	126	41	56	134	223	170	188	115	72	54	68	99	150	149	72	109	108	92	64	50	ddl; D-alanine-D-alanine ligase [EC:6.3.2.4]	Amino acid metabolism
K01925	174	149	40	35	87	74	80	128	59	33	47	59	130	25	35	100	165	128	165	62	88	54	66	78	136	124	57	91	88	55	52	47	murD; UDP-N-acetylmuramoylalanine--D-glutamate ligase [EC:6.3.2.9]	Amino acid metabolism
K01928	164	85	29	45	96	81	84	133	70	29	47	61	76	31	52	103	157	135	146	80	85	27	55	63	96	91	48	65	75	47	40	26	murE; UDP-N-acetylmuramoyl-L-alanyl-D-glutamate--2,6-diaminopimelate ligase [EC:6.3.2.13]	Amino acid metabolism
K01929	155	140	40	48	76	68	65	100	48	24	46	45	138	28	41	94	159	133	151	76	80	51	61	72	126	107	51	86	72	61	44	47	murF; UDP-N-acetylmuramoyl-tripeptide--D-alanyl-D-alanine ligase [EC:6.3.2.10]	Amino acid metabolism
K01939	203	164	53	51	119	113	123	159	126	58	81	122	214	105	56	151	240	213	232	257	250	78	85	81	194	193	90	196	86	65	64	62	purA, ADSS; adenylosuccinate synthase [EC:6.3.4.4]	Amino acid metabolism
K01940	184	177	61	48	84	93	110	123	94	42	59	93	74	67	50	143	229	183	217	202	215	78	70	87	179	166	78	175	86	72	64	47	argG, ASS1; argininosuccinate synthase [EC:6.3.4.5]	Amino acid metabolism
K01941	10	59	24	3	0	1	3	4	2	2	2	2	2	4	0	11	36	12	31	4	5	6	4	15	18	12	6	28	28	24	4	0	E6.3.4.6; urea carboxylase [EC:6.3.4.6]	Amino acid metabolism
K01953	97	140	31	41	88	90	87	93	110	51	76	96	146	93	91	120	170	206	151	217	223	51	43	54	195	182	66	134	65	95	20	97	asnB, ASNS; asparagine synthase (glutamine-hydrolysing) [EC:6.3.5.4]	Amino acid metabolism
[truncated: 4,089 more rows]

## Sheet: Table S8
Table S8 Putative biosynthetic, digestive and respiratory functions of host-associated microbiomes based on assembled shotgun metagenomic data.
[truncated: 252 more rows]

[truncated: 1 more sheets: Table S9]
